# Supplementary material for: Development of Reference Transcriptomes for the Major Field Insect Pests of Cowpea: A Toolbox for Insect Pest Management Approaches in West Africa
Source: PLoS One. 2013 Nov 22;8(11):e79929. doi: 10.1371/journal.pone.0079929 (PMC3838393; doi:10.1371/journal.pone.0079929)
Supplement: Table S4 — a. List of all SNPs detected in A. curvipes, including consensus positions on contigs, alleles, coverage, frequency and contig sequences. b. List of all SNPs detected in A. craccivora, including consensus positions on contigs, alleles, coverage, frequency and contig sequences. c. List of all SNPs detected in C. tomentosicollis, including consensus positions on contigs, alleles, coverage, frequency and contig sequences. d. List of all SNPs detected in M. sjostedti, including consensus positions on contigs, alleles, coverage, frequency and contig sequences. (XLSX) [file pone.0079929.s005.xlsx]

## Sheet: Table S4a - SNPs Information
Contig	Consensus Position	Consensus	Allele	Coverage	Frequency
Anop 7	904	C	T	365	35.342
Anop 13	186	C	T	70	35.714
Anop 14	616	C	T	36	44.444
Anop 14	649	T	A	73	36.986
Anop 14	708	C	G	85	35.294
Anop 14	745	T	A	58	37.931
Anop 15	166	T	C	135	36.296
Anop 15	197	A	G	138	36.957
Anop 15	285	G	A	193	45.596
Anop 15	297	A	T	174	48.276
Anop 15	310	A	G	207	43.961
Anop 15	396	A	G	229	49.345
Anop 15	428	C	T	239	47.28
Anop 15	433	T	G	244	47.541
Anop 15	458	T	C	231	47.619
Anop 15	469	A	G	212	46.698
Anop 17	431	C	T	118	40.678
Anop 17	557	A	G	105	46.667
Anop 23	1301	C	T	684	36.55
Anop 25	2181	G	A	63	39.683
Anop 25	2216	A	G	53	37.736
Anop 25	2230	A	G	64	35.938
Anop 25	2232	A	G	64	35.938
Anop 25	2244	T	C	65	36.923
Anop 25	2247	T	C	65	36.923
Anop 25	2282	G	A	70	40
Anop 26	219	G	A	41	36.585
Anop 26	354	C	T	45	48.889
Anop 27	173	C	A	96	36.458
Anop 27	216	A	G	87	40.23
Anop 27	283	G	A	88	45.455
Anop 27	286	G	A	87	44.828
Anop 31	83	A	G	114	43.86
Anop 31	431	A	G	247	38.462
Anop 31	863	G	A	71	45.07
Anop 31	911	C	T	85	48.235
Anop 31	976	A	T	78	47.436
Anop 33	375	A	G	1013	39.092
Anop 33	568	T	C	73	46.575
Anop 33	599	G	A	61	47.541
Anop 34	387	T	C	956	45.711
Anop 34	1178	A	G	498	48.193
Anop 35	92	T	C	162	35.185
Anop 35	110	T	A	165	38.788
Anop 35	284	T	A	274	41.241
Anop 35	709	A	G	135	45.926
Anop 50	354	C	T	36	36.111
Anop 50	960	A	G	51	45.098
Anop 50	1048	C	A	46	41.304
Anop 50	1119	G	A	47	42.553
Anop 50	1575	G	C	63	36.508
Anop 50	1848	G	A	96	37.5
Anop 50	1893	C	G	97	47.423
Anop 50	1911	G	A	110	41.818
Anop 50	1992	C	T	91	53.846
Anop 50	2169	T	C	138	37.681
Anop 50	2607	T	C	133	42.105
Anop 50	2703	A	G	126	37.302
Anop 51	77	G	A	151	45.033
Anop 51	166	A	G	137	35.766
Anop 52	116	G	A	142	38.028
Anop 53	72	C	T	227	42.291
Anop 53	171	C	T	270	44.074
Anop 53	174	G	A	258	39.535
Anop 53	278	C	T	241	44.398
Anop 54	20	T	C	116	43.966
Anop 54	71	A	G	153	37.908
Anop 55	1071	C	T	49	48.98
Anop 58	386	C	G	77	50.649
Anop 64	31	C	T	46	43.478
Anop 64	549	A	G	101	49.505
Anop 64	588	A	G	69	47.826
Anop 64	1419	A	G	58	39.655
Anop 64	1491	C	T	51	37.255
Anop 64	1507	C	T	58	41.379
Anop 71	345	T	A	37	37.838
Anop 71	383	C	T	45	40
Anop 71	390	C	G	52	44.231
Anop 71	414	A	G	52	48.077
Anop 71	555	G	A	76	47.368
Anop 71	696	C	T	88	44.318
Anop 71	765	G	A	84	47.619
Anop 71	795	A	G	77	46.753
Anop 71	1520	A	G	38	39.474
Anop 71	1532	G	A	37	43.243
Anop 71	1595	T	C	50	48
Anop 72	102	A	G	414	47.343
Anop 72	217	G	A	439	46.925
Anop 72	327	T	C	282	46.099
Anop 84	369	G	A	260	47.692
Anop 84	391	T	A	256	49.219
Anop 84	1613	G	A	37	40.541
Anop 87	97	A	G	117	37.607
Anop 92	446	G	A	41	39.024
Anop 92	620	T	C	36	47.222
Anop 97	109	G	T	72	40.278
Anop 99	176	C	T	41	36.585
Anop 106	152	T	C	320	35.625
Anop 106	386	A	G	290	35.517
Anop 106	419	T	C	257	38.132
Anop 106	445	C	T	231	44.156
Anop 107	299	A	G	422	35.782
Anop 107	452	G	A	685	49.343
Anop 107	488	A	G	825	37.212
Anop 107	507	T	C	850	35.765
Anop 107	596	T	C	770	35.714
Anop 112	29	G	C	83	38.554
Anop 112	101	C	T	93	50.538
Anop 112	428	A	C	112	40.179
Anop 112	458	A	G	135	48.889
Anop 112	563	T	C	114	49.123
Anop 112	794	C	T	107	37.383
Anop 112	965	T	C	223	44.395
Anop 112	1251	A	G	51	43.137
Anop 113	248	G	A	71	35.211
Anop 113	581	T	G	47	36.17
Anop 120	339	G	A	369	42.005
Anop 121	200	T	A	176	44.318
Anop 123	344	G	A	327	40.979
Anop 123	416	C	T	251	49.004
Anop 123	506	A	G	158	46.835
Anop 125	237	T	C	1011	39.862
Anop 125	443	G	A	1378	37.736
Anop 133	565	T	C	76	40.789
Anop 152	431	A	G	43	41.86
Anop 152	1532	G	T	61	44.262
Anop 153	5795	A	T	114	48.246
Anop 159	339	G	C	61	40.984
Anop 161	291	T	C	36	38.889
Anop 162	378	G	C	664	47.139
Anop 162	1004	A	T	70	48.571
Anop 162	1070	A	C	61	52.459
Anop 162	1093	G	C	55	45.455
Anop 162	1172	G	T	59	45.763
Anop 162	1412	A	G	46	45.652
Anop 163	866	C	T	549	40.073
Anop 164	348	C	T	240	46.25
Anop 165	1961	T	C	35	45.714
Anop 169	1319	A	C	39	38.462
Anop 169	1535	A	G	48	50
Anop 169	1588	C	T	42	47.619
Anop 169	1666	C	T	51	35.294
Anop 169	1757	A	C	51	43.137
Anop 169	1971	A	T	68	41.176
Anop 169	2096	C	T	51	41.176
Anop 175	5260	C	A	49	46.939
Anop 175	5377	C	G	48	35.417
Anop 175	6334	C	T	160	42.5
Anop 175	6742	C	T	98	37.755
Anop 184	456	C	T	173	48.555
Anop 184	515	C	T	121	40.496
Anop 187	234	A	T	84	38.095
Anop 187	249	C	G	65	40
Anop 187	306	T	G	109	43.119
Anop 187	325	T	C	116	43.966
Anop 187	327	G	A	116	45.69
Anop 187	368	A	G	120	43.333
Anop 187	477	A	T	116	37.931
Anop 187	479	T	A	116	37.931
Anop 187	498	T	C	105	39.048
Anop 187	513	A	G	107	39.252
Anop 188	317	A	G	67	52.239
Anop 188	347	A	G	68	35.294
Anop 188	665	T	C	35	48.571
Anop 198	468	G	T	138	44.203
Anop 205	843	T	C	136	47.794
Anop 213	69	C	T	95	40
Anop 214	1160	C	A	39	35.897
Anop 215	199	T	A	120	40.833
Anop 215	207	C	A	122	40.984
Anop 215	225	C	T	117	42.735
Anop 215	227	C	T	117	42.735
Anop 215	228	A	G	117	42.735
Anop 215	234	G	A	124	42.742
Anop 215	276	G	C	104	41.346
Anop 236	297	C	A	170	42.353
Anop 236	431	A	C	140	44.286
Anop 238	226	T	C	36	41.667
Anop 238	315	T	C	36	38.889
Anop 241	631	A	G	60	38.333
Anop 249	193	A	G	56	39.286
Anop 258	165	G	A	111	42.342
Anop 258	309	G	A	165	38.182
Anop 261	186	T	G	45	40
Anop 261	187	T	C	45	40
Anop 261	386	C	T	52	42.308
Anop 266	699	G	A	49	38.776
Anop 266	768	G	T	45	42.222
Anop 266	876	G	A	44	43.182
Anop 274	123	G	C	52	40.385
Anop 275	44	G	A	62	50
Anop 275	47	A	C	64	48.438
Anop 275	56	C	T	77	45.455
Anop 275	155	C	T	94	52.128
Anop 275	182	C	T	113	46.018
Anop 275	190	A	G	114	37.719
Anop 275	786	C	T	81	46.914
Anop 277	362	T	C	156	38.462
Anop 282	245	T	C	236	46.61
Anop 282	357	C	T	234	36.752
Anop 282	591	T	C	66	45.455
Anop 285	88	C	G	116	37.069
Anop 285	195	G	C	104	37.5
Anop 290	85	G	C	241	43.568
Anop 290	148	A	G	337	48.071
Anop 290	325	T	C	247	42.51
Anop 291	62	C	T	150	44.667
Anop 291	191	C	T	91	41.758
Anop 291	316	T	C	63	42.857
Anop 291	333	G	A	61	36.066
Anop 291	379	T	C	43	41.86
Anop 293	245	A	G	60	43.333
Anop 293	418	C	T	80	51.25
Anop 296	415	G	A	40	35
Anop 300	85	T	C	85	43.529
Anop 304	1717	T	A	57	43.86
Anop 304	1971	T	C	40	47.5
Anop 316	247	C	T	396	37.121
Anop 318	177	G	A	76	47.368
Anop 318	297	C	G	78	43.59
Anop 324	288	C	A	83	40.964
Anop 324	327	T	G	86	44.186
Anop 325	1563	A	G	42	45.238
Anop 325	1575	C	T	39	38.462
Anop 325	1645	C	A	41	48.78
Anop 332	395	T	G	41	41.463
Anop 332	606	T	G	39	35.897
Anop 334	105	C	T	253	49.012
Anop 334	142	T	C	244	47.951
Anop 334	213	C	T	52	36.538
Anop 337	544	T	C	39	56.41
Anop 344	32	G	T	52	40.385
Anop 344	339	C	T	78	47.436
Anop 348	30	A	G	97	41.237
Anop 349	423	G	A	73	38.356
Anop 351	568	C	T	42	42.857
Anop 351	706	C	T	70	51.429
Anop 351	712	G	T	70	51.429
Anop 351	715	T	C	71	50.704
Anop 351	720	G	A	53	39.623
Anop 351	741	T	C	64	46.875
Anop 351	742	C	G	64	46.875
Anop 351	743	T	A	64	46.875
Anop 351	758	A	G	75	46.667
Anop 351	759	A	C	75	45.333
Anop 351	818	C	A	69	37.681
Anop 351	843	A	G	66	39.394
Anop 351	847	C	A	67	35.821
Anop 351	888	G	A	62	38.71
Anop 351	901	T	C	62	40.323
Anop 351	930	A	G	45	35.556
Anop 354	298	A	G	39	43.59
Anop 354	340	T	C	41	43.902
Anop 358	146	G	A	104	35.577
Anop 358	403	C	T	161	35.404
Anop 358	430	G	A	119	36.134
Anop 358	578	T	C	45	48.889
Anop 358	606	A	G	151	35.099
Anop 358	678	A	G	144	36.111
Anop 364	214	G	A	192	39.062
Anop 364	215	T	C	195	40.513
Anop 364	292	T	C	210	36.667
Anop 364	406	T	C	199	41.206
Anop 364	460	C	T	192	41.667
Anop 364	654	G	A	86	40.698
Anop 365	1350	C	T	52	46.154
Anop 376	77	G	A	43	37.209
Anop 376	139	A	C	54	46.296
Anop 376	314	G	A	53	47.17
Anop 376	444	A	G	46	50
Anop 376	736	G	T	45	37.778
Anop 376	832	A	T	44	43.182
Anop 377	286	T	C	61	42.623
Anop 377	310	C	T	63	39.683
Anop 380	90	C	A	39	35.897
Anop 380	96	C	T	37	37.838
Anop 380	99	C	T	38	42.105
Anop 380	105	G	A	43	37.209
Anop 380	108	G	A	43	37.209
Anop 389	261	A	G	613	41.925
Anop 389	426	C	T	737	50.068
Anop 392	165	T	A	129	49.612
Anop 392	309	A	G	145	45.517
Anop 392	345	T	G	110	40.909
Anop 395	266	C	T	148	45.27
Anop 395	620	G	T	215	49.767
Anop 395	743	T	C	218	49.083
Anop 422	9	G	A	62	40.323
Anop 422	33	G	A	93	39.785
Anop 422	124	G	C	122	43.443
Anop 422	136	C	T	116	42.241
Anop 422	264	G	A	91	45.055
Anop 422	301	C	T	87	45.977
Anop 422	323	C	A	54	38.889
Anop 433	152	A	G	67	46.269
Anop 433	164	T	C	74	36.486
Anop 447	407	T	C	63	38.095
Anop 467	145	A	C	75	45.333
Anop 467	250	T	C	89	42.697
Anop 467	469	C	T	55	43.636
Anop 467	532	G	A	70	47.143
Anop 471	281	G	A	55	40
Anop 473	255	A	G	51	43.137
Anop 480	465	T	C	44	43.182
Anop 485	56	T	C	112	39.286
Anop 485	67	C	T	101	36.634
Anop 485	76	C	T	104	35.577
Anop 494	159	T	A	59	35.593
Anop 494	274	A	C	44	40.909
Anop 494	276	C	T	44	50
Anop 494	281	T	C	42	50
Anop 494	339	A	G	49	42.857
Anop 494	423	T	C	43	37.209
Anop 503	75	T	C	76	39.474
Anop 503	99	A	G	82	40.244
Anop 503	307	C	T	91	36.264
Anop 503	399	G	C	82	47.561
Anop 503	482	A	T	82	52.439
Anop 517	67	T	C	36	38.889
Anop 520	301	T	C	127	44.882
Anop 523	451	G	T	96	50
Anop 527	446	G	T	45	35.556
Anop 534	350	G	A	113	38.053
Anop 534	392	G	C	118	35.593
Anop 534	545	T	G	93	44.086
Anop 541	381	C	G	420	36.19
Anop 552	309	C	T	127	44.882
Anop 552	354	C	T	136	42.647
Anop 561	405	G	A	47	38.298
Anop 568	290	C	G	37	45.946
Anop 568	435	T	C	75	41.333
Anop 569	368	A	G	46	50
Anop 576	27	T	A	37	43.243
Anop 576	70	C	T	41	43.902
Anop 576	215	A	T	44	36.364
Anop 576	251	G	A	44	36.364
Anop 576	257	C	T	49	42.857
Anop 576	266	G	A	47	46.809
Anop 576	599	T	C	57	47.368
Anop 576	611	C	T	51	43.137
Anop 576	632	G	A	48	45.833
Anop 576	635	T	C	45	37.778
Anop 576	860	T	A	62	41.935
Anop 576	1061	C	T	100	41
Anop 576	1226	T	A	37	43.243
Anop 582	430	G	A	92	36.957
Anop 597	1191	A	G	39	48.718
Anop 597	1737	T	A	45	37.778
Anop 602	335	C	G	80	36.25
Anop 602	423	T	A	62	43.548
Anop 602	431	A	C	66	43.939
Anop 602	432	G	A	66	43.939
Anop 602	465	C	T	70	37.143
Anop 602	486	A	G	62	46.774
Anop 602	569	T	C	56	46.429
Anop 602	587	A	G	60	46.667
Anop 602	588	T	C	60	46.667
Anop 602	632	C	T	79	41.772
Anop 602	648	T	A	71	47.887
Anop 602	731	T	C	54	55.556
Anop 609	108	T	C	37	43.243
Anop 609	260	C	T	47	46.809
Anop 615	72	A	T	197	42.64
Anop 622	333	T	C	54	42.593
Anop 622	339	G	C	53	47.17
Anop 622	369	G	A	45	40
Anop 622	414	A	G	49	38.776
Anop 622	435	C	T	48	47.917
Anop 622	444	A	G	52	48.077
Anop 622	498	T	C	61	47.541
Anop 622	530	G	A	63	46.032
Anop 643	22	G	A	75	48
Anop 643	113	T	C	90	42.222
Anop 643	116	T	C	89	41.573
Anop 643	130	T	C	87	47.126
Anop 643	291	A	C	48	35.417
Anop 648	553	A	G	35	40
Anop 648	566	C	G	36	36.111
Anop 648	582	A	G	35	45.714
Anop 658	20	A	G	58	36.207
Anop 658	21	G	T	58	36.207
Anop 658	44	A	C	59	40.678
Anop 658	137	A	G	86	41.86
Anop 658	355	G	A	49	40.816
Anop 662	404	C	T	133	35.338
Anop 664	97	G	A	60	43.333
Anop 664	250	G	C	71	38.028
Anop 664	324	C	T	77	37.662
Anop 674	241	A	G	49	44.898
Anop 678	1051	A	G	38	44.737
Anop 683	51	G	C	139	44.604
Anop 683	90	G	C	141	47.518
Anop 683	93	A	G	139	48.201
Anop 683	103	C	T	123	48.78
Anop 683	112	T	C	104	43.269
Anop 683	225	A	C	126	46.825
Anop 683	277	G	C	106	43.396
Anop 683	328	C	G	88	40.909
Anop 708	600	T	C	43	44.186
Anop 708	687	T	C	45	48.889
Anop 708	690	G	C	41	46.341
Anop 708	699	T	C	38	55.263
Anop 708	705	T	G	40	52.5
Anop 708	720	A	G	42	50
Anop 714	459	C	T	51	45.098
Anop 714	478	T	C	46	36.957
Anop 729	138	C	A	39	46.154
Anop 729	158	G	T	41	46.341
Anop 729	273	C	T	61	45.902
Anop 744	205	T	C	215	46.047
Anop 744	393	G	A	217	47.005
Anop 758	32	A	T	38	36.842
Anop 758	198	A	T	47	40.426
Anop 758	384	T	C	49	36.735
Anop 759	146	T	C	222	40.09
Anop 759	251	C	T	346	39.884
Anop 759	359	G	A	332	35.241
Anop 771	581	A	G	124	37.097
Anop 771	591	A	T	117	40.171
Anop 771	634	T	C	53	43.396
Anop 771	695	T	A	47	40.426
Anop 771	696	G	A	47	40.426
Anop 771	739	A	G	37	45.946
Anop 772	315	T	G	87	44.828
Anop 772	338	A	T	89	35.955
Anop 772	395	G	A	73	54.795
Anop 772	1103	C	T	156	36.538
Anop 782	101	C	A	45	44.444
Anop 782	138	T	G	55	41.818
Anop 782	175	G	C	56	37.5
Anop 782	211	A	G	42	35.714
Anop 782	213	C	T	50	38
Anop 782	297	T	A	37	40.541
Anop 799	402	T	C	115	36.522
Anop 800	266	A	G	172	47.093
Anop 805	67	A	G	65	47.692
Anop 805	130	G	C	82	40.244
Anop 805	204	A	C	86	43.023
Anop 805	266	A	G	73	45.205
Anop 805	278	T	C	53	45.283
Anop 805	383	C	T	48	43.75
Anop 807	378	C	T	223	55.605
Anop 809	278	C	T	139	38.129
Anop 809	545	T	C	99	36.364
Anop 818	205	G	C	36	36.111
Anop 818	244	C	T	36	36.111
Anop 818	265	C	G	39	38.462
Anop 818	342	G	A	38	42.105
Anop 818	661	C	T	45	40
Anop 825	133	C	T	49	36.735
Anop 825	661	T	A	44	45.455
Anop 828	157	C	T	88	45.455
Anop 829	516	A	G	36	38.889
Anop 843	239	T	A	96	39.583
Anop 843	284	C	G	97	41.237
Anop 849	108	T	A	84	42.857
Anop 850	346	C	T	39	46.154
Anop 857	264	A	G	71	42.254
Anop 877	378	A	G	35	51.429
Anop 877	379	C	T	35	37.143
Anop 878	783	C	G	35	37.143
Anop 878	851	T	A	40	35
Anop 878	1657	C	T	56	39.286
Anop 878	1666	G	T	51	39.216
Anop 878	1674	A	T	40	37.5
Anop 878	1678	A	C	46	52.174
Anop 878	1702	C	G	63	39.683
Anop 886	148	A	G	58	46.552
Anop 886	238	T	C	59	44.068
Anop 886	289	C	G	54	44.444
Anop 886	391	A	G	52	48.077
Anop 902	489	T	C	46	43.478
Anop 906	183	T	G	144	42.361
Anop 906	252	C	A	147	42.857
Anop 906	336	G	A	141	43.262
Anop 906	707	A	G	102	43.137
Anop 906	1199	A	G	55	38.182
Anop 906	1262	A	G	39	38.462
Anop 906	1700	G	A	78	41.026
Anop 906	2552	G	A	50	48
Anop 908	233	C	T	39	41.026
Anop 908	302	T	C	50	48
Anop 908	677	A	G	81	43.21
Anop 911	343	T	C	38	39.474
Anop 911	370	G	A	41	36.585
Anop 911	1170	G	A	161	45.342
Anop 911	1230	G	A	179	49.721
Anop 911	1461	G	A	165	38.788
Anop 911	1503	A	G	177	41.808
Anop 911	1606	G	A	48	39.583
Anop 911	1630	C	T	69	47.826
Anop 911	1954	C	T	56	42.857
Anop 958	1107	T	C	36	50
Anop 958	1191	T	A	44	38.636
Anop 967	29	A	G	67	37.313
Anop 967	50	G	C	68	47.059
Anop 967	97	C	A	115	40.87
Anop 967	140	A	C	120	44.167
Anop 971	335	T	A	40	35
Anop 971	358	C	T	42	38.095
Anop 971	393	A	C	36	47.222
Anop 982	55	C	T	52	36.538
Anop 982	150	C	G	62	35.484
Anop 982	162	C	G	76	38.158
Anop 982	277	A	G	75	46.667
Anop 982	393	G	C	74	43.243
Anop 1000	1076	G	A	76	42.105
Anop 1017	502	G	A	42	54.762
Anop 1017	598	A	G	53	47.17
Anop 1017	784	T	C	36	38.889
Anop 1017	937	G	A	47	36.17
Anop 1017	943	C	T	47	44.681
Anop 1027	93	C	G	36	41.667
Anop 1027	95	A	G	36	41.667
Anop 1027	110	C	T	39	43.59
Anop 1027	111	G	T	39	41.026
Anop 1027	131	C	G	39	41.026
Anop 1027	150	C	T	36	47.222
Anop 1027	154	A	T	36	44.444
Anop 1027	359	A	T	37	48.649
Anop 1050	195	G	A	51	47.059
Anop 1050	240	T	C	51	41.176
Anop 1050	252	C	T	50	42
Anop 1050	383	A	G	56	41.071
Anop 1050	384	G	A	56	41.071
Anop 1050	609	T	C	41	43.902
Anop 1050	621	C	G	38	47.368
Anop 1050	645	C	G	37	37.838
Anop 1084	343	G	A	377	47.215
Anop 1085	2116	A	G	35	42.857
Anop 1085	2344	C	T	36	36.111
Anop 1109	333	C	T	232	36.638
Anop 1125	641	A	G	46	47.826
Anop 1126	20	A	G	63	49.206
Anop 1126	176	A	G	84	39.286
Anop 1126	188	A	G	82	39.024
Anop 1126	197	G	A	87	37.931
Anop 1136	279	A	G	60	48.333
Anop 1163	1920	C	A	59	38.983
Anop 1166	165	A	C	43	39.535
Anop 1166	214	C	G	43	44.186
Anop 1170	213	C	T	64	45.312
Anop 1170	598	C	T	36	38.889
Anop 1173	20	T	C	43	51.163
Anop 1173	26	T	C	45	48.889
Anop 1173	32	C	T	51	45.098
Anop 1173	344	G	A	67	47.761
Anop 1189	376	T	C	453	47.682
Anop 1189	529	C	A	271	45.018
Anop 1193	465	C	T	72	48.611
Anop 1193	466	C	T	72	48.611
Anop 1201	322	C	T	46	41.304
Anop 1201	433	A	G	55	43.636
Anop 1201	466	C	T	54	40.741
Anop 1201	499	A	G	50	48
Anop 1202	317	A	G	130	49.231
Anop 1202	343	T	C	112	41.071
Anop 1207	457	A	T	40	42.5
Anop 1207	554	A	G	56	50
Anop 1207	621	G	C	52	40.385
Anop 1217	339	T	C	97	45.361
Anop 1217	698	C	T	56	35.714
Anop 1229	788	G	A	75	44
Anop 1229	1358	A	C	36	36.111
Anop 1233	430	C	T	77	48.052
Anop 1233	955	A	G	75	48
Anop 1236	294	A	T	166	36.145
Anop 1237	286	G	C	54	38.889
Anop 1237	430	C	T	53	41.509
Anop 1237	454	G	A	55	47.273
Anop 1243	336	G	A	93	38.71
Anop 1243	429	T	C	90	35.556
Anop 1243	573	G	A	72	36.111
Anop 1268	144	T	C	104	49.038
Anop 1269	437	A	G	95	46.316
Anop 1276	951	T	C	63	36.508
Anop 1276	1012	G	T	45	42.222
Anop 1276	1013	T	C	45	42.222
Anop 1276	1032	A	T	51	45.098
Anop 1277	574	G	A	39	35.897
Anop 1294	160	G	A	185	35.135
Anop 1294	175	A	C	202	44.059
Anop 1295	302	G	A	37	45.946
Anop 1295	311	T	A	36	41.667
Anop 1295	534	A	T	93	38.71
Anop 1295	536	T	G	93	38.71
Anop 1295	707	A	T	57	47.368
Anop 1295	846	C	T	67	41.791
Anop 1295	859	G	A	66	42.424
Anop 1302	272	G	A	78	42.308
Anop 1302	288	C	T	77	35.065
Anop 1312	488	C	A	41	46.341
Anop 1312	498	G	C	37	40.541
Anop 1312	531	G	A	36	36.111
Anop 1312	569	G	T	42	47.619
Anop 1349	30	A	G	35	37.143
Anop 1349	51	G	A	35	37.143
Anop 1357	98	G	A	63	39.683
Anop 1361	603	C	A	64	42.188
Anop 1361	604	C	G	64	35.938
Anop 1361	775	C	A	36	47.222
Anop 1375	455	T	G	39	48.718
Anop 1384	203	T	A	35	42.857
Anop 1384	287	C	G	35	42.857
Anop 1411	317	A	G	79	39.241
Anop 1426	150	T	C	35	40
Anop 1518	573	T	C	56	48.214
Anop 1524	115	C	T	44	43.182
Anop 1526	114	G	C	37	43.243
Anop 1526	126	C	T	37	43.243
Anop 1526	255	T	C	38	36.842
Anop 1526	258	G	A	38	36.842
Anop 1526	304	T	C	35	37.143
Anop 1550	136	T	G	58	43.103
Anop 1553	338	A	T	44	38.636
Anop 1553	426	A	T	46	45.652
Anop 1563	245	C	A	39	41.026
Anop 1627	419	G	C	42	47.619
Anop 1627	437	G	A	64	37.5
Anop 1627	440	G	T	62	51.613
Anop 1627	506	G	A	46	41.304
Anop 1627	616	G	A	49	40.816
Anop 1627	625	G	T	41	36.585
Anop 1666	201	C	T	86	37.209
Anop 1686	109	A	T	56	42.857
Anop 1686	265	G	A	64	40.625
Anop 1686	381	A	G	89	51.685
Anop 1686	514	G	A	74	45.946
Anop 1692	506	A	C	60	41.667
Anop 1692	640	C	A	64	37.5
Anop 1692	1018	A	G	54	46.296
Anop 1703	20	A	G	52	38.462
Anop 1703	414	T	G	78	43.59
Anop 1703	460	T	C	70	40
Anop 1766	311	T	C	69	46.377
Anop 1776	1451	A	G	47	38.298
Anop 1794	472	A	G	102	45.098
Anop 1815	468	T	C	43	39.535
Anop 1815	518	C	A	36	38.889
Anop 1823	458	A	G	51	41.176
Anop 1823	472	T	C	49	46.939
Anop 1835	199	C	T	42	42.857
Anop 1835	205	A	C	43	37.209
Anop 1842	372	A	G	168	38.095
Anop 1844	131	C	T	39	48.718
Anop 1844	158	G	A	41	41.463
Anop 1844	218	T	C	47	40.426
Anop 1844	272	C	T	40	45
Anop 1844	296	A	T	47	42.553
Anop 1855	233	A	G	35	45.714
Anop 1856	475	G	C	50	42
Anop 1856	491	C	T	44	43.182
Anop 1856	493	G	C	44	43.182
Anop 1856	498	G	C	54	35.185
Anop 1856	578	A	T	39	56.41
Anop 1856	608	T	C	45	40
Anop 1856	743	T	G	35	37.143
Anop 1896	783	T	C	38	39.474
Anop 1896	1023	T	C	48	56.25
Anop 1896	1026	C	T	59	35.593
Anop 1909	220	A	T	94	43.617
Anop 1909	221	A	C	94	43.617
Anop 1945	2065	A	T	43	46.512
Anop 1989	1383	A	G	39	46.154
Anop 2003	415	C	T	80	42.5
Anop 2142	615	T	G	87	40.23
Anop 2149	396	T	A	37	40.541
Anop 2178	361	C	T	45	46.667
Anop 2178	596	T	C	52	40.385
Anop 2178	732	G	C	44	43.182
Anop 2212	206	G	A	38	39.474
Anop 2312	20	C	G	59	47.458
Anop 2312	29	T	A	61	49.18
Anop 2378	263	G	A	39	35.897
Anop 2385	100	A	G	38	47.368
Anop 2385	166	C	T	40	50
Anop 2385	255	C	G	38	36.842
Anop 2385	274	G	A	39	46.154
Anop 2385	283	A	G	38	42.105
Anop 2440	516	C	T	99	37.374
Anop 2440	600	A	G	59	35.593
Anop 2477	199	G	T	36	50
Anop 2534	1254	C	T	35	45.714
Anop 2559	1182	T	C	67	40.299
Anop 2571	67	C	T	39	46.154
Anop 2571	106	T	C	45	46.667
Anop 2571	301	A	C	56	44.643
Anop 2593	350	G	C	42	42.857
Anop 2635	643	C	T	37	45.946
Anop 2635	739	C	T	40	47.5
Anop 2636	263	C	T	59	45.763
Anop 2636	281	A	G	62	38.71
Anop 2636	449	G	T	55	43.636
Anop 2804	321	C	T	87	40.23
Anop 2828	152	G	A	42	38.095
Anop 2828	323	G	A	58	48.276
Anop 2833	171	A	C	36	36.111
Anop 2833	173	G	A	36	36.111
Anop 2833	181	C	A	36	36.111
Anop 2833	198	A	C	37	37.838
Anop 2833	201	C	T	37	37.838
Anop 2833	222	T	A	38	39.474
Anop 2833	263	T	C	40	35
Anop 2833	264	A	T	39	38.462
Anop 2833	283	A	G	39	35.897
Anop 2861	1141	T	C	40	47.5
Anop 2926	86	G	A	72	40.278
Anop 2926	117	C	T	72	36.111
Anop 3353	39	G	C	43	37.209
Anop 3353	74	C	A	51	35.294
Anop 3353	75	T	A	51	35.294
Anop 3353	99	C	T	55	36.364
Anop 3353	105	A	G	55	36.364
Anop 3353	148	G	A	55	36.364
Anop 3353	158	C	T	57	40.351
Anop 3353	170	C	G	54	37.037
Anop 3353	172	T	A	53	35.849
Anop 3353	174	G	A	54	35.185
Anop 3353	184	C	G	59	38.983
Anop 3353	186	T	A	59	38.983
Anop 3353	188	C	A	59	38.983
Anop 3353	233	T	G	61	37.705
Anop 3353	246	T	A	58	36.207
Anop 3481	591	G	C	74	43.243
Anop 3481	597	C	A	77	46.753
Anop 3481	744	T	A	61	45.902
Anop 3688	185	G	A	49	40.816
Anop 3688	190	A	C	44	47.727
Anop 3688	196	C	T	40	40
Anop 3688	202	T	A	49	46.939
Anop 3688	272	A	G	47	40.426
Anop 3688	303	T	C	44	40.909
Anop 3823	637	G	C	38	47.368
Anop 3823	643	A	G	39	41.026
Anop 4243	124	C	A	53	39.623
Anop 5253	227	C	G	43	41.86
Anop 5253	312	A	G	37	37.838
Anop 5253	328	A	G	36	38.889
Anop 6789	324	C	T	38	42.105
Anop 6789	327	A	G	38	42.105
Anop 6789	339	G	T	39	48.718
Anop 8555	451	C	T	311	35.048

## Sheet: Table S4a - Contig Sequence
Anop 7
CGATGTTGTCGTACTTGTTGGTGTACGTCTCTGCGGGCTTGGCCGCTGCGACAGCAGCGA
CGGCTAGGAGTGCCAATGCGAGCTTCATGGTGACCTTCCAGGCTACTGGAGACTTTCCAC
GACCGCTTGTCGCTATATACGCCGCTCCAGTCCCCACTCCAGGCTCCGAAGGCTGGACTA
CGAAGAATTAGCTCCCGTTGGTTTTCGTTTTTTTTTTTTTCTAGTGTCATGAAGCATTTA
TTTTGTCACCATCTATACAGAAATTATCGTTGCTTCACAATAATAAAATTAAAGACGTAA
AAATTCTCGAATATAAATTAAATATCTGTTATCAATAAAAATAAAAAAACATGCTATTCA
CACGGCTCCTTCCTTTAAAACGAATAGAAAAACTTGAAAATCAAAACAATTAAAGCCTTC
TCTCTTAATTAAAAAAAGTAAGTATAATTATAATGCTATATAATATATATATAGTTAAAG
TAGTAGTTTATATAAGGAATAGACGAAAAGTGTGGAAACCATGTAGCCGCTTTTCCTTCG
AAATTCTTTTCGATGGAAACACGGCTGCAGGAGCCACTTGGAAAGATGTAGTTGTTGATG
GGGGAAAAAGCGAGATGATAACTGTTGTTGTATGCCTGGTTCTGAGTTTTGGAGTGGCGG
AAGTTGCTGACGCTTTTTGGTGACACCTAGTTATTTCTTCTTCTGAGCCTTCTCAGCAGC
CTTTGTCACTTTACCTGTCGTCACATCCTTATTTATAACTGACTTGATTACTCCTACAGC
GACAGTTTGCCTCATGTCCCGAACAGCAAAGCGCCCCAGTGGAGGGAATTCTTGGAAAGA
CTCAACACACATTGGCTTGGTTGGAACTAAATTGATAATGGCTGCATCACCAGACTTGAT
TGACTTTGGATTCTGCTCAGTTGATTTACCAGTACGACGGTCACATTTTTCTTTGATTTC
AGCAAATTTGCAAGCAATATGAGCTGTATGACAATCCAAAACGGGAGTGTAACCATTCGC
AATTTGACCAGGATGATTCAAGACAATGACTTGAGCAGTGAAATCAGAAGCTGCCTTGGG
AGGATTGTTCTTGGAATCACCAGCAACATATCCTCTTCTAAGTTCCTTAACAGAGACATT
CTTGACATTAAATCCTACATTATCTCCTGGAACAGCTTCTTGAAGGGCTTCATGGTGCAT
TTCTACTGATTTAACTTCAGTAGTCAGGTTAACTGGAGCAAATGTAACTACCATACCAGG
CTTCAAGACACCAGTTTCAACTCTGCCAACTGGCACTGTTCCAATACCTCCAATTTTGTA
AACATCCTGCAGGGGCAGCCTGAGAGCCTTATCAGTGGGCCGGCTAGGGGGAAGGATGGC
ATCAAGGGCTTCTATAAGGCACTTTCCATCAGCCTTTCCTTCTTTCCTTTCAATAGCCCA
TCCCTTAAACCAGGGCATCTTGTCAGAGGGTTCCAACATGTTATCACCATGCCAACCAGA
AATTGGCACAAAAGCAACAGATGCAGGATTGTAACCAATTTTCTTGATGTAAGAAGAAAC
TTCTTTCTTGATTTCCTCAAAACGAGCCTCTGAGTAGGGAGGTTCAGTTGAATCCATTTT
GTTGACTCCTACGATGAGCTGCTTGACTCCAAGAGTAAATGCAAGGAGTGCATGCTCTCG
TGTTTGTCCATTTTTGGAGATACCCGCTTCGAACTCACCGGTACCTGCTGCAACTATGAG
TACAGCACAATCAGCCTGTGAAGTACCAGTAATCATGTTCTTGATGAAATCTCTGTGGCC
AGGAGCATCAATAATTGTAACATAATATTTAGATGTCTCAAATTTCCAGAGAGCAATATC
AATTGTAATACCACGCTCACGTTCAGCTTTCAGCTTATCTAGTACCCATGCATACTTGAA
GGAACCCTTTCCCATCTCTTGAGCTTCCTTCTCGAATTTTTCAATGGTACGTTTGTCAAT
ACCACCACATTTGTAAATTAAATGACCAGTAGTGGTAGATTTACCAGAGTCAACATGTCC
AATTACGACAATGTTAATATGAATCTTTTCCTTAGGCATGTTTTATTTGGTTACTGAACT
GAGGAACAACGGGTGATCTCCAAGTGCCACGGCAGAAAGAAGTTTCTTCTTA
Anop 13
CAATAAATAACAATGTATAATTATAGAAAAATTACAAAAGATTTCTGTTTTATTCAAGTA
CATTTACATAGTTTTTAAAAAGGAGAGGCATGTACATTTTCGATGAATATAAGAATTTTT
TCCCAAAGAAATGCAAAGAAATAACAGTGACAGATATTTTCTGGGGATTTTTTTTCAAAG
TAATTCGTAAAACAGTTTTAACTAGGTCTAGTGAATAATAAATTAGTTTAAATATTTTAT
CCTGAAAAGGATGAAATGAAAGATGAGACAACATTTTTTAATTTGCCGTCTACTTCATCA
GAAATTTTGCCCTCCTTTGCAATTGATGCAAGAAGATCTTTGTGTGAAGTCCTAATGTGT
TGTAAAAATTCTTTTTCAAAGGCTGTAATTTTTGCAGGATCCAATTTGTCCAAGTGTCCT
CTGACACCACAGTAAATTACAGCGACTTGTTCTTCAATAGCCATGGGAACATATTGGCCT
TGTTTCAACAATTCAGTCAACCTAACACCCCTGTTGAGAAGTTGTTGGGTTGCAGCATCC
AAGTCTGAACCAAACTGTGCAAATGCAGCGACTTCTCGGTACTGTGCAAGCTCAAGTTTC
ATAGAACCAGCAACCTGCTTCATGGCTTTTGTCTGTGCAGCAGATCCTACTCGAGAGACT
GAAAGACCTACGTTGATCGCAGGTCTAATACCTTTATAAAATAATTCAGTCTCAAGGAAA
ATTTGGCCATCAGTAATTGAGATGACATTAGTTGGAATGTAAGCTGAAACATCACCAGCC
TGAGTTTCAATAACTGGAAGAGCGGTGAGTGAACCACCTCCTTGTGTATCATTCATTTTG
GCAGCTCGCTCAAGAAGTCGAGAGTGGAGATAAAAGACATCACCAGGATAGGCTTCTCGC
CCAGGTGGCCTTCTCAACAGAAGTGACATCTGTCTGTAAGCCACAGCCTGTTTTGATAAG
TCGTCATATATAATAAGAGCATGCTTTCCATTGTCACGGAAGAATTCACCCATAGCACAT
CCTGAATATGGGGCTAAATATTGAAGAGGTGCAGCATCAGAAGCTGTTGCTGATACAATG
ATTGTGTATTTCATGGCACCTGTATCACTAAGACGTTTCAATATCTGAGCTACAGTAGAC
CTCTTCTGCCCGATAGCAACATAAATACAATAAAGCTTCTTCTTTTCATCTTCTCCATCA
TTGAATCGTTTTTGATTGATAATGGTGTCAATAGCGAGAGCTGTTTTCCCAGTTTGTCTG
TCACCAATGATGAGTTCTCGTTGCCCTCGTCCAATAGGTACTAAAGAGTCAACAGCCTTA
ATTCCAGTCTGCATAGGCTCTCGGACAGAGATTCGAGGAATAATGCCAGGGGCTTTGATT
CCGACACGGGCCCTCTTTTTGGTCGCCAATGGGCCTTTTCCATCAATGGGATTTCCTAGA
GCATCAACTACCCGTCCAAGTAGGTCTTCTCCAATAGGCACATCTACAATGGCACCAGTT
CTCTTCACAATATCACCTTCTTTAATTAGTTTATCATTACCAAAAACGACAACACCAACA
TTGTCTCTTTCCAAGTTCAAGGCCATACCCTTAAGGCCAGAAGAAAATTCCACCATCTCA
TCGGCCTGTATATTTTTAAGACCGTAAACTCGAGCAATACCATCTCCAATGCTTAGCACA
CGACCAGTTTCTTCTAAGTCAATCTTGGGTGCTGAGCCGAGGAGACGTTCTTCCAAGATA
GATGTGATTTCAGCAGCTCTCATGCTGTTTGAACTGTGGATATTTCTGTTTGTTATCTTG
CATGCTGGCCATGTTATATGAGTGACCTGTGGTGAAATAGACGGGAAAAATTTGGCCAGG
GATGTACTTAAACGTGCTGAAAGTAGAGCCATCGGATCGTTTGAGTGGAGCAGAGGAGAA
AGAATCACTACTTAACTGTGTAGCCCATTGGAATACCAACAGCAAAACCGCATTCACTGC
GCAGTACCTGATATTAATCTTATTGGACGAGATAGCCAGCGGTAAATTGAAGCCGCCCAA
GTCAATGATTGAAGTCCTCATTCCGTACACAGAGCGTCACTTCAACAGGCTGAGTCAGCT
TTTGCAAGATCTCCATATACTTGATTATACCACGCTGCTCATGAAGGACTTGTAATTCTT
CTTCT
Anop 14
TTCACTACTTCTAAGTGACCGTTCTCCGCTGCTTCGTCGACGGGGGTGTCGCCTAGGCCG
TCCGCAATGTTCACGTGTGCGCCCTTCGCGATGAGCAAATCCACAATTACCTTGTTGCCG
ATGGACGAAGCTATCCACAAAGGAGTCCTCTCCAGATACCCTTTACTATCAGCGTTTGCT
CCTTTTTCAAGTAGAACTGCAACAGTTTCTGCTTTCTGCTTTTCGACCGCCAAGTGCAAT
GGGGTCTCCTTCAATGTGTTCTTCTTGTTCGGGTCTGCCCCTTTGGATAGGAGAAACTCG
ACTATTTCTGTATTACCCAACTCCGAAGCTCGGTGCAAAGCTGTCCTTCTACCTTCGGAA
ATGGTGTTAATTTCTGCACCTTTAGAGACTAGGAGTTTAACGGCTTCCAATTGATTTCCT
TCAACGGCAGCATACAAAGGGGTGGCCTTCCAAAGATTTCCTGCTTCGATTAATGCACCT
TTGCTGAGAAGGAACTGTATCATCTCAAGCTGTCCATGTGAAGCTGCCTCGTGAAGGACT
GTCTCTTGATGCATGTTCTTCCTGTCCACAGTGTCACCCTTAGATAACAAGAATTTCACC
ACGTCCATCCGCCCCCTTCTAACAGCCGAGAAGATGGCAGTCTCTCCGTAATCGTCCTGG
GCCGTGAGATTCGCTCCGCCTTCGTTCACGAGGTACTTCACCATCGGCAGATCGCCATTG
TTAGCAGCCATGTGGAGTGGGGTGTTGCCTAAAAAGGACTTTGAATTGGGGTCCGCTCCT
TCGCTGATGAGAAGCTTCGCCATGTTCACATCCCCTATTATAGCTGCAATCTCGAGTGGT
GTGAAGCCTATGGTAGGTATCGACCCGCTTTTTGGATTGATGTCCGAACCATTTTGCTGA
AGTGACTTGACTTGTTCTTGATTGGGTCTTAAAACTGCCGGTACCAAATCCTGATCGGTG
TCATTAGTTGTTGTCAAAGAAACTGTGATTAATCCATGAACAAAGAGGAGGCAGAACAAT
CCTTTAGCCGCTAGCATTTTTCCAAAGGCCATAT
Anop 15
GGAGTCCTCTGCAGATACCCTTTACTATCAACAGAAGCGCCTTTTCCAAGTAGAACTGCA
ACAGTTTCTGCTTTCTGCTTTGCGACTGCCAAGTGCAATGGGGTATCCTTGTTTGTGTCC
TTCTTGTTCGGGTCTGCCCCTTTGGATAGGAGAAACTCGACTATTTCTGTATTACCCAAC
TCCGAAGCTCGGTGCAAAGCTGTCCTTCTACCTTCGGAAATGGTGTTAATTTCTGCACCT
TTAGAGACTAGGAGTTTGACGGCTTCCAATTGATTTCCTTCAACGGCAGCATACAAAGGG
GTCTCCTTCAATCGGTCTCTTGCTTCGATTAATGCACCTTTTCTGAGAAGGAACTCTATC
ATCTCAAGCTGTCCACGAGAAGCTGCCTCGTGAAGAACTGTCTCTTGACGCAGACTGTTC
TTCCTGTCCACATTGTCACCCTTAGATAACAAGAAGTTCAGCACGTCCATCCGCCCCTTT
CTAACAGCCGAGAAGATGGCAGTCTCTCCGAAATCGTCCTGGGCCGTGAGATTCGCTCCG
CCTTCGTTCACGAGATACTTCACCATCGGAAGATCGCCATTGTTAGCAGCCATGTGGAGT
GGGGTGATGCCAAATAAGGTGTTTGAATTGGGGTCAGCTCCTTCGCTGATGAGAAGCTTC
GCCATGTTCACATCCCCTAATATAGCTGCAATCTCGATTGGTGTGTAGCCTTCGGTAGGT
ATTGACGCGCTTTTTGCATTGATGTCCGAACCGTTTTGCTGAAGTGACTTGACTTGTTCT
TGATTGTGTCTTAAAACTGCCGATACCAAATCTTCAACGGTGCCATTAGTTGTTGTCAAA
GAAACCGTGATAAATCCATGAAGAAAGAGGAGAC
Anop 17
CATGTACACAAGATTTATGTATTGTAATTTTTTGTTTACTTCTTAAAATTCTCAATAGTG
TAAACCAATTGAAATATTTATTTTTGACGTAAATTGTAACAATAAATATTTTCTCTTATG
AGCTCGGAGAATAAAATCCAAAATAGATATTGCATCAACAATTATACCAGCAGTGGCCAT
ATGATTTTAGCTGAGAAGTTTTCCTTATTCTTTTCAATAACTTTTCGAGGCTCAGGTTAT
AAGAGTTTTGTGAAGTAGTTATATCTCACAAAATGCTTCAACAAATATTGTCTCCAGCTG
CTAGACAAATTTTCCGCCGTTCTACTAATGGAATTACTTGTTCAAGGAATGCTGCAACTA
AAGTTCCATTGAGGAACACTATGGATGATTTACCTGTCCCGAGTGGTTCTTGGGAAACCC
ATTATAAGGCCCAGCAAAGCAAATACAACATGCACTTAGCATTTGGTGTTATTTTTGCTA
CTGTTACCCTAATAACTGCCAAGGCATCAGGTTTATTTAACTTGTACATCTCTCCTCCAC
CATTGCCTAAGGATTAAGAGTACCATGAATCTAGTCTCCTTAGTTGAATTTATGAACAGC
TCCAGTGTACTCATACATACCATTATAGCTTCAAACCATTTAAATTCTATGTGAAATATT
TTGTTACTGTAGCTGCTATTTATTTATGTAGACAGAAGAGCTTTATCTACAGTTCTTGAA
CTTCAAAACATTTTTTATTGTAAATAAATAAAATTGTGAAGTCTCTTTAACT
Anop 23
GACCACACCTAGTATGCCAGTAGTCATATGCTTGTCTCAAAGCTTAAGCCATGCAAGTCT
CAGTACGAGCTGACCTAAAGTGAAACCGCAAAAGGCTCAGTAAACCGGTCATAGTTTACC
GGATATATGCCACTTACGTGGATAACTGTGGTAATTCTAGAGCTAATACATGCAAACAAG
TCCCGACCAGCGATGGAGAGGACGCTTTTATTGGATCAAAACCATTCGCCCGGCTTGTCC
GGGCGTCGGCTTGATGACTCTAGATAACACCACAGATCGCACGGTCACAGTACCGGTGAC
ATATCCTTCAAATGTCTGACTTATCAGCTGTCGATGGTAGACTCTGTGTCTACCATGGCG
CTCACGGGTGACGGGGAATCAGGGTTCGATTCCGGAGAGGGAGCCTGAGAAACGGCTACC
ACATCCAAGGAAGGCAGCAGGCACGCAAATTACCCACTCCCGGCACGGGGAGGTAGTGAC
AAAAAATAACGATACGGGACTCATCCGAGGCCCCGTAATCGGAATGAGAACACCCTAAAT
CCTTTAACGAGGATCTATTGGAGGGCAAGTCTGGTGCCAGCAGCCGCGGTAATTCCAGCT
CCAATAGCGTATATTAAAGTTGTTGCGGTTAAAAAGCTCGTAGTTGGTTCTGCGTGCCAC
GCTGTCGGTTCACCGCCTGCCGGTGCAACTGGCATGCCGTGGCATGTCCTGTCGGTGGCG
GATAGGCTTCGCGGCGCGCCCTATGCGGTTACAACCGTGTAGGCTGCTGCGCCGCGTCGT
CCTTGTACGCCGGCTCAATCCTACCGCGGTGCTCTTTACCGAGTGTCGAGGTAGGCCGAC
ACTGTTTACTTTGAACAAATTAGAGTGCTTAAAGCAGGCTCTTAAATCAGCCTGAATAGT
GGTGCATGGAATAATGGAACAGGACCTTGGTTCTATTTTGTTGGTTTTCGGAATCCAAGG
TAATGATCAATAAGGACAGGCGGGGGCATTCGTATTGCGACGTTAGAGGTGAAATTCTTG
GATCGTCGCAAGACGCACTAGAGCGAAAGCATTTGCCAAGTATGTCTTAATTGATCAAGA
ACGAAAGTTAGAGGTTCGAAGGCGATCAGATACCGCCCTAGTTCTAACCATAAACGATGC
CAGCCAGCGATCCGCCGACGTTCCTCCGATGACTCGGCGGGGAGCTTTCCCCGGGAAACC
AAAGCTTTTGGGTTCCGGGGGAAGTATGGTTGCAAAGCTGAAACTTAAAGGAATTGACGG
AAGGGCACCACCAGGAGTGGAGCCTGCGGCTTAATTTGACCCAACACGGGAAACCTCACC
AGGCCCGGACATTGGAAGGATTGACAGATCGATAGCTCTTTCTCGATTCAGTGGGTAGTG
GTGCATGGCCGTTCTTAGTTGGTGGACTGATTTGTCTGGTTAATTCCGATAACGAACGAG
ACTCTAACCTATTAACTAGGCGTTGCCGGTATAAACAGCTACCGGCGAGATTTATTCTTC
TTAAGGGGACAGGCGGCTCTCAGCCGCACGAGATTGAGCAATAACAGGTCTGTGATGCCC
TTAGATGTTCTGGGCCGCACGCGCGCTACACTGAAGGAATCAGCGTGTGCTCCCCTGTCC
GAAAGGTCCGGGTAACCCGCTGAACCTCCTTCGTGCTAGGAATTGGGGCTTGCAATTGTT
CCCCATGAACGAGGAATTCCCAGTAAGCGCGAGTCATAAGCTCGCGTTGATTACGTCCCT
GCCCTTTGTACACACCGCCCGTCGCTACTACCGATTGAATGATTTAGTGAGGTCTTCGGA
CCGGCGATAACCGGCACCGACTAGCTCGGTATCGATTTCGCTGGAAAGATGACCGAACTT
GATCATTTAGAGGAAGTAAAAGTCGTAACAAGGTTTCCGTAGGTGAACCTGTGGAAGGAT
CATTACTGATTCTTCATTTTCCAGCTCTGCAGGGGGCTCGATAATGATATATACAAAGAA
AGACCAGAGTTTTTTGCAAAATGGCTAAAACCTGTGGATGCCTGCTCACGCTCTAACGCG
TAGTAGTCGCCATCCAGGGGGTAGAGCTTCTACTTTTAGAGTAGTCGTCTATCCTCGACG
CGGAGAGAATTGAAGGACTTGACCACGAGTACCTCGTTTTGTCTTTAAGGCTTTTCCTAC
ACACGATAATTTTATCGAAGCACACAATTGCCAGAAGAGAGAAAGAGTGTGGAGAATGAT
GTATAGTATAGTAGTGTACGCTGCTATGCGTCGTATAAATAAGAGCTCGGCCGAAGGCCG
TATATATACATAAAGTGTCACGACATCACCTTCTACGGTGTTGTCGAAGCCCATATCCGC
AACAAAGCTCGCCTACCTCGAGGTCGCGGCGGTGCGCGCTGAAGGGTCTGGGCGAGAGCC
CGCCTGAAACCGCCGCCGGTCAGATCTCGGCGGCAGTAGCGAAAGAGAAAAAGAGAGCTC
TCTCGGCCGCAGGCCGTGTAAAAAGTGTGACTACATCACCTTCTACGGTGTTGTCGAAGC
CCATATCCGCAACAAAGCTGCCTACCTAGAGGTCGCGGCGGTGCGCGCTGACGGGTCTGG
GCGTGAGCCCCCCTGAAACCGCCGCCGGTCAGATCTCGACGGTAGCAGCGAAAAAGAAAA
AGAGAGCTCTCGGCCGTAGGCCATATATATATATATTATACAAGACTAAACACCTTCTAC
GGTGTGAAAGCCCATATCCGCAACAACAACAACAACAA
Anop 25
CCCGCACTCCCGGGGCGTTTCATTCTCATTTTACGAGTCGAGACGCACCAGGAGCGCACA
CGCTGGTACCCGAAAGATGGTGAACTATGCCTGGCCAGGACGAAGCCAGGGGAAACCCTG
GTGGAGGTCCGAAGCGATTCTGACGTGCAAATCGATCGTCTGAGCTGGGTATAGGGGCGA
AAGACCAATCGAACCATCTAGTAGCTGGTTCCCTCCGAAGTTTCCCTCAGGATAGCTGGC
TCTCGGGAAGAGACGAGTCTCATCCGGTAGAGCGAATGATTAGAGGTGATGGGGTCGAAA
CGACTTCAACCTATTCTCAAACTCCCAATAGATGAGAGCCCCGGCTTGCTTGAAAGTGAA
GCCGCGGGACTCGGATCAGAGGGCCAAGTGGGCCAATTTTGGTAAGCAGAACTGGCGCTG
TGGGATGAACCAAACGCAGAGTTAAGGCGCCTGATTCGACGCTCATCCGAAACCATGAAA
GGCGTTGGTTGCTTAAGACAGCAGGACGGTGGCCATGGAAGTCGGAATCCGCTAAGGAGT
GTGTAACAACTCACCTGCCGAAGCAACTAGCCCTGAAAATGGATGGCGCTGTAGCGTCGT
GCCTATACTCTGCCGTCAACGGCAAAGCGGGCGGTCCCTTTACGGGGCTTCGCCGTTAAG
CCTTGACGAGTAGGAGGGTCGCGGCGGTGCGCGCGGAAGGGTCTGGGCGTGAGCCCGCCT
GGAGCCGCCGCCGGTGCAGATCTTGGTGGTAGTAGCAAATACTCCAGCGAGGCCCTGGAG
GACTGATGTGGAGAAGGGTTTCTTGTGAACAGCTGTTGCACAAGAGTCAGTCGATCCTAA
GCCCTAGGAGAAATCCGAAGCGATGGTCTGCCGTTAATGCTCGATTAAAAATATAAAAAT
ATAAGGGAGAAATCGGAGAAAGAAAGAAAAACTGCCCGCAGGGTTCCCTTCTCGGTCGGA
GAGGGTTCCCTGTTCTGTGGCGCCTTTTCTTTCCCTCCTTTTTTTCTTCTTGTATTTATT
TAATAAAGAGTCGGCACCGTCTGGGCGAAAGGGAGTCCGGTTCCTATTCCGGAACCCGGC
AGCGGAACCGCTCCAATTCGGGCCCTCATCCGAGGACTCGTCGGGGTGACCCGAAATGAC
CCGGAGAAGCCGTAGGGAGGTCCGGGGAGAGTTGTCTCTTCTCTATAAGCGTTCGAGTTC
CCTGGAAGCCTCTAGGAGGGAGATAGGGTTTGGAACGCGAAGAGCACCGCACTTACGGCG
GTGTCCGGATCTTCCCCTCGGACCTTGAAAATCCGGGCGAGGGCCACGAGGAACACCGCG
CCGGCTCGTACCCATATCCGCAGCAGGTCTCCAAGGTGAATAGCCTCTAGTCAATAGAAT
AATGTAGGTAAGGGAAGTCGGCAAACCCGATCTGTAACTTCGGGAAAAGGATTGGCTCTG
AGGATCGTGGCGCGCCGGGCTTGGTCGGGAAGTGGAGCGGTGCCAACGTGCCGGGCCTGG
GCGAGGTGAAGGGCGCTCGTCGCTCGGACCCTAGCTCGGTCCCGTGCCTTGGCCACCCAC
GGACCTTCCTTGCTGCGAGCCTCCCGGCTGTCTAGTTTCCGGCTCAGCCGGAGGACGGGC
CGGAAGGCTCTTCGGCCGCCATAGAACGATCAACTTAGAACTGGCACGGACCAGGGGAAT
CCGACTGTCTAATTAAAACAAAGCATTGCGATGGCCCTAAGGGGTGATGACGCAATGTGA
TTTCTGCCCAGTGCTCTGAATGTCAACGTGAAGAAATTCAAGCAAGCGCGGGTAAACGGC
GGGAGTAACTATGACTCTCTTAAGGTAGCCAAATGCCTCGTCATCTAATTAGTGACGCGC
ATGAATGGATTAACGAGATTCCCTCTGTCCCTACCTACTTTCTAGCGAAACCACGGCCAA
GGGAACGGGCTTGGAAGAATCAGCGGGGAAAGAAGACCCTGTTGAGCTTGACTCTAGTCT
GGTACTGTAAGGAGACATGAGAGGTGTAGCATAAGTGGGAGATATTGATCTTTTTTTGGA
TCTTTATCATCAGTGAAATACCACTACTCTTATTGTTTCCTTACTTACTTGATTAAGTGG
AACGTGTATCATTTCTTAGCCATTATACGGATATATTTATATGTCTTATGGTATTGGGTT
ATGATGCAAGATTCTTGATCGAAGTACTAAGAGTTTGTTATATAATTGTAAACAAATTTT
GATGAGATAATAGCATTTAGGTGTTATTGTTAATATTTAAAATTTGGTATAACTCCCAAT
TGCTCAGGTATGATCCGATCCAAGGACACTACCAGGCGGGGAGTTTGACTGGGGCGGTAC
ATCTGTCAAATAATAACGCAGGTGTCCTATGGTCAGCTCAGCGAGGACAGAAACCTCGCG
TAGAGCAAAAGGGCAAATGCTGGCTTGATCCCGATGCTCAGTGCGCATAGGGACTGCGAA
AGCACGGCCCATCGATCCTTTTGGCTTGAAGAGTTTTCAGCAAGAGGTGTCAGAAAAGTT
ACCACAGGGATAACTGGCTTGTGGCGGCCAAGCGTTCATAGCGACGTCGCTTTTTGATCC
TTCGATGTCGGCTCTTCCTATCATTGCGAAGCAGAATTCGCCAAGCGTCGGATTGTTCAC
CCGCTAATAGGGAACGTGAGCTGGGTTTAGACCGTCGTGAGACAGGTTAGTTTTACCCTA
CTGATGAGTTAGGGTCGTTGCTATAGTAATCCTGCTTAGTACGAGAGGAACCGCAGGTTC
GGACAATTGGTACACGCACTCGGTTGACACGCCGCTGGTGCGACGCTACCATCCGAGGGA
TTAGGCCTGAACGCCTCTAAGACCGAATCCCGACTAATACGCAACGATATAACGATGGGT
CCCGTGAGTCGAGAGGCTCAACGCAATGTGACTCTATTAGGCGGTCGGCCACGTGCCGGC
CGTCGCCCGAGCCCTGTGGCCGGTGCGCCCTCGTGCGAAAAGGCGCCGGTACATTCCGGA
CGTCTTTTCCGGTGCTCCGGCGTAACATGGTTCAACCCCCTTCACGGGGGAGTTCGATGT
CGGGACCTTGAATCGTCTGTAGACGACTTCTCTATCGGGCAGGGTGCTGTACTCGGGAGA
GCAGTTGCCACGCTGCGATCTGTTGAGACTCGGCCCTTGCCCATGGGAATTCGCCTCGGT
TTACCGTGAGGCGAAAAAGG
Anop 26
TGTATAAATAAATTCACATCCAAAAGATTATTTCCAGATGATTTTCCCGTTTCCAGGTTG
AGGCGACATTTGCCAGAGCAGATTAACTGAACTGCTTTCGGGAGTGCTTTCTGCTCCGCT
TGCCTGATCTTCTCTTGAAGAGACGCCACCGTTTCATCCCGGTCGATCCCGACTACTTCT
TGAGCGATAATAGCTCCGCCATCAACTTCGACCTCGACGAAATGCACCGTGCAGCCAGAG
ATGCGTACGCCCGCGTCCAGTGCCTGCTGCCAGGCATTGACTCCCTTGAAGGAAGGTAGA
AGGGCCGGGTGGATGTTGAGGAGGGCTCCGCGCCACCGAGAAACGAAGTACTCCGTCAGG
ACTCGCATGAACCCAGCGAGGACCACCAGCTCGACACGCTTCGACACAAGCTCTGCTTGG
ATTGCTTCTTCGAACTCCTGCCGGCTTTTATAGTTACCGTGGGGTATCACCTTGGTAGGT
ATTCCCGCCTTCTCTGCTCGCTCGAGCCCCTGCACGCCTGCCTTGTTAGATATAACAAGG
ACAATCTCTCCTTCGATGTTTCCGGCTTCTACATTGTTAATAAGGGCCTGCAAGTTGGTT
CCCGTTCCAGAAATGAGAACGCCTATTCTCTTCACGTTGGCCGCACTCTCGACGATGATG
TTTACGTAGGGCTTCATCATCGGTGTTATTGCTTCAGTGAAGTTCAGCACCTCGACCTGC
TCATCGCCTGGGCTCCTTCGCTGCACCTCTCCGATCAGTGAACTATTCGCTACTTCGTTG
AGGACAGTTCGCTTGTGCTCTTCGCCGACAATCAGAACCATTCCGACGCCGCAGTTGAAC
GTCCTTAACAATTCCCTTTCATTTATTCCTCCTGAAGCTGCGAGCCAAGGATAAACTTTG
GGAATCATCCATTTCTTCGCGTCCAGAACAACTTTAAGATCGTTCCTGAGAGCGCGAGGA
ATGTTCTCCAAAAGCCCGCCTCCGGTGATGTGAGCCATCGACTTCACAAGACCGGACTTC
AGGACTGGGAGTAACTGTGACACATAAATTGCAGTCGGAGTAAGCAACTCTTCACCTATT
GATCCGTCAGAGAACGGGCTGTCATCGTCGTACACCATCTTCAGGTTGGCCATGACCTTC
CTGACAAGGCTGAATCCATTGCTGTGGAGCCCGGAGCTCTGGAGTCCGATGACAGCGTCT
CCGCATTTCAGCTCGGAAGTCCGCGGGAGCTGGCGGTCCTTCTCGACTGCGCCGACTACA
AACCCAGCCAGGTCGTAGTCTCCTGGCTTGTAAAATCCTGGCATCTCAGCGGTTTCCCCT
CCAATCAGAGAACAGCCTGCAAGCGAGCAAGCGTCAGCTATACCACCGATTATTTCCTTC
GCTCGCTCGACATTGAGTTTACCGCAGGCGAAATAATCAAGGAAGAAAAGTGGTTCGGCT
CCGTGGCAAAGAACATCGTTCACACACATGGCAACTAAATCTCTTCC
Anop 27
TTTTATTTGAAATAACTGGTTACATTTCATACAAACAGCTTGATTTTTTTTCTAAATTAT
TCTTAAAAATAATTTCTTGGAGTCGAAAAGTTCCCTCCTGAGGTATGAAGGGAAAATCAC
AGCGCTTATACAGTCGGGTTTACATAGTTCTGTTGAATTGAGTAATCAATGACGAATCAC
TGAATTTCACACTTCTTTTCCATTGCAAGCAGCCAAATCCACAACAAGCTTCTTATATTG
TTCATATGAAGGAAGAGTGTCTGCTATAGCAACCATACCAGTGGCGTGATCAGAGAAAAT
AACAT
Anop 31
GATCAGAGAAAATAACATTTGGTTCGCCCTTGTCATAAGGTCCAAACATGCGGAATAGGT
CAGGTCGACTACCAAAAAGATTAGCAGCTGACAGTAAAGATTGTCTTGCCTCATCAATTT
GTACTTCACTCAATTCTTTGCAAGTCATGATCAGCCTTGGTGGGATAGAGACTAGGCCAC
AGTCATTTTTGGTGATTGGTGCTATTCCACCAGATGAACATATCAATTCAACATCTCCAG
CATCATCTTGATGCAAAGAGGACAGAGGAACGAATGCAACATCTCCTAGGCCATCTTGAA
GGCACTTAATTGGGTCAGGTGAAGGAACTGTGTTGGAGAAGAATTCTGAGAGGGTTTTTT
CATAAGGGCAGTGAGATTTGGCTATGTAACCACTTTTCAGCAAGTACTTGATTAGTCCAA
AGAAACCTGCACTGTCATTTGGAAGTACACAAGCTTTCTTTCCTCTAAGATCCTTTATAG
AACTAATTGTTGAACCTTTCTTAACTGCTGCAACAATATCTTGCTTGCTTTCTCCGTTAT
ACTGTTCATTCAAGAGAGGTTTCAGATGATTCTTCTCAGCATGAATTGCTTGATGCGGAT
CTAGAACAACGAGTTCAGCTTCTTTGTTTCCAACAGCTTTAATACAGTTCTCCTTCTGAA
CACAAGCAAGCGCGGGACGAATATCCCTAGAGTAGGCAGCATCCTTTAATAATTCACATT
TTTCCATTTCCCTTTTCGTTTTTGTACATATCCTCACAACTCTCCTTGGTTCAAGAACGT
CACGCTCAATTACATCCTTGTATTTAGCATTTTCCAAGTGTTTAAGAGGAGAAATTGGAG
CACTGTCAACAGCCAGCGTTTTGTTATTTATTGTCAAAACCTTTGCAATCCATTCAGCAT
GTGAGGTCTCCCCTAAATTATTGAGCTTAGCAATTTCATTACTCAATTCTTTAATCTCTG
AAGCATCAACTTGTGAAGATGCCATAAAACCTGGCCAAGGCCTTGCAGCCCATGTACAGG
CAGGTCCGGTAATAGGCTTTCTGCTGCCATCTTGGCAAAAATATGCAAAATCCTCAGGGT
TATATTCGGATGGCTTAGCTGGCTGACTTCCGTAGGGCAACCCGAAAAACTTCTTCACAT
AAATGACTTTTGTAAATGCGACTTGACCTCCTGATTTTGTAAGGCATCTCAAAGCTCCTT
CGTAACCTGCGTTTTGATCTGGATAGTCACATTTCTCTGGGTCTTCACACAGCTCACAAA
GGTTGGAGTATTTTTGTTTTAGTTTGGTATTAGTCTCTGGATGAGGTGACCATTTACCAA
CGATGCATGACTTGGTAAAGAAGT
Anop 33
TTTTTATAAAGCACAACGAAGTTTTAGATAATAATAGATAACATAGAAAGTTAAAAGGAT
TAATAAATCATGTAATGTATAATTAACAGGCCAAAATAACAAGAACCAAGAGACGCATAG
ATTTCTTTCAATCAACATCAATAAATTTGATTCGAAAGGAAATCGTCGACTCCCTGATCA
CCAGTTTCTTCTGCGATTTCCCTGCCTGTCTTCCCCCTCCTATCCTCCTTCCTGAGGCCT
GCCCCATGGTCGACCAGGGTCTTCACTACTTCTAAGTGACCGTTCCTCTCTGCTTCGTGG
ACGGGGCTGTCCCCTAGGCTATCCGCCATGTTCAGGTCTGCGCCCTTCGCGATTAGCAAA
TCCACAATTCCCTTATTGCCGATGGATGAAGCTATCCACAATGGAGTCCTCTGCAGATAC
CCTTTACTATCAACAGAAGCGCCTTTTCCAAGTAGAACTGCAACAGTTTCTGCTTTCTGC
TTTGCGACTGCCAAGTGCAATGGGGTATCCTTGTTTGTGTCCTTCTTGTTCGGGTCTGCC
CCTTTGGATAGGAGAAACTCGACTATTTCTGTATTACCCAACTCCGAAGCTCGGTGCAGA
GCTGTCTCACCACGTTCGGAAATGGTGTTTATTTCTGCA
Anop 34
TGGCGAGTGCGGTTCTGGTGCTTAGGTGCTGGAGCGACAAGCAAAAGTAATCAAGAGTCT
CACACGAAGTATTAAGAGGAAGGTTTATCTGTCTTCGGACGGATTAATCATCGTCAGTAC
GTTGAGTGAGCGACCGGTTTCTAACGGAACCGAAAACAGTAACAGGTTTGAACTGAAGAG
TTTGATCCTGGCTCAGATTGAACGCTGGCGGCATGCCTTACACATGCAAGTCGGACGGCA
GCGCGGGCTTCGGCCTGGCGGCGAGTGGCGAACGGGTGAGTAATACATCGGAACGTGTCC
TGTAGTGGGGGATAGCCCGGCGAAAGCCGGATTAATACCGCATACGATCTACGGAGGAAA
GCGGGGGATCTTCGGACCTCGCGCTGTAGGGGCGGCCGATGGCAGATTAGCTAGTTGGTG
GGGTAAAGGCCTACCAAGGCGACGATCTGTAGCTGGTCTGAGAGGACGACCAGCCACACT
GGGACTGAGACACGGCCCAGACTCCTACGGGAGGCAGCAGTGGGGAATTTTGGACAATGG
GGGCAACCCTGATCCAGCAATGCCGCGTGTGTGAAGAAGGCCTTCGGGTTGTAAAGCACT
TTTGTCCGGAAAGAAAACTTCGTCCCTAATATGGATGGAGGATGACGGTACCGGAAGAAT
AAGCACCGGCTAACTACGTGCCAGCAGCCGCGGTAATACGTAGGGTGCGAGCGTTAATCG
GAATTACTGGGCGTAAAGCGTGCGCAGGCGGTCTGTTAAGACCGATGTGAAATCCCCGGG
CTTAACCTGGGAACTGCATTGGTGACTGGCAGGCTTTGAGTGTGGCAGAGGGAGGTAGAA
TTCCACGTGTAGCAGTGAAATGCGTAGAGATGTGGAGGAATACCGATGGCGAAGGCAGCC
TCCTGGGCCAACACTGACGCTCATGCACGAAAGCGTGGGGAGCAAACAGGATTAGATACC
CTGGTAGTCCACGCCCTAAACGATGTCAACTAGTTGTTGGGGATTCATTTCCTTAGTAAC
GTAGCTAACGCGTGAAGTTGACCGCCTGGGGAGTACGGTCGCAAGATTAAAACTCAAAGG
AATTGACGGGGACCCGCACAAGCGGTGGATGATGTGGATTAATTCGATGCAACGCGAAAA
ACCTTACCTACCCTTGACATGGTCGGAACCCTGCTGAAAGGTGGGGGTGCTCGAAAGAGA
ACCGGCGCACAGGTGCTGCATGGCTGTCGTCAGCTCGTGTCGTGAGATGTTGGGTTAAGT
CCCGCAACGAGCGCAACCCTTGTCCTTAGTTGCTACGCAAGAGCACTCTAAGGAGACTGC
CGGTGACAAACCGGAGGAAGGTGGGGATGACGTCAAGTCCTCATGGCCCTTATGGGTAGG
GCTTCACACGTCATACAATGGTCGGAACAGAGGGTTGCCAAGCCGCGAGGTGGAGCCAAT
CCCAGAAAACCGATCGTAGTCCGGATCGCAGTCTGCAACTCGACTGCGTGAAGCTGGAAT
CGCTAGTAATCGCGGATCAGCATGCCGCGGTGAATACGTTCCCGGGTCTTGTACACACCG
CCCGTCACACCATGGGAGTGGGTTTCACCAGAAGTAGGTAGCCTAACCGCAAGGAGGGCG
CTTACCACGGTGGGATTCATGACTGGGGTGAAGTCGTAACAAGGTAGCCGTATCGGAAGG
TGCGGCTGGATCACCTCCTTTGTCCAAAATTCCCCACTGCTGCCTCCCGTAGGAGTCTGG
GCCGTGTCTCAGTCCCAGTGTGGCTGGTCGTCCTCTCAGAC
Anop 35
TGCTTCGTCTAGTCAGCTTCCTTCTTCTCGCCACCCTCGCCTTCGCCGAGCAGCGGGTCA
TTATCAATGACCTCGTTGATAAACAGATGGATGCCCACAATAAGATCCTTACGAAATATG
GACTTGGAATGAATAACGTTGCCGAAGGAAGTGCGAACGGCGTCGAGTTTGGAAAGGGAA
TCCAGCTGGGTGGAAACACACTCAAGAGGACCGGTGACAGTTACGCCACGAAGAAAACGC
CTGACACCACTTTATACGAGTACGCAGTCGGCTACGATCTCCTTCTCTTCGCCTTCGCGA
AAATCAACGTCAACGGGAAAATCGTCTCCGGCTACTTCAGGGTGAAGGAGAACCAGATGC
AGTTCGACTTCACCATCGTCAACGGGACGTCCGGATGCAGTGTCCACATGAACGAGTACA
AGTTCACCAAGTTCGGCGACGTCGTTTACGAGACGTCCGAGCCGCTTTCCCCCCAACCTG
GAGTGCTCCCTGTAGACCTGAAGGAAGCTCTGCTGGCCCACGTGAATAACAAGATCGAAG
AGAAGAAACAAGGAGTAGAGAAGCACCTACAAGCCATGTGCCAGCCCAACAGCTTCCCCA
AAGGCCGACCCCCCATGTCCGGACCAAGTCTCGCTGTTACCATCAAACCACCACATGCTT
GAATCAGTCAGAGCATCTCTCCATGATTATGCATCTCTCCTTCCCAATATCAATTGTGAT
TTCTGTGCCAAACTACTAAAATAACGATACCTGATTTACTTTGCTGCTTATAGATGTACA
AAATGATTTCCCCTTATTATTAATACTAAAGATGTAATATTTCAATATTTATATAAATAA
AAGTCGAATCT
Anop 50
AAATCCCGTTTTGCTGTTGTCACCGAGGAGACTAACTGGGTCGACTTGGTCAATGAGAAT
CCATGGGTCAAGACTGAAAAATTAGTAGTTAAACCAGACCAACTGATAAAGAGGAGAGGG
AAGCTAGGACTGATAAAGGTGAATACAGACTTTGAAGGAGTCCAGAAATGGATCGCCGAA
AGAATGGGAAAAGACCAAGAGATCGGAAGAGCAAAGGGGAAATTGAGAAATTTCATCATA
GAACCATTTGTCGCTCACCAGCAAAAAGATGAGGCCTACGTGTGTATTTATTCTCACAGA
TACGCCGACACCATTCTCTTCCACCACGAGGGTGGTGTTGATATCGGAGACGTCGATGCT
AAGGCCCTGAAGCTCGAAGTGCCAATAGGTGGCTCGCTCAGCCTTGCAGACGTCAAGTCA
AAACTCATTCTCCACATTCCCTCTGCTAAACAAGGGATCGTTGCCGATTTTATTGTAGCT
CTTTACCAGCTTTATGTAGATCTGCACTTCACATACCTTGAGATTAATCCTCTCGTAGTC
ACCGACAGCATTCACATACTTGATTTAGCCGCCAAGCTCGATTCGACGGCTGACTTCATT
TGCCGATCGGCCTGGGGTGAAATCGACTACCCACCACCGTTCGGCAGGGATGCCTATCCT
GAAGAAGCGTACATCGCTGATCTCGATGCCAAGAGCGGAGCTTCTCTCAAGCTAACAATC
TTGAACAAATCCGGGCGTATTTGGACGATGGTTGCTGGAGGCGGAGCTTCTGTCATCTAC
AGCGACACTATCTGCGATCTCGGCGGGGCCAACGAACTCGCAAACTACGGCGAGTACTCC
GGAGCACCTTCCGAACAACAAACTTATGAATATGCTAAAACAATACTCTCGCTAATGACT
CAAGAAAAACATCCTGATGGAAAAGTATTGATAATCGGAGGGGGTATTGCAAACTTCACA
AATGTAGCAGCGACATTCAAGGGCGTCGTAACTGCCCTCACCGAATTTCAGTCACAATTA
ATCGAGCATAGAATATCTATCTACGTACGAAGAGCCGGCCCCAACTACCAGGAAGGCTTG
AGACTTATTCGTGATGTTGGTAAAACGCTCAAGATTCCGATCTACGTTTTTGGCCCTGAA
ACCCACATGACTTCCATCGTCGGGATGGCCCTCGGAAAGAAGCCTATCCCGAAGGAAGCG
GAGCAGGAATTCGCTACAGCCAATTTCCTCCTTCCCGGCGGCCAGGACCAGAGGTCACCG
TCCCCGCACAAACCTCAGGTCGCTTCCCACGAAGGGAGCCTGAGCCGAAGGAGCTCGAGC
ATTCAGGAGACTGGGTACAAGCCACTTTTCACATCAGACAGCAAAGCAATCATTTGGGGA
ATGCAGACGAGAGCTGTTCAAAGTATGTTAGACTTTGATTTTGTTTGCCGCCGTGACGAA
CCATCCGTGGCATGCTTGGTCTACCCGTTCACAGGTTTCCACAAGTTGAAATTCTACTGG
GGGCACAAGGAAATTCTCATCCCAGTTTACCCTAAAATGGAAGATGCCGTCAACAAGCAC
AAAGCCGATGTTCTGATTAACTTTGCATCTTTACGATCCGCCTATGATAGTACCGTCGAA
GCTCTCCAATTCAAGCAGATCCGAGTTATTGCTATTATTGCTGAAGGAATCCCTGAAAAC
ATGACAAGGAAGTTGATCCAGATGGCCCAAGAGAGGAACGTATCGATCATCGGCCCTGCT
ACCGTCGGCGGGATCAAGCCTGGCTGCCTGAAGATCGGCAATACTGGCGGTATGATGGAC
AACATCCTACACTCGAAGCTCTACCGTCCTGGAAGCGTTGCTTACGTGTCAAGATCAGGT
GGCATGTCGAATGAACTGAACAACATAGTTTCCAAGGCTACAGATGGTGTGTACGAGGGC
GTGGCCATCGGAGGAGACAGATACCCAGCTACAACATTCATGGATCACCTCCTCAGATAC
GAGAAGGACCCCGCGGCTAAAATGATTGTTCTGCTCGGAGAAGTTGGTGGTGTTGAAGAG
TACGAAGTGTGCGCTGCGATCAAGGATGGACGCATCACCAAGCCCCTCATCGCCTGGTGC
ATTGGAACTTGCTCTTCTATGTTTACATCTGAAGTGCAATTCGGTCATGCTGGTTCCTGT
GCAAATTCTGAAAGGGAGACAGCAACTGCAAAGAACGCTGCACTGAAAGCCGCCGGAGCC
AAAGTGCCTTCATCCTTCGACGAACTTGGTGTCGTGATTCATGAAGTCTACACAGCGCTC
GTCAAGTCCGGGGAGATCGAGCCGCAGCCGGAAGTTCCTCCTCCCACCGTCCCCATGGAC
TACAATTGGGCCAGGGAACTCGGGCTGATCCGAAAGCCAGCGAGTGTAATGACTAGTATC
TGTGATGAAAGAGGCCAGGAGCTCCTTTACGCAGGAATGCCAATCAGTGATGTCCTCAAG
CAGGAGATGGGTATCGGCGGTGTGATCTCCCTTCTCTGGTTCCAACGGGCCCTGCCCTCG
TACATCTGCAAGTTCTTCGAGATGTGCCTCATGGTGACCGCAGACCACGGGCCAGCAGTC
TCTGGTGCCCACAACACTATCGTCTGTGCCAGGGCCGGCAAGGATCTTATTTCCTCGCTC
GTCTCTGGGCTTCTTACAATTGGTGACAGGTTCGGAGGAGCCCTCGATGGAGCTGCAAGG
CAATTTTCCGAAGCATACGACTCCGGTCTCATTCCAATGGAGATGGTTAACTCAATGAGG
AAAAAGGGACAGCTTATCATGGGCATCGGGCACAGGATAAAGTCTGTAAACAACCCAGAC
ATGAGGGTTAAAATCATCAAGGAATACGTGATGGGCAACTTCCCAGCAACGCCACTCCTG
AACTACGCCCTCGAGGTTGAGAAGATTACCACCTCGAAGAAACCTAACCTCATTCTCAAT
GTGGACGGAGTCATAGCTGTGTCGTTCGTCGATCTTCTCAGGCACAGCGGAAGTTTCACA
AGGGAAGAAGCACAAGAATATATTGAAATGGGTGCTATTAACAGTCTTTTCGTCCTAGGA
AGGAGTATTGGATTCATCGGTCATTACATGGACCAGAAGAGATTGAAGCAAGGGCTGTAC
AGGCATCCTTGGGATGACATCTCGTACGTCCTTCCTGAACAGTATAATTAAATGTTTATA
GTTTATACAATAGGTCTCTATGGAAGTGGGTTTACTAATAAACATCCACAAATTTTATCA
TTTTATCAATTTCAACCAATATTTTTTTATCAACTTAATAATTATTTATAATTGTTTACT
GAAGCACACTCATTATATGTAAATTGTGTCATGGCTTTTGCTAATAAAAATAATTGAAAT
GTGATTTTTTGTTCATAATTATGTCGAAAACCTGTATTTAATGTTCTTTTATTTTTTACT
AAATTTATTATGATTTGATCATTCCATTTTCATTTTGTTACATCTGATTTTTAATTCATC
ACACTATTATATTTGTATGTTGTATAGTTGAAAGTATATAAGGTCTGACTATTTTTTATT
CCCACTGACAATGCTTTTTTATTGTTACAGCGGTGAAATAAAATGTTGTTGTTCTG
Anop 51
TTAATCGTACAGCTAGGGACCCTGGTCGAATTAAGTTACTAATAGTTTCAATTATGACTA
TAAATGGTATAAGAATGGCTGGAGTACCTGCTGGAATAAGGTGGGCAAATATATGATTTG
TGTGATTAACTCATCCATAAATTATTAATGAAAGTCATAAAGGTAAAGCTATAGTTAGAG
TAAATGTTAAGTGTCTTGATCTAGTAAAAATGTATGGTAATAATCCTATAATATTATTTA
CTAAAATAAATATAAATAGTGAGATTATGATTAATGTTATTCCTTTTCTGTTTGGCCCTA
TCAATATTTTGAATTCATCAT
Anop 52
GTACAGCTAGGGATCCTGGCCGAATTAAGTTACTAATAGTTTCAATTATGACTATAAATG
GTATAAGAATAGCTGGAGTACCTGCTGGAATAAGGTGGGCAAATATATGATTTGTGTGAT
TAACTCATCCATAAATTATTAATGAAAGTCATAAAGGTAAAGCTATAGTTAGAGTAAATG
TTAAGTGTCTTGATCTAGTAAAAATGTATGGTAATAATCCTATAATATTATTTACTAAAA
TAAATATAAATAGTGAGATTATGATTAATGTTATTCCTTTTCTGTTTGGCCCTATTAATA
TTTTGAATTCATCAT
Anop 53
CCTATAATATTATTTACTAAAATAAATATAAATAGTGAGATTATGATTAATGTTATTCCT
TTTCTGTTTGGCCCTATTAATATTTTGAATTCATCATTAAGTTTTTTGGTGATAGTATTA
AATATAATATTAAGACGGTTAGGCAATATTCAGAAGGATAAAGGTACTAACAGGAAACAT
GTAATTGTTCTAATTCAGTTTATTGAAAAATAAATAGAAGTAGCAGGGTCAAATGTAGAG
AATAAATTAGTTATCATTTTCACTTAAATTCATTAACCTTATTATTTTCATTAATAGTTC
TTTTATTAGG
Anop 54
GTACAGCTAGGGATCCTGGTCGAATTAAGTTACTAATAGTTTCAATTATGACTATAAATG
GTATAAGAATAGCTGGAGTACCTGCTGGAATAAGGTGGGCAAATATATGATTTGTGTGAT
TAACTCATCCATAAATTATTAATGAAAGTCATAAAGGTAAAGCTATAGTTAGAGTAAATG
TTAAGTGTCTTGATCTAGTAAAAATGTATGGTAATAATCCTATAATATTATTTACTAAAA
TAAATATAAATAGTGAGATTATGATTAATGTTATTCCTTTTCTGTTTGGCCCTATTAATA
TTTTGAATTCATCATTAAGTTTTTTGGTGATAGTATTAAATATAATATTAAGACGGTTAG
GCAATATTCAGAAGGATAAAGGTACTAACAGAA
Anop 55
GCTCCAGCGGAGAGGACTCAGCCAGCACATTCTCTCGACAAGATGAAGTGGAGCTTCTGT
GTAATCGCGGCAGTGTTCCTGCTCGCCTCGTTCGTGCTCGCCGAGGGGGAGATCTGGGAG
GAAGACGAGAAGGAGGTGCTCATCAGGAGCGAGCGAGGGGCCAAGAACTCGAAAGACCCC
TGCAGGTACGAGAAGGGGCCGTGGTCGGAATGTGATGCCAAGATCAACATGAGGACTAGA
ATACTGACCCTCAAGAAGAAGGCTGGGGACGCGGCTGGCACGGCCCAGGCAACCTGTGAA
CCAACCAAAACTATTCAGAAAAAATGCAAAAAAGCCTGCCGATACGAAAAGGGTACCTGG
AGCCAGTGCAATGCCCAGAATGAAATGGTCCGCACTGACACAATCAAGGAGAAGAGCGAC
CCATCTTGTGAACAAAAGAGGCTTTCAACAAAGAAGTGTAAAAACAAGGGTAACAGGGGC
AACAAAGCCAACAACAAAGGTGGGTTAGAAAGTGGCGAATCCTACATCGAAACCTCTACT
TCCATCTAAGACTTTAAGGCATCAGAAGGCGCTAGGAGGAACAGGCAGTAGGGCCTTTAC
GCAGAGAGTTACGGGACAAACAATCCATAAGCAAGAAAGGAGAACTTTCCGTTCACTTCC
TCTCTGACATTTTATTAATATTTTTCCATGGCATTAGATTTGGTTTCTCTAAATAAGTAT
TATTGTTCCAGTGCATGGCTATACTCTATGTCTTTTAAAATAATTTTTGTCAAACCCAAA
CGATAAATCTAAAAGAAAAAAATTGTTTTAATATTTCATTCTATGTGTAAGTTTGATTGA
GACAATGTGTTTTCTCTAGTGTAATGTACCTATTCAGTGTTGGAATTTAATATGTGATTT
TAAGAATGTTTATGCTAAATATTAAGAAAATTGATAAGATTTAAATGAATGATTGTACCA
TTTATTTAAAATCAAGCTGTGTCCATCTTTGTGATTTATATTTGGTGTAGGTTTATTAAA
TTTTTGGGAAATTCCATTAATGTATAGACGTAGAAATGTCTGGCAGTAGACCCATATAGC
TTCTAGCTCATCCACAAACTATCATACATTATTACTCATTTTAGGAAACATTACTATTTC
CAATTAATTTAATTAGACCTTATATAACTATAAGAATAATTGATGTACATATAGTGTTGT
AGGATAAATATTATCTGGTGTAAGACAATTATTCCTCTTTACTTTCTTTTATTTAAAAAT
CAAAAAGAGGAACGGGTAGAAGGGACATGGGACGCACGGAGAGCGGTGGAAGCTGCCTGC
GGCTGAACTCGAACTCCTCCATGATTTCTGTGAATGGGATCCTGATCTTTTACTTTTTAT
TTTCTTATTATTTTATATAT
Anop 58
GCAACAAATCTCAAATTTTTCTGGACGAACATAACGGTATTGAAGTTATAGGAAGGCTAA
TTTATGGCACAACTGACAGGCCAAGTAAGAAATACTACAGATCACTGTACTACACTGGAC
TCAATGCACTTGCGTATATTGTCAGTACAGGAAGTGACCGATCTTATGTTGGAAATGCAT
TGAGCACACCATATACAGCCCTCAGAGACCCTCTCTTCTACAATTATGCTGTTAGACTTT
TAATGTTGTTCCAACATTACAAGAGATCACTTGGTCCATATTCCCGAGATGAGCTTGTTT
ATAATGGAGTTACAGTCCAGAATGTTGAAGTTGACAAAATGCTCACATATTTTGACCGAT
TTGAGTATGAAGTAACCAATGGAGTCCCAATGGAACAAAGGGATGATTACAAGAGCTACA
GGTATGATGTTCGGCAATACCGCCTCAACCACAAGCCCTACAACTTTAAAATCACAGTAA
ACAGTGAAAATGCTGGTGATGCCATTGTGAGAATATTCATTGGACCAAAGTACGATTCTG
ATGACCACTTGCTCACCTTTGACCAAGCAAGGCTAGCCTACTTTGAAATTGACCGGTTCC
CAGTGAAGATGACTGCTGGTGCCAACGTATGGGTAAGAAGTTCAACTGAATCTCCCATCT
TTGTCCATGACCAAGAAGGATTCAAATCCCTTTACACTTCTATCAACAATGCTC
Anop 64
CCACATTTTATTTAACAGAGAATATTACAACGTACAACAATATCCCGTCAGTTCATTATT
GCCTTAATTAAATTACAATTACAACTGCCTACAAACGTACAATTAATAATATCTTAACAA
GAATCATCACAATCTTGACTATAAATATAAAATCTTAAAGACTAAAACGTGCTTAAGGGG
AATAGTGTGCTGCGTGCGCGATGTACACCCTAGATCCCTGCGAGGATGATCTCGGAGTTA
GGTCTTCGGATGATCAGCTCCCTGTCTCGAGGCTTGTTCTTTGCAAGTCTCACTCCCTTA
ACGATGTGTACGATTCCTCCCTTGACCATATTGTCGCAGTCAGAGGCGGGCATGGATCCG
AAGGTGGTAGTCTCCCCTCGCCTGTTCACTTCGATCGCTCTGCTCGACAACGTCTGCGAG
CTCGGAACGAAAGGCCATGTAGATGGAACGACATTCTCACAGCAAACAGGCTCTTTGAGA
ACGTGAGACCTGAGGATTTCGTCGGCGAGGTCCTTGTCCTTGAGGAGACTGTCCACGTTC
TCACTGCCAATCTCGTCGAACGCCTCGTCGCTCGGGGCTAGGAAGGTAACAGGGTAATCG
AAGCCAGATTTCAGCTCTTCTGATAGTTTTGTACCCTCGAGGACTTTCCTGAGAGTGGAG
AGCTTCTCGTTTTGCTCGATGAATTCTGAGAGGCTCTGAGACGGAGGCCGGAGGACGGAG
TCTACCTCATGGAGGAGCCCATTGCAGACTCGGCCGCCAAGCTTGGTCAGTTGGCTGCAC
TGTACGGACATGAACCTACCCATGCCTAGAAGTCCGGGGAACATACTCTTCTCGGTCGAG
ATGGTGAGATTCTGCTCAGGGAGCATGGTAGAGACAGTATGGCCGGTCTGCTCCTTTCCT
ACGTGGAACCTGACCAAGTCCTGGAGCTCCTCTGGGGTCATGTCTTCGGAGATGGCAGAC
TTCACGGCTTCGTTTGTCGGAACGAACATGGTGATGTTCTCAGCCGACTCGAGTACAGGG
AGCATTCCAGAACGCTCTACGACCGAAAGCCATTCGCTGTGTTTCGTCTGGTTCAGCAAC
TCTGAGATGAGTCGGGCACTAGATGGAACGACAAAAGCCTCGGCGACGTGAAGGATCCCA
TTGGTGGCGATGTTGTCGGCACTGGTGACCTTGGTGCTGTTCCCGATGATCATCTGCCCG
TCGCTCTGAGTGAACGGAAGCCAGTTCCTGGCGAGGTCTAACGTGGCCAGCTGCTGACCG
GAGTCTGCAGTAGCAGAGCAGAGCGTGTGTGGGAGAATGTGGTGTGCGAGGACGTTCTTC
ATGCACATCTTGTACTTGTCACCGATTTTCTCCGCAGCTTCATTCTCGACAGCGAAGACC
GTGACTCCCTTGTCGCCGGACATCAGCTCCCAGAGTTCATTGTCTTCGAGCATTTGCTTG
AACTTTGAGAACTGCGGTTCAGAGAGCTTGCTGGCGAGGTTGCTCCTGACCGGAGGCTCT
AGGACGCGGTCGACGAGGTGAACTACTCCGTTTTCGGTCAGCCTGTCGGTTGCATTCATC
TTCACGCAGTTCACAGCCACGACACGGTTCGGTAGGAAGTTAATTCTTAGAGTTGAGTTG
TCACGTGTGTGCAGGACCATTTCGTCAGACATGTCGGAAATTTCGTAGACGCCATCGACG
ACGTGGGCTTGGACGAAAGCCTTCTCATTGCGTGGCCCGGACTGAGAGCTGAGTGGCACT
TCGTTTGTCAGCACAGGGTCCAGCTGGTTCAAATTGTCCATGGATGCGTGGTGGTCGGAA
AGTGCATAATCTGTTGGAAGGAATACTGTCACATTCTTTTCAAGATCTGACTCAAGCCCT
GCAGTCCTGATCATGTCGGCGAACTTGTCAGAACCGAGTTCTGCGGCGATCTCGTAGATT
GGTTTAGTTTCGACTTTGGTGCAAGTCTGGCTGTTGGCAGTCCTGCGGAACCCGTGGCAA
CACTGGTACGACACAACCGAAGTCTTGGTCACTCCATTCTTCTTCGTTATAGTCTTGCAG
GTGTACTTGGACGGGGTGTTCTGGCAGGAGGAAAAGTGTGCTGCTCCGAAGGCTATGAAA
TCCCCTCCGAAATCTTCAGATTTCTCTTCCTTCGCATCACGCTCAACGCAGACATTTGGA
CCAGACCACCAAGCCTTGGGTTGGGAGATGCCGAAGATGCTCGGGAGGTTGCCGAACAGG
GTGCCGAATCCGCGGACTGGAACGAGGTCGAGAGAATCATCATCATCGTCATCGTCGTCG
TCGTCATCATCGTCTTCAGGCTTCCTATCCTCTACCTCCGTATCGGGCTTCTTGGTAGTC
TCTTCTTTCGTACTCTCCTGTGAAGCCGATCCGTCCGTCTTCTCCAGGTCTACTTCCAGT
TCTTCCCTGCTCGCGGCGTCCCTCTTCCCGGGGGCTTCGCCGCTCATCATGTCCTCCAGG
TGCTTACTCTGGGCTTCCAGCTCTCGGATCCCTTGTAGAAAAGTGTTGACATACTCCTGG
TCGAGAGCTATTTGGGCCGAGTGCACGGCAGCTACAACGGCAAACAGGGCAAGAAGGCCC
TTGCAACCGAGCATAGCGAGTTTTAGTTAAGAGCTTACTTGCAAGACACAGTTACAGAGG
TAGAGGATAGGAAGCCTGAAGACGATGATGACGACGACGACGACGACGATGATGATGATT
CTCTCGACCTCGTTCCAGTCCGCGGATTCGGCACCCTGTTCGGCAACCTCCCGAGCATCT
TCGGCATCTCCCAACCCAAGGCTTGGTGGTCTGGTCCAAATGTCTGCGTTGAGCGTGATG
CGAAGGAAGAGAAATCTGAAGATTTCGGAGGGGATTTCATAGCCTTCGGAGCAGCACACT
TTTCCTCCTGCCAGAACACCCCGTCCAAGTACACCTGCAAGACTATAACGAAGAAGAATG
GAGTGACCAAGACTTCGGTTGTGTCGTACCAGTGTTGCCACGGGTTCCGCAGGACTGCCA
ACAGCCAGACTTGCACCAAAGTCGAAAC
Anop 71
GTTGTCTATCACTTTAACGATGCCGGCTAAAAGTACTTGTGCGGCCTGATTTTCCAGTAA
ACTGGCAACTTGTCCTTTACGTTGTTGCGGATAGGTCTGTTGAAGTACCTCGCTCAAAGT
GTTGACTAAGCCAATTTCTTGAATTTTTCCAGCCAGCATAAGACCGATTTCGTTGACCTT
TTGATTGTAGGATGAAACGGAAATATGCTTTTTAAGGCACTTTTATTTGCAAATACTTAT
TCAAATTACAAAATATATATTATATTTAAAATTACACATAATCGGGGAAGGGAGTTGTTC
CGTTGTCGAGTTCACAGTTAGAGCAGTCGCCAATTCGTCACCATTAACATTTATATCCAG
TCGTCTTTTTGTTTGTAATTCGCTTAATACATGTACATGGCAGACGTTTAAATATTGTCA
TCGTGATAGATTTTAAGATTCGTAACAATTAAATTGGGCATCGAATTCACTTTGTCCAAA
TCGGTGATATCACAGTGCAAGGGATAATTCAAAGGCAAATTATCTAATGACAAGGAATTC
AAGCCAGTACCCTGGTTAATGCCTAATATGCCAGCAGAACCTTGTAAGGGGGTAATGACG
GTAATCAGTTGCATGGGCAAGCCGTTGGCGCGGCCACGTGGCAACAAGAGCCGATGAGGC
AACAAAGTACTTTGGCCAGCTAAAATATTTTGCTGCAACACATTGTCACCGTTGTTGTTG
AGCGCATTCATGACAATTTGATAGATTTTAGTAAGAGGAGTAGTGTCACGGCTAGTTATA
GTGATGTCATTTGAATGGAGCTTTAAGGTGTTGTGTCCTTGTTGCAATTGAGCAGTGGTA
ATATCCAAAACAATGACGTTTTGGCGTCTTAGGACCAGAGGTATAATATTGTTGTTACCA
TCAACTTTGGGCACCAATAAGTTGCGTACTACGACCTGTTGTTGGCGATCGGAGGTAACA
TCAATTTTGATACTGAACGATTTGTGATTAAGACGAGGTACGCGACCTACTACTACTTTT
TGTTGCCCTGGATGGTTTGCTCAATGTTGCCATTATCGCTCAACAAATTGGTAAGATCAA
TACTGGCTTGTTCCAGGTACGTTTGCAATTTATCAACTTCAACATTATTAATGTTAACAC
CTTGGACTGTGGAAATAAATTGTTCACGTTGACGGAACACTTGTTGTACTTTGTTGTCTA
TCACTTTAACGATGCCGGCTAAAAGTACTTGTGCGGCCTGATTTTCCAGTAAACTGGCAA
CTTGTCCTTTACGTTGTTGCGGATAGGTCTGTTGAAGTACCTCGCTCAAAGTGTTGACTA
AGCCAATTTCTTGAATTTTTCCAGCCAGCATAAGACCGATTTCGTTGACCTTTTGATTGT
AGGATGAAACGGAAATATGTCCAATTTGATTTTGTAAAACTTGATCAACATCTTGGATGA
TGTCTTGAATTAGACTGACTGTTTGGGCATCAACACCTTGAATGCCATTGTGTCCTACAA
AACTGTTTCCTTGATAACCACGAACAATGTTGTTTTGGCTGTCATCAATCAGTTGAGGTT
GTCCCAAGGCAATACGCTCTACATTCAAGCGGGCTACCAATTGTTGCAAATTGTGTAAAA
CTAATTTGCCATTAATGGCATTTGCATTGGTATTGCTCTGGCTCAAACCCTGATTGACAA
TGCTGCGTCTAGAGCGGGAATGTTGTTTGTTAATGTTGCTTCTTTGATAGCCAGTGTTGT
AACGATCGTTATCATCATAAAATCTATCGCCAGCAAAGTTACTATAACCTCCCTCTTCAT
AGTTATGGAGCTTGTGACGGTTAATGTGCAACAAACGTTCGTCATTGATACTGGTAGTAG
GCAAGTGAGTATCTAAGGGGCCAGCGTTTTGTTGACCACTCCATCCGCTATTCAACATGA
GATCTTGATCATTATCAAAGTAATGTCTTTGACCCGTGTTGCCGCGAGTTACTATGTTAT
AAAAATCATCACGGCCATGGCCCATACCAATACCTAAACCAGAACCTTGGCTATAGGAAT
TACGATTTACATAATCATTCGTTTGCTGATGCTGCCAACTGTCACGATAGTTTGCATTCG
AACCAATATTACGGTTCTTGTTCGACCACAAACCCTCGTCATCTTCATCGTTTTCTATCA
CCTGACCACGTCCACTGGCGCTATTATAGTTGCTATACTGTTCGTTGTTCATCCTTGTGA
TATCATAAAGGGTATATTCATTTTCATCGTCACCGTGATCATCATCACCAACATCATCGT
TATTGTTATTGCTATTGTACTTTTTATTGTATTTGCTTTGATGATGTTTGTTACCATTGC
TTCGCTCGTTGGAAACATGACGTCCTCCAGAGATCCAATCGTCTTCGTCATAATAACTAC
TGCCCATATTCACAACGTTGTTGGGATTTTTATTGCGTCTACCCACAAACAATAGGCGGG
CATCGTTAGCACTTACGGTATTAAAACCATGCTTTCCTTGTCCTTGATGCACGTTGCCGC
TTCGCATGTAAATATTGCGATTTGTATCAAATTCATCATTAAGATTTAAATAATTTTTGT
GACGACTTCCCCCGATTAACAAATCGTTTTCATCTCTGAACTTGCCAAATCCGCTGGCTC
CGTTAATATTCGTACCATATTGCTGGTCATCGTTGATGTTGCGATTAAATTCGTTGGTGG
ATGACAAATCACTGTCACGATTGTGTCTTCCTACATGCAAGAGACGATTGGCGTTAATAC
CTCCTTGTGCGGTATTGAATTGTTGACCGCCAAGAATGTTGCCTTGTTGAGAGTTAATAT
TCCAGTCGTTATCAACACGATTTCTACTGATACCATTTATACCATACAAATTCGTTTGTC
CTCGTCCACCCAGACCGCCAATATCAAAGTTATTCTGGTTGGCGTTTTTAACAGTGTCTT
GATTCACTAAGAGTTCACTGACTAGGATAGTGACATACGATTTAAGTCCTATATCTTGGC
TTAATAAACCATTGCCCGGTAGAGAAATAACCAATTTGTCCATCTGTTGCTGTTGCTGTT
GCTGTAGCACCACATTTCTGCCCATCATTTTACGTAGGGCCATTTGCCTGTTTAGTTCAC
GCCAGGGCATCCACAACTGAGACTTGTTCAAGACACTCAATAAGCCACCTTGTTGTTGGT
CCGAACTAAAAGGGTTCCACAGCGAGTTGCGATTGCCCACACCCATAACGTCCATAAATT
GAGGTTTGACCGAAGAAACTCCGGTATCCAATTGATGTACCTGGTCAATAACATTGTCCT
GTATGTACAGTTGAGGCAAAATTTCATATAAAGCTGGAACGATTAACATGTTGGTATCGT
GGCGTTCACCTAAGGCTATAATCAGAGAATGGACAAACATTTCGGTGTTAATATTTTGAC
GGGCATAAACCACTAAATGTTTAAAGGCATCGAAATCGCGGGCAGTCACTAAAAGTCTAT
AAAGGCCTACAATTTGTTGCTGGTGATGCTTGTTGCCGATGTTGACAACAGTTTGCTTTC
CCAACACTTGATTGGAGCTTATTAAGTCCAGCATCAATGCCATTTCTTGTGTTAACGGAC
GCATGTAAAGGTTTTCATTGGTAACTATGCTGGGATCGTTTAAAGCCAACAATTCCTGTT
GCTGCAATGGCGTGTAAACTTGGTTTAAAATTTCCAAAACAAATTTCTGACGCAATAACT
CATCTTTGCTTAAAACATTGCCGCCATTACCACCACCACCACCACCACTGCCACTACCAC
TACCACTACCACCAACGCCACCGTCTCTTATACCCTGAACAGTTTGCAGTCCTGAACCAC
CCATAGCATTAAGACTTACTCGGCCTCGGTCCACTATAACACCACTGGCCACTAAGCTGG
CCATGCCAAGCAGTAATAAACTGATTCGTTGCATGGCAAACTTAAAGACTTTAATCTGCA
GTTAGATTTCTTTTTTAAGAAAATAATTCTTTTCGATTATTGTTCTTAAGCGCGCTTCAG
AAGATG
Anop 72
TTGTTGCTGATGGGAGTAGCATGCTATGTGTCCTGCTACAGAGCTCCTGGTGGTGGTGGT
GGAAGTTACTCCCTGCCACAGATTGGCAAGTACCCGGCTCCAACTCCTTGGAATCCAGGA
AGCAGCCATGGAGCACCTCCAGTGTACCATGGGAAATTCAGAAGGTCAGCGGATGAATCT
GCACTTGGTGGAACTCTAGATTTCGAAGAGCCTCAGGAATCAGAGATTCTGAGAGCTAAA
CGGCAACTCAACTTCTCTCCAAGATGGTCTAGAGCTCATTGACCAATTCAAAAATATTTA
TTGGAAATTGCTCAAGTTGACGATTGTGTTAGGATAACGATTGTTATTAACTTGT
Anop 84
AAAATAATGTTTATATTATCGAAAATAATGTACAGGGTATTTTCACAATACTTATCAACT
ACATAATGGCAGTTCGTATTATACAAGGCACTTATTATTAAATACTATAAATATGGATAT
AAAAAAGAAAAGAAACACGCGGATGAAGAAAATACGAATGGAAATCAGGAACTTCTGTAC
AAGAACTTTAGATGAATACCAGAAAAATTGGTTTCCTTAAATAAGTTCTTCTCATATGTA
CAATCTCTTCTTATCAGCCTTTTTTTTGTTTTAATAATATATTTCACAAATAACAATCTG
GGCGAGGTAATACACCATTATAAAGTGAACAATCACACTCAAAAGTAAGCTTTTTAGAAG
TAAGTGATGAGACAATCTTAGCAGCTGCTATTTGAATTAATTGGGCCCTCTTAGGTGAAT
TTTGCAAAGCATTAGCAGACAGAGCATATCCACCAGTCTCTAAAGCAGAATGAACACAAA
GGTCCGTGCCTTCATAAGATGTTCCTTCAATATGTTCTCCTCCTTGACCTATGGCTTCCT
TCTCTGCTGCAACAGCGACAGAGATTTCTTCATTATTTTTTTCAACATTGGAGAAAGGTG
TAATGATGCTAAACTCAACTCCTTGTGTCTCCATGTCTACTAGTCTCAAAATTGTGTGTG
TAGCAACGCCAGGGGTTGGTGGGGGACAAGGTTTGCCATGAACTCCAATTATTAGCCTGT
AGGCATTTGGCCTGAAAACTAATGGTGTATCTAGGGCTGTTTTATACATCAAATTACCAT
GACCGTATCCTGACTCTCTTTTGAGTAAGTTATATACATTTCTAAGCCTGTCTACAAGTG
TTTCATTATGCTGTTCGGGCCTTTCATCAAAAAATACAGCATTTGAGGCTGGGTCATGTG
CACACTGGCCTTGGGCATTTGTGAAGAAAGAAGCGTAATGATTTTTCGGACTTCCACCTC
CAACGACAAATACACGTACATCTTTTACACCTGCTTTGGCAAGTTCACTCACCACCCCTG
CTACAAGTGGTTTAGCAATTTGTTTGTAATTAAATTCATTATCTTTTAGCAATTCCGTCA
CAATTACGATATCTGCTGCCTCTCCTTGAGTTACAGTTTCAGTGTTGCCAGCCTTAACTG
ATTTTCCATTTATATTACATGTACCACAGACATCAGGAACTTCTGCGATAATAGCTCCGT
ACTGTCGGCAGTGAATTACATAAGCTTGGGCTGCAAGACAAGCGCCTTCTGTTTTCGAGC
TTGCAGCGAGGTGGTCACAAGCATCACGATAAGGAGCTGGGTCCACTAGTGGACGACAAA
TTTGTATCAATGGTTCATCGGTGAACAGGCGTGTACATTCTTGATCTCTGGAATGTGTAT
GACTGACAGGTGCTTGACTACCACATGATCCCTCTAATTTCCACTTACTGGCCAGTTCAC
TGGTTGTTTGTGCAATCTTTCCTTCAGGAGTCAGACGTTCATCATATTTTTCACCATTGA
GATTACCAAGGAGGCCTCGGATTTTTCCAAAGTAAAATCCATCAACCTCAATACCACAAG
CATTTAAATTTTCTGAGCAAAGAACAAAAAGTCCTGCATCACTCCAAATTCCGAGTGAAT
ATGGTTTTCTCCACACTTTGAGTTCTCCAGCCTTAGCAGGTAGAGAAGTTGGCCTTCCAT
TCACGAGAGCATTGCCTGCTGCTGTGATTTCGATAGAGTCCTTTTGAGAACTGACTGTCA
GAGATTTTAGCGCACCATTTGCAATTTGTCCAACCACAGAGAAGTTCCTATCTCTGTAGT
CTTCAGCTAAGATGTATGAGCATGACGCTGGTACACTCAAATGCACTCCATCAAAAGTGA
TAACCTCAGTTCCACCAACAACAGCACCGTGGCCTTTGAAAGGAGGAATATTTCCGAGAG
GGTCCAAATATACTTTAAGTCCTGAAGTAAACTCCTCTACACTGGGCAGAAAATCTTTGG
ACGTCAGGAGGTTTACAATGCTCACTCTGATTCCTCCAGTTCCAACGCCTCGAAGAAGAT
TAACCAGGGGAAATGATTTAACTGAAACCGGTTTCAAAAGTCCAGTTTGTGGAGTATTTT
GAGCAACCAAGGCTATTAATGATTTGACCGCAGCTAAAAACTCCTTATATAACTGTTTGA
ATACTTCATCCTTATTTTAATTTCTTCACGTTTAAGTATCTTTTCCAACACTGATGATGC
AGAAGTGACAAACCGTGTTGCTTCGTTTGTTGGCAGAAGTTCTTTCAACTGTTCGACCAA
CTCATGCAAGAGGTTGAACACCTCGTCAGGCACTTTGAAGTCTTTTAGATCTTCAAATTT
TTCTTGAATTACAGCAACAATGGGCATCTCCTTAAGCTGTTCAAGAATATTTTTGATCAG
CTCCTCCAATTGCTTGTCAATGGTTACAACAGTCTGGCCAATTACTTGACCAATATCTTG
AGTGAATTCTAAAACAGTTGTAGCAACAGCCTTGATGTCATTTTCATGTTCCTTTATTTT
GTCTAGGATTAAGTCCACAAGTTGAACGGATAGTTTTAAGTATTGCTCAAATAAATCACT
GAAAACCTTTGACAATCTTTTGAAGCTAGCTTGCACTTTTGGTTGCAGTTCTTTAAGTGA
TGTTTGCAGAGTGTTTATTGCTTCTTCTCCAAGTTGATTTAAAGTCTTAGCAAATTTAAC
AAGTTCTTTCACAATTTCAGCAAATTGCTCACCAACAACACCTGATACTTCTTTCAAAAT
TTGAATAGCTTCTTGGACTGTCTTGTCCTTCTCAATTTCTTCTTTTATTTGCTTCAACTG
GCCTTCAACATAATTTTCAACACCACTAAGATTTGGTTTGGCTTTTGATATGCAATCAAG
TAATCGCTTGCCTTCTGAAAGCTGTCTGTCCACAAGGGTTTGAAGACTTTTTGATCCATC
ATGGAACAAAATAGAGACTTCTTTGGTAAGTGCAGCATAAATACTCTTCAAAACTTCAGT
ATCATAGGTATATTGAGATTTTAAAAAGTTGGATTCATCAAGAGCAACATCAAAACTGCA
TGCTTTTTGTTGTCTAATGAAGCTCTTACAACACCACTTCCGCCCAATTTTCCACCTGCT
TCTACAGTTAAAGCCTTTCCACCTTCAAGGCCTGTAAGTTGATATTTTACAGAGTTGCTG
TCCTTATTAATTATCAAACTGTCAGCGTACTTTCTGCCAAAGATATAATGAGTTCCAGTA
TACCCTTTATCCAAACGATATTCACCTTCAAATACAAGTTCTGGAAGTTTTACCACTGCG
AACACCCTCTTTGCAGATCCTTCAAATTTACTAAGAAGTTCATGCTTTACATTTTTGGAA
TCCACATAGGAGAATGATTCAGAGTAAAAGTAGGAACTGTCTTTGCCGTTTATGACTACT
TTGATTTTTCTTCATATTGGAGATCAATGTTGCATCCCTTGCTCTTGAGTGTAGCAAATG
TATTAATATTATCTTTAGAGCCTGTAACCTTCAATTTACCAATGATTTTGTTTTCTGGAT
TTGGAGACACGTCAATTTCGAATACACCATCAATGAGCTTTGATGGCTTATCACTGAATT
GATATTGACCTTTAGCAACAAGATCCTTTCCAAAGCTTGGGTGAGTGGCTTTCACTTCAC
CGGCAATAGTTGCAACACCTTTGTCATAAAGAGTAGTAGTTCCGGCAACAAAGTAAAGCT
TAGGCTCTTTCTCTTTGTTTATGTAAAGATCAGTTTCTAACCTCAATGTGGCTCCATTAT
CTTTCCTTTTTACATCATATTTTATCTCTCCACCAATGGTCCTTTGTGGAAGTGTAATAT
ACAGCCCTGCTGCATTTTCATGAACAAAACTGTGACTTTTGATTTTAGAATTCTGGGCCC
ACTGAAGTTCCACATTGTGATCTACTGCCAAATTCTGCCTTTTGTATGCAGACTTATAGG
CAATATCATGGAGATTTGGATTAAACAAAGAAAGGTCAAGTTGCACAATGACATTCTGTT
CTTCACCATCCTTTCC
Anop 87
CCTTTCCGGCCTGGACCTTGGTTGTGTACGGTTCTCTTGTCTCTCGCTCTAGTACCACAT
AGTAGTAGCACCATGCAGCCAGCCATTACAGACCCCATCTCCTTCGCAAAGGATTTCATT
GCCGGAGGTGTCGCTGCGGCCATCTCAAAAACAGCCGTAGCCCCAATTGAACGAGTCAAG
CTGCTTCTTCAAGTACAGCACATCTCCACACAGATCCCACCAGAGCAGAGATACAAGGGT
ATGGTAGATTGCTTCGTCCGTATCCCAAAAGAACAAGGTGTCCTTGCATACTGGCGTGGT
AACTTCGCCAATGTCATCAGGTACTTCCCAACTCAGGCTCTCAACTTTGCCTTCAAGGAT
AAGTACAAGCAGGTTTTCTTGGGTGGAGTTGACCAAAAGACTCAGTTTTGGAGGTACTTC
GCTGGAAACCTTGCCTCAGGTGGTGCTGCTGGAGCCACCTCACTTTGCTTTGTATACCCC
CTTGACTTCGCCAGAACAAGATTGGCTGCTGATGTAGGAAAAGGAGGACAGGAACGAGAA
TTCAAGGGTCTTGGAGACTGTATCTCAAAGGTTTTCAAGAAGGACGGTATTGTAGGCTTG
TACAGAGGATTTGGTGTATCAGTCCAGGGTATCATCATTTACAGAGCTTCATACTTCGGC
TGCTTTGACACAGCCAAGGGTATGCTTCCAGACCCCAAGAAAGCTGGATTCCTCATTTCA
TGGGCCATTGCTCAGGTTGTAACCACTGCTGCTGGTATCATTTCTTATCCATTTGACACC
GTGAGGAGGCGTATGATGATGCAGTCTGGCCGTGCCAAAGCTGATATTGTATATAAGAAC
ACACTCCACTGCTGGGCTGTCATTGCCAAATCAGAAGGACCTGGAGCTTTCTTCAAGGGA
GCTTTCTCCAACGTCCTCAGGGGTACTGGTGGTGCCCTCGTACTTGTATTATATGACGAA
ATTAAGAATTTTATTTTCTAAGCTGTAAACGACGAATGCAATTTCAACTCAAATCACTGA
AATCCAGTAACACCAGTCTAGCATTCCACCAAGAGGTCCAGTGGCCAGATATGGAAACCG
TATAGGCGTGTATAGTTATTTAGAGATTTAAATTAATTCTATAAAAAACATTTTTGAAGA
AACAATTAAATTTCATTGTTTTAATGAAACAAAAAAAATTCTGTATATTTTTTCTCGCCA
ATGTTAGGAACTCGACACTTTCCTAATTAAAATTGTTATAATACATGTATATATGTATTG
TTATTTAAACCGCTACAACAATAAAATTTCTGAGCAAGGCCGCCTCACTGTTCAAAGTTT
ATTTATTCTCTCGTCCTTTTATCCCTTTTCTTTTTTGTTTGTTAATTAAATGTTATTTGA
ATAGTGAGGCCCTTCTCAGACTAAAGGGAATACTTTGACAACTGAAGCCCTAGGAGGGCA
AACAGCTTACGTGTCTTTTTCATTCTCGTCAGGCGTATTATTTCATTATGGAACTAATAC
GCAAAAACATTATTGCTTTATTTGATGTGGATGGTACATTGACTTTATCACGTCAGGCGA
TTACAGATGACAT
Anop 92
GGTTAAAATTAATTTATTTAAATCATAAACATTGGTTAGTACAGAACTGAGAAAAAAATC
TTTTAGCAAATACAATTTATGGAGCGATCAGGCTTTTTTGTCATTTACTTAGAATTAGTT
AATATTAGTAATTAGAAATAGGTTGGAAACCTCTCACCAGTTCGTTCTTGGTTACCAAAA
TGTACAAAATATTTCAAATACAATTTGTAGAAAAATATATTTATATAATGTTTTCATTTT
ACAACAAGAAAATGAGAGAGTTATTTCAGAATGGTCAGCTTGGCAGGTTCGTCATTGTCC
ACAGTCCACAGGGAACCGTTTTCTCCTTTCTGTAGCACTTGTATCAATCCGGCTCCCATG
TTTTGGGTTTTTGCAGGTGGAAGCTGTTGAAATGAGTTAACCAGTGAGCAACGACGTCAG
GATCGTCTGAGACGCCGGCATGAGGGATTGTGTTTGCAGTGAGAGGCGTGTCGGTCATTC
CGGGATTGATGGAAATCACCTTCACTCCAGTCTTCTTGAAGTAAAGATCACTACCAAGGG
ACCTGGAATATTGGTTTACTGCTGCTTTGGTCGCCGAGTAGATGGGGAGAGATGGGAATG
GTTCCAAGGATGTGATGGATGCGATGTTTATTATGGTCCCGCCATTTCCTCCGCTGTTCT
TGCCCATGTACTTCATGCCGAGTTTGCTTCCGACCACTACGGCCACAAAATTAAGGTCAA
TCATTTTACGCCAAACGGGGTCTCTCTCAGCCCCTGTGCCAGCGTTGTTCACGACAATAT
CGAGGTGCGAAAACTTCTCAATGGTTTTCTTGAAACAAAGTTCAAATATCTCATCATTTG
TGACATCACACTGAAGGAAAATGACCTTTCCAGGATACTTTGCGGAAAGTTCGTTGGCTG
TTGCTTCGCCTACTGCTTTGTTGAAGTCGCACACTGCAACGCTAGCCCCCTCAGCGAGAA
GGCTCTCCGTGAAGGCTCTGCCTATGCCCTGAGCCCCGCCAGTAACCAGAGCCACCTTTC
CTTTCTGAGACATCCTGAGAGCTGAGGATCCGCGCACAGACTGCACTAGACAGGCAC
Anop 97
CAAACATCACTTGAAGCTCCACTGTTCTCTGTTTATATTCATCCGTAGGGGATATATTGT
ATTTTTAATAATGTCGCTGGTACTACCTGAGAAATTTCAACATATTCTGCGTATAATGGG
TACAAATATTGATGGTAAAAGGAAGGTGATGTTTGCCATGACAGCAATTAAAGGTGTAGG
CAGAAGGTATGCCAATATTGTGCTTAAAAAAGCCGATGTTGACTTGGATAAGAGGGCTGG
AGAATGCTCTGAAGAAGAGGTTGAGAAAATAGTTACCATAATGCAATACCCAAGGCAATA
TAAAATTCCAGACTGGTTTCTCAACAGGCAGAAGGATATTGTTGATGGAAAATATACCCA
ACTGACTTCATCAAATCTTGATAGCAAGCTTCGTGAAGATTTGGAAAGGCTTAAGAAGAT
TCGAGCCCATAGAGGAATGAGGCATTACTGGGGACTGAGAGTAAGGGGTCAGCATACAAA
GACTACTGGCAGGAGGGGACGAACTGTTGGTGTATCAAAGAAGAAGTGAACTTTACTTTT
CTTCTTTGTTAAAATAAATTTTATATAAAAT
Anop 99
AAAAATTACATATATATACACTTTTTACATATTGTATAAATATAGCATTTACTGTATAAT
GAAATGGAACGGGAGTGCAAAGTGAGAGAAAAGATCTTCTTGAATATAACCGAAGGAATC
AGGAAATGAAGACTTGCAATTCCAAACAAAATGTAATTAATAGAGGGAATAGAGGCTAGT
TAAAATAACAAAGGCAACTTTATTCCCAATAGTAATTATCTTTTGTTGTTAATTGCTAGA
TTTGTAATATCTACGGCTACTTCTAATGCTAACGGCTTGAATTTCATGAGGCTTGGATTC
GAATTTGCACTGTCTTCAATGTATATAAATGTTATTTAGAAGTTCCACCTAATGCCAGTA
TTAAAGTTATGCCTATCCGGAGTATTCCACTGCCTTTGGTATCCAGCATAAGCATCGAGA
CTGCCATCTCTACCTCTTGCGAGAGTCCGAGACACCTCGAGCCCTGCTCCGAAGGAGTCG
TGTGGGCGAGATCCCGAAGCCATGTTCCTTTGGGCGAAAGCATTGGCATTTAGTTGCGTA
TTAGGGGAGCTATACAAGTTCCTTTGCGCATCCAAACGTACAACACCGGAGTCAAAAGGT
CTC
Anop 106
TAGGTATTAATTCAAATTATGACAAAGTTCCATTCCACCCTTATTTTTCAATCAAAGACT
TAATAGGAATAATAATAACATTAACAATATTTAGACTATTAGTACTATTAGAACCACGAT
TATTAGGAGATCCAGAAAATTTCATTCCAGCTAATCCTATAGTTACACCAGTTCATATTC
AACCAGAATGATATTTTCTATTTGCATATGCTATTCTACGATCAATCCCCAATAAATTAG
GAGGAGTAGTAGCTATAGTTTTATCAATCTTAATTATCGTAGCATTACCAATCACAAATA
AAAGAAAATTCCAAAGTATAGCATTCTATCCCGCTAATAAAATTCTGTTCTGATCATTTG
TAACAACAATAATTTTATTAACATGAATTGGAGCACGACCTGCTGAAGAACCATTTATTA
CTACAGGTCAATTATTAACAGTAGCCTACTTCATATATTTCTT
Anop 107
ATACCCATGCAAATGGAGCCTCATTATTCTTCATCTGTTTATATTTACATATTGGGCGAG
GTATATACTATGGCTCATACAAATTAATTATAACATGAAATGTCGGAGTCATCTTATTAT
TCATAGTTATAGGAACAGCTTTCTTAGGTTATGTATTACCATGAGGGCAAATATCTCTAT
GAGGAGCCACTGTAATTACAAACTTATTATCAGCAATCCCATATTTAGGAAATGATATCG
TAAAATGATTATGAGGTGGTTTTAGTGTTAATAATGCAACCTTGACACGATTCTTTACAC
TACATTTTCTATTGCCATTCATTATCGCTGCAATAGTAATAATTCATTTACTATTTCTTC
ATCAAACAGGAAGAAATAATCCCCTAGGTATTAATTCAAATTATGACAAAGTTCCATTCC
ACCCTTATTTTTCAATCAAAGACTTAATAGGGATAATAATAACATTAACAATATTTAGAC
TATTAGTACTATTAGAACCACGATTATTAGGAGATCCAGAAAATTTCATTCCAGCTAATC
CTATAGTTACACCAGTTCATATTCAACCAGAATGATATTTTCTATTTGCATATGCTATTC
TACGATCAATCCCCAATAAATTAGGAGGAGTAGTAGCTATAGTTTTATCAATCTTAATTA
TCGTAGCATTACCAATCACAAATAAAAGAAAATTCCAAAGTATAGCATTCTATCCCGCTA
ATAAAATTCTGTTCTGATCATTTGTAACAACAATAATTTTATTAACATGAATTGGAGCAC
GACCTGCTGAAGAACCATTTATTACTACAGGTCAATTATTAACAGTAGCCTACTTCATAT
ATTTCTTAA
Anop 112
TCAGAGCAGCTGTTCCGTCCGGAGCTTCGACTGGTGTTCACGAAGCCTTGGAATTGCGTG
ACGGAGACAAGACCAAATATCACGGGAAGAGTGTTTTCACCGCAGTCCGAAACATCAATG
AGAAAATTGGACCAGAGCTTCTAAAGAGTGGTTTGAAGGTGACCCAGCAGAAGGAGGTGG
ACAGCTTCCTCCTCAAGCTCGATGGGACCGAGAACAAGAAGAACCTCGGTGCGAACGCTA
TTCTCGGAGTCTCGCTCGCTGTCTGCAAAGCTGGAGCCGCTGAGAAAAACATTCCCCTCT
ACAAATACATTGCAGAAATTTCTGGGAATAGCAATATAGTCCTCCCTGTCCCTGCGTTCA
ATGTGATTAACGGAGGCTCGCATGCTGGCAACAAGCTCGCCATGCAGGAGTTCATGATCC
TTCCGACAGGAGCAGCCTCGTTCACAGAAGCCATGAGAATGGGAACTGAAGTCTACCATC
ACTTGAAAGCTGTAATCAAAAGCAAGTTTGGATTGGATGCAACCGCAGTCGGAGACGAGG
GTGGTTTTGCTCCCAATATCCTTGACAACAAGGAAGGATTAGACCTTATCCAGAGTGCCA
TCGAAAAGGCAGGCTACACTGGGAAGATTGAAATCGGAATGGACGTAGCTGCTTCTGAGT
TTTACCAAGATGGAAAGTACAGCTTGGACTTTAAAAACCCCAAGCCAGACCCCAGCTTGC
TCCTGAGCCCTGAAAAGCTGGGTGACCTATACCAATCATTCATAAAGGACTTCCCGATTG
TGTCGATCGAAGACCCGTTCGACCAAGACGACTGGCAAGCCTGGGCTAACCTTACTGCAA
ACACTGATATCCAGATTGTCGGTGATGACCTGACAGTGACCAACCCGAAGCGTATTCAGA
TGGCAGTAGAGAAGAAGGCGTGCAACTGCCTGCTCCTCAAGGTGAACCAGATCGGCTCCA
TCACTGAAGCCATCGAGGCCCATAACCTCGCCAAGCAGAACGGCTGGGGGACTATGGTCT
CTCACAGGTCAGGTGAGACTGAGGACACTTTCATTGCCGACCTTGTCGTCGGGCTGGGAA
CTGGTCAGATCAAGACAGGCGCCCCCTGCCGCTCTGAACGCTGTGCCAAGTACAACCAGA
TCCTCCGCATAGAAGAGGAACTTGGTGCTAGTGCAGTCTATGCTGGCCGCAACTTCCGCA
GCCCACGATAAGAACTTCATCGCCTAGTAGAATCATTAATCCGATGAAAAACTAAACTGC
ATGTCTTCTGAATATCTCCGTATTTTGAATACAAATATATATATATACCAGTCTTTGAAA
ACTATACTCCACTTAAAGAAAAGAAACAAAAGAAGAGATTTTTAAATATTAATTACCTAA
TCATGACATGAAAAAATATATTTATTTATTTACATAAAGCCATATCAAAATTAATTATAA
GTGATGCAACAGATCATAACAAATTATTTTATGTGCATGACATTAAAATATGAGTTTTTG
GTTTAAGAGTTAATTTTTAAGAGCCATAGTTGCTTCCATTTCATGTGTCTTCAACAATTA
ATTAAAACAAAACAATAACAGAAAAAGAAAAGAAGATTCGGCATGGGACTCGTATTTCGC
TATGATTGGAAGAGGACTTCAAATAAATTTAGCAGTAATTAAGTTTTGCGCCTTTGATTT
TGCTTCTTCTGTTGAGATTGTTGAGGAGGATTAGACTTGTGTGAACTTCCACTACCAATA
TAATTTGATGCAAATATTATTGCTAGGCCGCTCAAAAACAATGATAGCATGAGAAAAGGT
GGTTCTATTGAAGCAAATCCTTGTCTCACCATATTCATATAAGTAACAAGTGATGGAGAT
ACTGCTTCTTTTTCTTGTCTTGTCCCAAAATTTTGAAATTCTTTAAATAATCAAGAAGAG
GAGCATGGTCTTTTGCAAAGACAGGGAAATACTCTCCAACCTTTTCCCTTGTCCAAGTAA
CAGTAGAATATCTTTGTGATGAAGGTACATAATGATAATGGTAAAGACTAGCTCTAAGAT
ATTTGGGTGGTTTTGGAAATGGGCTAGGAGCCATTAGCTTCATCACTTCCTCTTGGCCTG
TCAATATGCGATAGGCCAGTGACATAATCCAAGGGTTCTGATGGTACGTGCCCAAAGCCG
CAAACCACATCTGCCAATCGAGCCGGGGTTGATGTGGAGCCACAAACGGTAGGCTTCTAT
TTACATCTCCAGGTTTATATTTGAACTGGTATTCAGTCCAAGGACCTTCTAAAAAATTAG
ATCCTTCAATAATCACTTCAGGTCGTCCACCAACTCCTGTCATCCTTCTAAACAAGCCAT
AGGAATTTGTTAAATGAAGGCTTGACAATTTCTCATGCCACTCTCTTACTTCAGGAGCTA
TAGTTTTATTCCCAGCTGGATGCAAGGTTGAAAATGGCACAAGACTATCTGCAAACAGGC
ACGCTGCGACTACAATGTAAAAGATAGTAGACAAAATAGATCCAACTTTAGACAGTGTAC
TTGTTGCAGATTGTGTAAAGGCAAGTGTAAGGGCCTTAAGGGAGGCAAGCACAAGTGACA
CCAAGGCAACACCAACAAGAGCTGGCAAAGCTCTTCCCAAAGTTTGATCAAATTGTGAGG
CAGTGAAAGTAATTTTAGAATCAATCATTCCCCCTGGAAGTAACTTAAGCCCATAAAGAA
TTACAGTGGCGTATATTAGGCCTCCATAGACACCAATGGTTATTGCAGTTTTCAGTAACT
TTAATGGAAGTACAGTCTTCTTTGAGCTCTTTATAAAAATATCATCATCAAGAAGACTAA
GACACAGTACAATGGTGAGATAGTTGAAAAAATTATAGTTTCCAGTTAGTATAATGCCCG
CTTGTAAAAATACCTGAAGACCAAAGGCAATAATTCTCACAGATCTCACTGGAAAAAAGA
AGAGGGGTGGAACTAGAGTTTCAGCAAAAAGTGCAAAGACTGTATTCAGCCTCAGGAACC
ACTGTGGAAGATGGTGTGCATACCAGGCAAGTGGAGATGGAACACATTGAGACTCGAAGT
GCACACTTAATGCGTTAAGTCCCCACCATGTCGGGCAACCGCTTGTTAGCTTCACAATAC
CTGAAGAAAACATGAGCCTAAATAATAACCATTTTGCCAACCAAAATGTTACATGATCAC
TCGGTGGTCCCGGAAGTTGTTTCTTAGATGGTCTTGTAGTTTTGTGTCTCATAGGGGCAA
TCAAAATACATAAGAAGCCTGTTTCTAGAAGAAGTATATCCCACTGAAACCACATGAACG
TTTGTCCAACTTGGTATACAGAATAATACAATGACCATAATGCAGTGAATGATGATTTAG
TACAAAACTTTTGTGTCACAAACCCTGTAAAAGAGAAAAAC
Anop 113
TGTTGACTGCGGTAGCAAGAGCCGCCTCTGGGGCTTTAAGGGTTGGAAAATCTGCCTTAA
ATCCTCAACTTTTACAGAATGAAGCTCTCAGGACTGCTGGAGCTCTCACTGCAACATCTT
ATGCAACTGCAGCACAGGCGAAGACCCAGGGGAAAGTAGTGGCTGTGATTGGTGCTGTTG
TGGATGTGCAATTTGAAGACAGCCTACCTCCCATCCTCAATGCTCTCGAGGTGCAAAATA
GGAGCCCGAGGCTCGTACTCGAAGTCGCCCAACATCTTGGTGAAAATACTGTCCGAACGA
TTGCTATGGATGGTACTGAAGGTCTTGTTCGAGGCCAAGATGTTCTTGATACTGGCTTTC
CCATTAGGATACCAGTGGGAGCTGAAACTCTTGGAAGAATCATCAATGTTATTGGTGAAC
CCATTGATGAGAGAGGCCCCATCACTACTGACAAATATGCCTCTATTCATGCTGATGCCC
CTGAATTCGTTGACATGAGTGTCGAGCAAGAAATTTTAGTTACTGGAATTAAGGTTGTAG
ATCTCCTGGCCCCCTATGCCAAGGGTGGTAAAATTGGCCTTTTTGGAGGTGCTGGTGTAG
GAAAGACTGTACTTATTATGGAACTGATTAATAATGTTGCCAAAGCCCACGGTGGTTACT
CCGTATTTGCTGGTGTTGGAGAAAGGACCAGAGAAGGCAATGATCTTTACCATGAGATGA
TTGAATCTGGTGTCATTTCACTCAAGGACAAAACATCTAAGGTAGCGCTTGTATACGGAC
AGATGAATGAACCTCCAGGCGCTAGGGCTCGAGTTGCCTTGACTGGTCTGACAGTAGCTG
AATATTTCCGTGATCAAGAAGGACAGGATGTATTGCTTTTCATTGACAACATTTTCCGAT
TCACCCAGGCTGGTTCAGAAGTATCTGCCCTTCTGGGTCGTATTCCATCCGCTGTAGGTT
ACCAGCCTACTTTGGCCACTGATATGGGTACTATGCAAGAAAGAATTACTACCACCAAGA
AAGGATCAATTACATCAGTACAGGCTATCTATGTACCTGCTGATGACTTGACTGATCCTG
CTCCTGCTACCACATTTGCTCACTTGGACGCTACCACTGTGTTGTCCAGAGCTATTGCTG
AACTTGGTATCTATCCAGCTGTCGATCCCCTTGATTCAACATCTAGGATCATGGACCCCA
ACATCATTGGTGCAGAACACTATAATGTAGC
Anop 120
GGGAAAACATATTCAGCATTTTTATTTCAAGACAAAAGTACAAAATGTTTTGTAGGCAAA
ATACACATCTTGTAAAATAAAGCAAAGAGAAAATTTTCAGTTCTTCAGGTGCAATATGCT
TGTTTATAAAATTTCATCTTCTAATATAGAATAAAAATTCCTCAGTAAAATGTTCAGTCC
TTGCTCTGCATGTATCTGATGAGGTCAACCACTCTCATAGAATAACCACACTCATTGTCA
TACCATGAGATAAGCTTCACAAACTTCTTGGACAGCTGGATACCAGCATCAGCATCAAAT
GTAGAAGAAACTGTGGAGCCAATGAAGTCAGAGGAAACGACCTGCTCATCGGTATAGTCT
AAGATTCCTTTTAGCGGGCCTGCAGCAGCTTCCTTAATTT
Anop 121
GGGCCTGCAGCAGCTTCCTTAATTTTTGTTTAATCTCCTCATACGAAGCTTCTTTTTGAA
GCTTGACAGTGAGGTCGACAACAGAGACATTGGCAACGGGTACCCTGAAAGCCATTCCAG
TCAGTTTGCCGTTCAGTGCAGGAATAACCTTTCCGACGGCCTTAGCGGCGCCAGTTGCTG
CAGGAATAATGTTCTGGGCTGCTCCTCTACCATCCCTCCACAGCTTCCCTGAAGGGCCAT
CAACAGTCTTTTGTGTTGCAGTAACTGCATGGACTGTGGTCATGAGCCCTTCCTCAATTC
CAAAATTGTCATGGACAACTTTTGCAAGAGGAGCAAGGCAGTTTGTGGTGCAGGAAGCAT
TTGAAACAACATCCATGCTTGGCGAATAA
Anop 123
TTTGTTTAATCTCCTCATACGAAGCTTCTTTTTGAAGCTTGACAGTGAGGTCGACAACAG
AGACATTGGCAACGGGTACCCTGAAAGCCATTCCAGTCAGTTTGCCGTTCAGTGCAGGAA
TAACCTTTCCGACGGCCTTAGCGGCGCCAGTTGCTGCAGGAATAATGTTCTGGGCAGCTC
CTCTACCATCCCTCCACAGCTTCCCTGAAGGGCCATCAACAGTCTTTTGTGTTGCAGTAA
CTGCATGGACTGTGGTCATGAGCCCTTCCTCAATTCCAAAATTGTCATGGACAACTTTTG
CAAGAGGAGCAAGGCAGTTTGTGGTGCAGGAAGCATTTGAAACGACATCCATGCTTGGCG
AATAAGCATCCAGATTAACTCCACAAACGAACATTGGAGCATCAGCTGAAGGGGCCGTGA
TAATAACTTTCTTTGCTCCATTCTTCAGATGAGGCTTGCATTTTTCGATGGTGGTAAATA
CACCTGTGGCTTCTACAATATACTCAGCACCTGCACTGCCCCATGGGATATTGCC
Anop 125
AACAATTAATTTTCTTCCACGATCATGCCTTAATAATTCTGCTAATAATTACAGTATTAG
TTTCTTATATTATAATTAGACTTACAAGTAATAAATTAATTAACCGAAACCTACTCGAAG
GTCAAACAATTGAATTTATTTGAACAATAATACCCGCAGTTACTTTAATCTTCATTGCTC
TACCCTCTTTACACTTATTATATTTAATTGATGAAGTAAATAATCCTCTTCTAACATTAA
AATCTATTGGTCATCAATGATATTGAAGATATGAATATTCAGACTTTAATCATGTAGAAT
TTGATTCCTATATAAAACCTACTAATGAATTAATAAATAATGAATTCCGTCTTCTTGATG
TAGATAACCGAGTTGTATTACCAATAAATACTCAAATTCGAGTACTAGTAACAGCTGCTG
ATGTATTACACTCATGAGCAGTGCCTGCCCTAGGAATCAAAATTGATGCAACACCTGGAC
GATTAAATCAAGGAAGATTCAGAATTAGCCGACCAGGAT
Anop 133
ACGACTTCCAGGCTTCGATAGAGAAGTCACTGGAAGACGCGAAGAAGACCCTCCCCAAGG
ACGGAGAAGGAGTGGTGAAGGCAATCAAAGAGCAATCAGAGAAAGCGGAGAAGGCCATGA
ATGACATGAAGGCAAAGATCGACGAAGCCATTCAGAAGAACCCTCAGGTTTCGGAAGCTT
TAGCCGACATCAAGAAGAAGGTGGAAGAGGCAAGAGCTAAGATCAAGAAAGAGATGCCCG
AAGTAGACGCCAACGCACAGAAGATGGCCGACGCCTTGAAGTCAGCCTACGAATCCCTCG
GCAAGGAAATGGAGAAGATGAACACCGAAATCAACAAGAAAGGAGGAGTCAAGGACGACT
TCTCCAACCTCCTCAAGAACTTGGTCGACAGTAGCCAGGCATTTTCGAAGGATTTACAGG
CGAAAGTGGAAGATGTGATAAAGCACGCCACCAAATCGTAGAGTAGCCGATTCCCTGTAC
AGAGCGGATATCATGAAAGAAAATACCAAAGCACAACAAAAATATTATAATAAGATATAA
ATTACTTAAATTCAAAATCTGATGTGTATATGCAATAACA
Anop 152
GCCTTTTGCGGTGGAGGGGGGAATACATCGGCAGGGTGGGCACCCGGGCGGCAGTGTCTC
ACCGGCTCTCCGTCAGGGTCTTGTTTGTTCTCGTGTGGTAGTGTACTAACCCAACCTCCA
AGATGGACGCGATCAAGAAGAAGATGCAGGCGATGAAGATGGAGAAGGATTCGGCCATGG
ACAAGGCGGATACCTGCGAGGGACAGGCCAAGGATGCAAATTCAAAGGCAGATAAGATCA
TGGAGGATGTCCGGGACCTGCAGAAGAAGCTGACCCAGGTCGAAGCTGACCTAGAGAGGA
ACAAGCGAGAACTGGAGCAGGCCAACAAGGACCTTGAGGAGAAGGAGAAGGCACTCACCA
ACGCCGAGAGCGAAGTGGCCGCCCTCAACAGGAAAGTACAGATGGTAGAGGAAGACTTGG
AGAGGTCTGAAGATAGATCTGCCACTGCCCAGCAGAAGTTGGCAGAGGCTTCCCATGCCG
CCGACGAAGCCTCCCGTATGTGCAAAGTACTGGAGAACAGGGCCCAGCAGGACGAGGAGA
GGATGGACCAGCTTACTAACCAGCTGAAGGAAGCCAGGCTACTCGCTGAAGACGCCGATG
GAAAATCCGACGAAGTCGCGAGGAAGCTGGCCTTCGTTGAAGACGAGCTTGAAGTCGCTG
AAGATCGTGTCAAATCTGGAGATGCTAAGATCATGGAGCTTGAGGAAGAACTGAAGGTCG
TCGGTAACAGCTTGAAATCCCTTGAAGTTTCAGAGGAGAAGGCTAACCAACGAGTGGAGG
AATACAAGCGCCAAATTAAGCAACTGACTGTCAAACTGAAAGAGGCTGAGGCCCGCGCTG
AGTTCGCGGAGAAGACAGTCAAGAAATTGCAGAAGGAAGTCGACAGGCTCGAAGACGAAC
TCGGCCTCAACAAAGATCGCTACAAGAGCCTTGCCGACGAGATGGACTCCACCTTCGCCG
AACTTGCTGGTTATTAAACCCTCGCCAGCAAACAAGATCGCTTCATATCGCTGCCCCAGC
AAGTCCGAATCAGACCGGCGATCCAAGTCCTCCAATGGCTCTACATCTCCTAACCCTAGA
TTATTGTTGTTTGTTGAAATGTTTAGTATTTATTTATTGTTATTTGTTGTTTGATTATTG
TTTTTGTTTTTTGTGCCTTACTTTTTCTTTTTGTGCGGTTATTCCTTGACTTAGAGGCTG
CAAAAACAACATCGCTCCTTCAAATAAAATTACTTCTCTGCAGCCTCTTGAAAGTTTCAA
GAACCGCAACAAAAGAAAACGTGTGCGCATTAAAGCTAATAAGGTTTGGTGTTCTTTTTT
CTGTGTTGAATTGAAATGCGTGTGCTTTAGTCCGTACTAATTCACACTCTTTCAATTGAA
CAAAAAAAACATAAAACCAAAACATGTATATTTCATTTAAACTGTCTCAATGTAATATGT
TAATATAATATATTTAAATACTGTAAGTTAATTATTTAATTATAGTATAAAAACGCAAAA
ATCTAAAAAAACATAGGAATTATATTTATACGCTATAAATTCAATTAATATTTACATTTA
TGAACCTCGTGTTACCAATTCTGCCTTATTCATTGTACCAGCGACAAGTAGGCCTGAAGT
CAATTAACATCTCGGTATGGTGAATAAGCCTTTTGCCATGATATCTCTAAAATGCAACCT
TGTATAGAACTTATGGTGACATTGTGTATAAACTTGCTACGATAAGATAAAAGGACTTGA
TAAGAGTCAAGGCGTAGAATAAATGAATGTTACGCCGTTTAAGATCGCTTTAATAAGATA
ATATTTTATTTAAT
Anop 153
TATCTTATAAGCCCGCTGCAGATAGGACAGGATGGCGTCGAAAGGACCCGCAGGAATGCA
ATCCGGAGGGGATGACCCCGATCCAACCCCATACCTGTTCGTGTCTCTGGAACAGAAGAG
GATTGACCAGACCAAACCATACGATGCCAAGAAAGCCTGCTGGGTCCCCGATGAGGCAGA
AGGTTTCCTTCAAGGTGAAATCCAAGGAACAAAGGGAGACATCGTGTCAGTGAAGCTCCC
AAATGGCGAGAAGAAAAACTTCAAGAAAGAACAAGTATTCCAAGTAAATCCACCCAAGTT
CGAGAAAGTCGAAGATATGGCAGATCTGACCTACTTGAACGACGCTTCAGTCCTGTACAA
CCTCAAGCAGAGATACTATTCAAAACTTATATACACATATTCCGGTCTGTTCTGCGTGGC
TATCAACCCTTACAAGAGATTCCCCGTATATACCATGAGGTGCGCAAAGTTGTACAGAGG
TAAGAGGAGGAATGAAGTACCACCTCACATCTTTGCCATCTCTGACGGTGCCTACGTCAA
CATGTTGACCAACAAAGAAAACCAGTCTATGTTGATCACAGGAGAGTCTGGTGCCGGAAA
GACTGAAAACACGAAGAAAGTAATTGCCTACTTCGCCACGGTCGGCGCTAGTGGCAAGAA
GGACGAAGGCTCAGAAAAGAAGGGAACCCTGGAAGATCAGGTCGTACAAACCAACCCGGT
ACTAGAAGCCTTCGGTAACGCCAAGACAGTCCGTAACGATAATTCATCTCGTTTCGGTAA
ATTCATCCGTATCCACTTCGGACCATCCGGAAAACTGGCCGGAGCTGATATTGAAACTTA
TCTGTTGGAGAAAGCTCGTGTCATTTCCCAGCAGACCCTTGAAAGATCTTACCACATTTT
CTACCAGATCATGTCAGGTTCAGTAAAAGGAGTAAAGGAAATTTGCCTGCTGTCGAATAA
CATCATGGATTACCACTTCGTATCGCAGGGGAAGACGACAATCCCCGGTGTCGACGACCG
AGAGGAGTTTGTTATCACAGACCAAGCTTTCGACGTTCTGGGTTTCACCCAAGAAGAAAA
GGATAACATCTACAAGATCACTGCCGCTGTTATGCACATGGGTTGCATGAAGTTCAAGCA
AAGGGGTCGAGAAGAGCAGGCTGAAGCTGATGGCATGGAAGAAGGTATCAGAGTAGGCAA
ACTGCTCGGTATTGACGGTGAGGAGCTTTACAAGAACTTGCTTAAGCCCAGGATCAAGGT
CGGTAACGAATTCGTCACCCAGGGCAGGAACGTCTCACAGGTCACATACTCCGTTGGTGC
TATGTCTAAGGGTATGTTTGATCGTCTCTTCAAATTCCTTGTCAAGAAATGTAACGAAAC
CCTGGACACAAAACAGAAGAGACAGCACTTCATTGGTGTACTGGATATTGCTGGTTTCGA
AATTTTCGACTTCAACGGCTTCGAGCAACTTTGCATCAACTTTACGAACGAGAAACTCCA
ACAATTTTTCAACCACCACATGTTTGTATTGGAGCAAGAGGAGTACACTAGGGAGGGGAT
AGAATGGGCCTTCATCGATTTCGGAATGGATCTTGCCCGCCTGCATTGAGCTCATTGAAA
AGCCCATGGGTATCTTGTCCATCCTTGAAGAAGAGTCTATGTTCCCCAAGGCTACTGACC
AAACCTTCCAGGACAAGCTTAACTCCAACCATCTTGGCAAGTCTCCCAACTACCAGAAGC
CAAAACCACCAAAGCCTGGCTGCCAAGCTGCCCACTTCGCCATCGCTCACTACGCCGGTG
TTGTCTCATACAACATCACTGGCTGGCTTGAGAAGAACAAGGATCCCCTCAATGACACCG
TAGTAGACCAATACAAGAAGGGAACCAACAAACTTCTCTGCGAAATCTTCGCTGACCATC
CTGGACAATCTGCTCCAGCTGATGCCAGTGCCAAGGGTGGCAAGAGGCAAAAAGGTTCAG
CATTCTTGACTGTCTCTGCCCTGTACAAGGAACAACTGAACAACTTGATGACAACCCTGA
GGAGCACACAGCCTCACTTCGTCCGTTGTATCATTCCCAATGAATTGAAACAGCCAGGTG
TCATCGACTCTCACTTGGTCATGCACCAACTGACATGTAACGGTGTACTTGAAGGTATCC
GTATCTGCCGAAAGGGCTTCCCCAACAGGATGGCCTACCCAGACTTCAAGCTCCGATACA
AGATCCTAAACCCAGCCGGAGTCGACAGGGAGAGCGATGAGAAGAAGATTGCCGCTGTTA
TCTTGGAATCAACCAGTCTTGACCCTGATATGTACAGGCTGGGTCACACCAAGGTATTCT
TCAGGGCTGGTGTCTTGGGTCAGATGGAAGAACTTCGTGACGAGCGTCTCGGGAGAATCT
GTACCTGGATGCAGTCTTACATCAGGGGTTACCTCTGCAGAAAGGAATTCAAGAAACTCC
AGGAACAGAGACTCGCCCTCCAGATCGTCCAGAGGAACCTGAGGAGGTACCTCGCCCTGA
GGACCTGGCCCTGGTGGAAGATGTGGAGCAAGGTCAAGCCTCTCCTCAACGTTGCAAACG
TCGAGGAAGAGATGAAGAAACTCGAGGAGCTGGTCGCCCAGACCCAGGCTGCCCTCGAGA
AGGAAGAGAAGGCCAGGAAGGAAGTAGAAGCCCTTAATGCCAAACTGATCCAGGAGAAGA
CAGACCTCCTTAGGAACCTAGAAGGAGAGAAGGGATCGCTCTCAAGTCTCCAGGAGAGAA
ATGCCAAGCTCACTGCACAGAAGGCAGACCTCGAGTCTCAGCTTTTGGACACCCAAGAGA
GACTGCAACAAGAAGAGGATGCCAGGAACCAAATCTTCCAACAGAAGAAGAAACTCGAAC
AAGAAGCTAGCAGCCTCAAGAAGGACATCGAAGACCTCGAACTTGCCATCCAGAAGAGCG
ACCAAGACAAGGCCAGCAAGGAACACCAAATCAGGAACCTGAATGACGAGATCGCCCACC
AAGACGAACTCATCAACAAACTCAACAAGGAAAAGAAGATCCAGGGAGAACACACCCAGA
AGACTGCCGAGGAACTCCAAGCCGCCGAAGACAAGATCAACCACCTCACCAAAGTCAAGG
CAAAACTCGAACAGACCTTGGACGAACTCGAAGACTCTCTTGAAAGGGAAAAGAAACTCC
GTGGTGATGTTGAGAAGGCCAAAAGGAAGGTTGAAGGTGACCTTAAGCTCACTCAGGAAG
CCGTTGCCGACCTCGAAAGGAACAAGAAGGAACTCGAACAGACCATCCAAAGGAAAGACA
AGGAAATGGCATCTCTCACAGCCAAGTTGGAGGATGAGCAAGGCATTGTCAACAAGACTC
AGAAACAGATCAAGGAACTCCAGTCCCGCATTGAAGAACTCGAAGAAGAGGTCGAAGCCG
AAAGGCAGGCCCGTGGCAAGGCTGAGAAACAGCGTGCCGACCTCGCCCGCGAACTGGAAG
AACTTGGTGAGCGTCTTGAAGAAGCCGGTGGTGCAACCTCTGCTCAGATCGAGCTCAACA
AGAAGCGAGAAGCTGAGATGAGCAAGCTCAGGAGGGATCTTGAGGAAGCCAACATCCAAC
ATGAAAGCACCCTCGCCAACCTTCGCAAGAAGCACAACGATGCTGTCAGCGAGATGGGAG
ACCAAATCGACCAGCTCAACAAGCTCAAGACCAAGGTTGAGAAGGAAAAATGCCAGTACC
TCTGCGAGTTGAACGATCTCCGTGCCTCAATCGACCACCTTACCAACGAGAAGGCTGCCA
CCGAGAAGATCGCCAAGCAGCTCCAGCACCAACTCAACGAAGTTCAGGGTAAACTTGATG
AAGCTAACAGGTCACTCAATGACTTCGATGCTGCCAAAAAGAAGTTGTCCATCGAAAACT
CCGACCTCCTCAGGCAACTCGAAGAAGCTGAGAGCCAAGTCTCACAGCTCAGCAAGATCA
AGATCTCCCTCACCACCCAACTCGAAGACACCAAGAGGCTTGCCGATGAGGAAGCTAGGG
AACGCGCTACTCTCTTGGGCAAATTCCGCAACTTGGAGCACGACTTGGACAACCTTAGGG
AACAAGTCGAGGAAGAGTCTGAGGGCAAGGCTGACATCCAGAGGCAGTTGAGCAAGGCCA
ACGCTGAAGCTCAGCTCTGGAGGCACAAATACGAAAGCGAAGGCATTGCCAGAGCTGAAG
AACTCGAGGAAGCCAAGAGGAAACTCCAGGCCAGGCTTGCTGAAGCTGAAGAAACCATCG
AATCACTCAACCAGAAGGTTATTGCTCTTGAGAAGACTAAGCAGAGGTTGTCTACTGAAG
TTGAAGACCTTCAACTCGAAGTTGACCGTGCCAACGCAATTGCCAATGCTGCCGAAAAGA
AAGCTAAGGCCATTGACAAGATCATTGGAGAATGGAAACTCAAGGTTGATGACCTTGCTG
CTGAACTTGACGCAAGCCAGAAAGAATGCAGAAACTACTCGACTGAGCTCTTCAGGCTGA
AGGGAGCCTATGAAGAAAGCCAGGAACAACTTGAGGCTGTCAGGAGGGAAAACAAAAACC
TTGCCGATGAAGTCAAGGATCTTCTTGACCAGATTGGAGAAGGTGGCCGAAACATTCATG
AAATTGAGAAGCAGAGGAAGAGGCTTGAAGTTGAGAAGGATGAACTCCAAGCTGCACTCG
AAGAAGCCGAAGCTGCTCTTGAACAAGAAGAGAACAAAGTTCTTAGGGCTCAACTTGAAC
TCAGCCAAGTCAGGCAGGAAATCGACAGACGCATACAGGAGAAAGAAGAGGAATTCGAAA
ACACCAGGAAGAACCACCAGCGTGCCCTCGATTCAATGCAAGCCTCTCTGGAAGCAGAAG
CCAAGGGTAAGGCTGAGGCCCTTCGCATGAAGAAGAAACTTGAAGCAGACATCAACGAGC
TTGAAATTGCTCTTGACCATGCTAACAAGGCTAATGCTGAAGCCCAAAAGTCCATCAAGA
AATACCAGCAACAAATCAAGGACGTCCAGACCGCCCTCGAAGAAGAACAGAGAGCCAGGG
ATGATGCCCGTGAACAGCTCGGCATTGCTGAAAGGCGAGCTAACGCTCTTGGAAACGAAC
TGGAAGAATCCAGGACACTCCTTGAACAGGCTGACCGCGGCCGCCGACAGGCCGAACAGG
AGCTCACCGATGCTCACGAACAAATCAACGAACTCGCAGCACAGGCTACCAGCGCTTCTG
CTGCCAAACGAAAACTCGAAGGAGAGTTGCAGACCCTCCATGCCGACCTCGACGAACTTC
TCAACGAGGCCAAGAACTCAGAAGAGAAAGCAAAGAAGGCGATGGTGGATGCCGCGAGGT
TAGCAGACGAACTCAGAGCAGAACAAGACCATGCCCAGACCCAGGAGAAACTCCGAAAGG
CCCTGGAAACCCAGATCAAGGAACTCCAGGTCCGCCTCGACGAAGCAGAAAACAATGCTC
TCAAGGGTGGAAAGAAGGCTATTGCCAAGCTGGAACAGCGCGTCAGGGAGCTCGAAAACG
AGCTTGATGGAGAACAGAGGAGACACGCTGATGCCCAGAAGAACCTTCGCAAATCTGAGC
GCAGGATCAAGGAACTGAGCTTCCAGTCTGATGAAGACAGGAAGAACCATGAACGTATGC
AGGACCTTGTAGACAAGCTCCAACAGAAGATCAAGACATACAAGAGGCAAATTGAAGAGG
CTGAAGAAATTGCTGCCCTGAACCTCGCTAAATTCCGCAAGGCACAACAGGAACTTGAAG
AAGCTGAGGAGAGGGCAGACCTTGCCGAACAAGCAGTTTCCAAGCTCAGGACGAAGGCTG
GAGGTCGTGCTGGATCTACAGCAAGAGCCATGAGTCCAATTGCTAGAAACCCAATCAGGC
CGCAGCTTGATGGCTCTGCTTTTCCACCACGATTTGACCTCCACCCTGATGACTTTTAAT
TATGTAATATGATAGCCACACAAAACACACAACAAAACTATGTATTTATATTGACCCATG
TAATTTATTAATTGTTAATAATAATTCCATAGCTAGTGTCCGCTAGCAACGAAACTCACA
TTCACGATTAAACGAACTGTACTTAGAATGGAATTTTATGTACAGCAAAAAAGAAAAAAG
AAGAAAAAATGAAAATATATATATA
Anop 159
AAAGTATAATTGTCCAATGGTAGCGTGCTGTTGTCTATTCCGAAGCAGTGTTCGAGCTCC
CCTTTGGCAGTCAGGACCAGGTCCTCGACTTCCTTGAAGGCAGGCCTGAGCCTGTCCGGG
AGGGAGTTCACGAAGTCTCTCACTTCGAACTGCATCTGCCTGAAGCACTCGAGGCTCCTG
CACTTGAAGAGCTTCGTGATCTCTGCAGCACCTTCCTTAGCTGCATCACGGACTGCAGCT
CCCACGTCCTTCGCCACCTGCGGGATCGTCTTCAGGGTCTGGACGAACTTAATGCACTCT
TCGACGAAGCTGGAAGAGTTCAGGTGCCGGATCTGGGCGAGTGCTGGCCTGACGAGCA
Anop 161
GCCATCAGGTCCCATGCTTCTGCCAACGAGGCCTTCAACAAAGGATATCTCACAGACATG
ATCCCGATGAGAGTTCCAGGGACTGATAAAATTGTTGAGAAGGACAATGGAGTGCGAGTG
TCTACCCCTGAAGCTATTGCCAAACTGAAACCAGCTTTTGTCAAACCACACGGGACAGTT
ACCGCTGCCAACGCATCATTCCTGACCGATGGAGCTTCGGCCGGTCTGATCACAACAGAA
GAGAAAGCTAAAGCTCTCGGCCTGAAGCCGAAGTGCTACTTGAGGGACTTTGTGTACGTG
TCGCAGGATCCGAAGGATCAATTGCTTCTTGGGCCCACTTACGCAACTCCAAAGGTTCTC
GAAAGGGCTGGTCTTGCTGTGAGCGACATTGATGTCTGGGAGTTCCATGAAGCATTCGCT
GGACAAATTCTTGCCAACATGAAAGCCATGGACTCTGACTGGTTCGCCCAGACTTACATG
GGAAGGTCAGAGAAGGTTGGTGCCCCTGACATGAGCAAATTCAACAACTGGGGAGGTTCG
CTCAGCATTGGCCATCCCTTTGCTGCCACTGGTATAAGACTGACTGTTCACGCTGCCAAC
CGGCTTATCAGGGAGGATGGACAGTTCGGGTTGATAGCAGCCTGCGCTGCCGGCGGACAA
GGTGTTGGTATGATTGTCGAGAGGCATCCAGATGGGCAGGCCACGTAATTCATGAGACTT
GAACATTCGTTAGATATTTACTGTTAAATCCACTACAAAAATGTAAAAAATATTTTAAGA
AAAAGATCATTTTGTAAGATATATTTTTATATATGTAATTTGCATGCAACCA
Anop 162
GTTTATTTCATAGTATAAAATTAACATTTAAATATATTACAAACTAATTTGGAACACATC
GTTCTGGGAGAGAAATGGCCTCCCTGTAGTTGGATCCCTTCTGGGAGAAGTCTGGGTTGG
CTCCCTTCTTGACCATGTCGGCCCAGTGCCTTGCAGCGCTGGAATCCTCGACGCAGTGGA
AGTCAATGTTCTTCTCGATCTTGCTGCTTGCCTTGCAGTGGGCGTTGCAGGTGACCTGGG
GTCTGAGGGAGAAACAGGTCTTGCCGTTTCTCTGGAGAACCTTGACGCGATAGCTGGTAC
AGCCTTCGCTTCCAGACTTGATGCTCGTCTTGGGAACTTTGTTGCTCTTCATCAGCTGAG
GATTTGCGTCTCTGTCGGTGATCACGTCCCCGTAGATGTACTCCTTTTCGTAGCTGGGTG
CTTTCATGGCCTTCTGCTGGCGTTCCTTGGCTGGTCCTTGGCAGGATGAGTCTTCTATGA
GTGCGTAGCTGGCGGCGAATTGGAATGGATCTCTAAGGATGCGGTTATTGGGAAGAGTGA
AGTCTTCGGATTTCTCGCCGTTGAAAGTTCCTGCGAGTCCACGGAGCCTGTTCCGGTAGA
AAGGCTGGACTAAAAGTTTGATTCGTGCTCCGTCGTAATACACTTTGAAGCCGTTATACG
GGAAGTAGAATGCGGCAACGTTCTTCGGAAGTGCATATGCCTGCATCTCATTCCTGTTGT
TTGACCACCTTGTGATTTTGCTTTGGGAGACCTCAACATGTTGGCCATTAGCTTGGACAG
AAAATCCAGACGATCCTGAGGGTTCAAGGTCGATGCTGTCTTCTCCAACAACGATCTTTA
CCGCCTTCTGGTTTGATCCTTTCTGCTTAACTAGGACGGCGAAGTATTGATACTCGTTTT
GGTTCATGTCATCAGCTCCTCCATGACCACCGTGTCCGCCGTGTCCTCCTTCTTCGAAAC
CTTCATGGGGGGCGTACATTGCGAATACATGATAGCAGTTTCCAAGATCAATGGGGTATG
AGTAGTTGTCGAAGGTAAAGGCTCTGTTCCCATCCAACCCAGCAATATAAGGTCTGTATA
AACCTGCGAAGGGTTGTGTGTTGAAAAAGTACTGGTAAAAGGAGAAGTACGGGTAATATT
GTGGGTTATAGACAAAAGCTGGCACAGAGTAGTCAGGAATTTCAACGTTTTCAAACGTGG
CAGAAAGATATGGCGCGTAAAAGCTCACATTTACTGACTGCAGGTCATAGCCGAACTGTG
CTTCAAATTCAAACTGCCCTTCTTGATTCTTAACATCAACGAAATCTTCCGTGAGGTACT
GATAGCCAAAGTAACGTGCGAAGCTGTAGGTGGAGTAGAGAGCCTTCTTGAAGAATTTGG
GCACATTTTGGTAGCTGAAAGTAAACTTGTAATTGTCTAAGTAATATGCGCTGACAGTTG
CGTTAATACAAGCCGGTTGGATGTAGTTTCCTTCTTGCATTTGCTTAGAGCACATTTTGG
ACATGGGGTGTTCCTCCAGGTATCGCTTCCTTTCTTGAGTACGTTTAAGTTTGCCCTGGA
ATTTAATTTCAGACGATCCTGATCCGGAGTCAGTTTCGAAATTAATCTGTCCATCGACGG
TAGTAGTTGGGTCAGTACCGATGGCATCGTTATAGTTAAATAATGGAAGTTGTGGTCTGT
TGAAGGTAAATTCAAAAGCAGCCTGGTGTTGTTTCAGACTCTGGGAAGCTTGCTTGGGCT
TGGCGTAATAGAACGCCAATGATCTGTATTTCTGGGAAACTGGGCTGCTTGCAAAAGCAT
AGGTAAAAGAATAAGCCGTATCTCCATGGTCTCCGCCGAATGAGATGGAAGCGTCAAATA
AGTGGATTTTAGCATCCTTGATTCCTTCTTGGACGTTCTTGAAAAGGTCTTCCTGTCTGG
TCTGGTAAGATGATGGTTGAGCGAGATTGTTGCTTCCTCCGTGCTTGTAGTGCCTTTTCG
AGTGAGACTTCCTTAGTTTTTCGGTCATCTTTGATGGATTGTTAGATCCCTCCTCGTCGT
AGGAGTAGCTCAAAGTGAACTTGGCTGGTTGTGGAGAGCTCTTCTGTGGGTTGTAGCTCA
CAGCGAAGTAGTTATTTGCGAAGTTTTCGCTTGCATCAAAGAAGAAGAAATATGAGTAGA
AGTCGTAGTTTTTGGCTTCGTTGTAGAAACTTGCAAGATCGATGAATTCGTATTCACTCT
TTACATCGACGTCAAATGCGTATCCTGTTTGTTCCCGGCCAACAGACATTTGGTATGATT
GAGCAGGTCTGACATGAATGTATTGTACGTTGTTTCCTTTTGTATAAGGTTTCACGTCGT
GCACGTCATGGATTGTTGTGTAAGCGATAGAGGATTGAGTGAAGAATTGTTGCTTCTCAT
TTTTCGGCAACCAAGGTAGGAATGTAGCCTCGAATGTGTTTTCGTCGGGGTTGTAATAGA
ATTTCCCTTCAAATGGAAGGAAAGCCTGAACGCCCTTCGTGAGCTTGGACACATACTGAT
GGTTGTTGAAGGGTAAAACAAAACCCATCTTTCCGCTCTTTTGTGTCACATAAGTAGCTT
GAGCTTTGCCTTCTACGCCAGCTTTGATTGGTACTGCATATCCGTGTTGGGCGTTCTGTG
TCTCAACCGAACCCTTCCATTCTCCACCAAACGAAAATAAGGCAGGCTCTTCGACGGAGA
AGAAGAATGGCAGACCCATAGCAACAGGGAATCCTAGTTCCATTGCGTATTTGTTGTAGA
ACTTGCTGTATTGTCCGTAGGCGCCGTTTAGGAATTGTTTTTGAAACTCACTGAAAACTT
CCGATAGACGTTCAACTGTGTGGTTGTCAAAAGTGTAGAATCTCTTGCTGCCAAATAGAG
AATGGAAGAAGTTTCCTTCTACTTGCTGTTGCCCGTCTGTTTCCAATTTGAGCATATCAA
AAATATTTTTGTAAGAGAATTGTCCTGCAGAACCTCCATGTCCTGAATGTCTAGCATGAC
GAGATTTCGAGTTCCTTCCTCCTTGGCTGGCAAACAGCCTGAATAGATCTTCAGAGCTTG
ACGAGGAAAAGTAGAAAGATTTCGGATCGTAGTCGAATCCACCAACTCTCCTGTATGCGT
TGAAAAAGAAGGAGTTAGGATAAGCGCTGTCTTCTCCTTGGATGTAGCTTGCTTCTTGCT
GGTATTGGAGGTCTTGTTCTTTCTGGAGGAAGGACCTGAAGTAGTTTCTCGAATATGAGG
AGCCATAGTTCTTTGGAGTAAGTAGGTTTGCAGCGGCACGTGCGTTCTGTGATAATTCAT
AACTCCAATCGACTTCTGGATCGATATTGTCCGCAGCACTTTCGATGGCCGATTTAACTG
CAGCGTTCACCAGATGGCTGTGGTCGTAGTTGGTGAATTCAGCCATGCGTTGGAGCATCT
GTGCTGGAGGATTCGTCTTCATGAGCTGCATGACAGCAGCGGCTCTTACTTCTGGGTCTT
CGCCAGTGTTCTCGTAGATGCGGAATAGGACAGACCTTGCGACATTAGGATGTACCCAAG
TCAATTCATCAAGAGCTGCAATCATGGTGAATCTTTGGAATCCAGAAATATCTTTCTTGC
CTTCTAAGTAGGGCTCAAAAACAGACAGGATTTTGGGGTGGGCGATATTTCCACAAGCTC
TGATGTAGAACTGGGTTTTGATTGAGTCTCCCTTAGAAACAGCTTGTTCTAATTGGCTCT
TCAGCCAAGGAATATAGCTGTCGGTAACTGCCTTCTCGTGACCCTCAGAAGAACTTCCCT
TGAAGAGGGGAATTGCATATCTGTTCTTGGAGGTTTCCTTGTCAACTTGAGATTTTCTTG
CAAGTTCTGTGAATGAAATGATTGCAGAGGTGTTGAGAAATCTCTGTTTCAGAACGTTTC
CGTTCTTAACGATTTCATTGAAGAAATAATTCATGTACTCCGTTGTTGGATAGCGAGCAG
CAACAGGCAAGCTGGAAATGACTTGAGCAGCTTCCTCTCCTTGGATTTTGTTTGAGTCAA
TCCAATCCTTGATGGTTTTCAGTGCTGGACCAGTACCTGCTTGGGCTACTGCATCACGGA
AGGCTTGCCATGCTTGGTATTTTTGAGATTCACCTTGATTTTCTACTTTGGGAGCCTTTC
CTTGATAGTAAAGGGCTTGAGAAGCTTCTTTTAATTGCTGAGTGCTTGCTCCTGCCGCGA
GGTGGCTGAGAAGAATGAATCTCTCTAGAATGCTCTGTTCTTGCACTCTGCTTGGATTCT
GTACCCATTGTCCTATTTCATTTGCAATCTTTTCTAGTTCTGATGCATAGTTTAACTGTT
TTGATCCAAATCCGGCGAAGTCGTATGGGTGAAATTCAATGTCGGGCACGTCGTTCATCT
GTGGGCTTTGAGGCAGGTATTCTTCGCTTGAGCTTGATGAAGAAGAGCTATCAGATGAGG
ATGAGCTGTCTGAGGAACTGCTTGAAGATGACGATGAAGATGACGAGGAACTTGAGGCTC
CTTGGTGCTTGATTGGGT
Anop 163
CAGGTATATTTATAGAGTAAATTCTCATTTCTTCATTGAAAATGAAGTGTTTTAAGTTAA
ACTATATAAATAAGAGAAAAACGGATTTTAACCGCTTTAAAAGATAGTTAGCAGCTTCTT
TTAGATAACTTCATTCTCTTTTAATTGGATTTAAAAATCAATAATTTCATTAACAATGAA
AAGCCTCTATTTTGGCTTCAATTAATAAGTAAGGAGATTTATCTCTAATTTTAGGTCGAA
ACTAAATGTAATTATTACTTCATTACTTATATGAGGAAGACTAATATTAGTTCCTTCTAA
TTGCAAATTAGATGTTATTCTTAACTACATCCCCAAAAAGTTCATTCTAGTATACCATTT
TTTCATTCATAATATAGCCCAATAATTAATACTATTATGAAAATTACGATGGTGATTGCT
CAGGATATAATATTTCTGGTTTTTATTGTAATAATTATTGGTAAGATGATTGCGATTTCA
ATATCAAAGATTAGAAATAAGATAGCAATTAGGAAGAATTGTAAAGAAAAAGGTGATCGT
GCTGATGACTTTGGGTCAAATCCACATTCGAAGGGGGATATTTTTTCTCGATCTATAATT
GTTGTTTTGGAAATTACTGTACATACGATTATTAACCCTAGTGAGATAATTATTGCTAAT
GATACTGAGATTATGATTTTGACGATTACTTTTTCTTGATTTAAGATCTTTTGATTGGAA
GTCAAATATATTTTTTATACTAAAAAGTATCTACCTCATCAGTAAATAGAAATGTAAAGG
AAAAGTCATACTACATCTACGAAATGTCAATATCAAGCAGCTGCTTCAAACCCAAAGTGA
TGAGTTTTGGAAAAGTGACATATGACATGTCGTATTAAGCAAATGGCTAGAAATGTTGTT
CCAATGATTACATGAATCCCATGGAATCCTGTTGCTATAAAGAATCTTGAACCATATACA
GAATCTCTAATACAGAATCTTGCTTCTATATATTCATAGGCTTGTAGAATTGTAAAGTAG
ACTCCTAATGTTACTGTTAGTACTAAAGCTTTTGTTGTTTGAGAGTGTAACCCATTTATT
AATCTATGATGGGCTCATGTTACTGTAAT
Anop 164
TATCTACCTCATCAGTAAATAGAAATATAAAGGAAAAGTCATACTACATCTACGAAATGT
CAATACCAAGCAGCTGCTTCAAACCCAAAGTGATGAGTTTTGGAAAAGTGACATATAACA
TGTCGTATTAAGCAAATGGCTAGAAATGTTGTTCCAATGATTACATGAATCCCATGGAAT
CCTGTTGCTATAAAGAATCTTGAACCATATACAGAATCTCTAATACAGAATCTTGCTTCT
ATATATTCATAGGCTTGTAGAATTGTAAAATAGACTCCTAATGTTACTGTTAGTACTAAA
GCTTTTGTTGTTTGAGAGTGTAACCCATTTATTAATCTATGATGGGCCCATGTTACTGTA
ATCCCTG
Anop 165
ATTGAAACAGCATCAGAAGATGATCTTCGTACTGCTTTAGTTGGGGTCTGCGGTAATTTT
GGATCTTATTCAGATGCCTGTGCAGAGCTTGTTTTATCACATCTCCCTCAAATTGCTTAT
CTTCTAAATGAGAATGTTAAAGCTGCACCCGTTTGCTCGCTTGCTGGAGTGTGTACTGAA
AAATTCCACTCTCATGCTTTAAGACGAGTAAGTCTCATAGGTGCTGGTGATAAGGATGTT
GAAGTTATACCAGAAGTGGAAGGAGATGATCTTCCTTGTGAACTTTGTGAACAACTTGTG
AAACACCTTAGGGACGTACTTATTGCTAATACTACTGAAGCAGAATTCAAACAAGTACTC
CTTGGTATCTGTCAACAAATGCCATCTTACAAAGATGAGTGTATCGAGTTTGTACAGAAT
TATTATGGGACTGTGTATGGCTTTCTTGTCAATGAACTTGATGGCAAAATAATTTGTGCT
CAAATTGGAATCTGCCCATCAAGCTTGCCTGTTGTAATGAGGCCTCTCTTACCTGCTGAG
GCTCCTGTTCCAGAAACAGTCTCAATTTACCAAAGGCCTGTTATGGTATTGGATCCATTA
ACGATTCTTCCAAAGGCTATGCTTGGATCTCCTAAACCAGAAAGCCAAATGTTGTGCTCA
TTCTGTGAATACTTCTTGCACTTTGTCCAACAAGAGTTAACTCTGCCAAGCTCTGAAAAG
AAAATTAGAGAAGTAGTAGAAAAAGGCTGTTCCCGTCTGCCAGTATCTGTTGCCGAACAG
TGCAATTCCTTCATTGAAACTTACACCAGTGCATTCATTGCTTTGCTTGCAAATAGAATT
GATCCATCTCAGGTTTGTCCTGGTATTGGAGTTTGCCCAGGCTCTCTGATTGTTGTGGAG
TATAAGGACAAACCAACTTGTCCTCTCTGCCTCCTTGCTATGGAAGAAGTGCTCAGAAAA
GTTTCGAACAGGACAGAGGAGGACATTAATGATGCTCTTGATGATCTGTGTATCCGAGAT
GTTTTCCCAAATAGCCTTACTACAGAGTGTGCCACATTCATAACTAGCTACAGGGAGCCT
TTAACTGACATGATTGTTGCTGATTTCACCGCTGAGGAAGCCTGCCTGTACTCAAATGTT
TGCTCTTTACCTGAACCAACAGCACCATCAAAGAAAAATCAGGAACCTGGATTGCCTGTT
GGGTCAATTGCCACTAATGAAATAATTGACAATGAGAAGAGTGAATTAGAAAACCCAAAT
ACATGTGTCTTGTGTGAATTTGTCATGACAAAGTTGGAGAAAATTTTAAAAGACAAGACT
ACTGAGGAAGAAATAAAAGAGAGTGTTTACAAGATATGTAATTACATGCCTCACACTGTG
ACTGATCAATGCAAAAAGTTTGTACAACAATATGCAGATCTTGTGATTGAGTTACTGACT
AATGAAGTGTCTCCTAAGGAAATTTGTCAGGCATTGAACCTTTGTGGCAAGGCTTCAGCT
CTTATTCAGACTCCTATTAGGCGGTGCCTGGTGTGTGAAGTTCTCATGAATGTTTTACAA
ACAGTATTGACCAATGAAGATATTGATATGGACTTCAATGAAAAGCTGGTTACTGCTTGC
CAACAACTACCACATAAAGAAATTTCCATGTGTCAAGGAATTGTTAGTCAACTCGCTCCG
CAGATAGAGTCTGCTTTAAGGACACTGCCTGTTGGTCCTCTTGTTTGTAAGAGAATTGGT
CTGTGTGGCTCACCTCACTGTTCTCTTGGCCCTACTTTTTGGTGCCAGTCAGAAGAAAAT
GCAGCAATGTGCCAGGAACGAGACTTTTGTCGTCATCATGTGTGGAACAAAAACAAGCAT
TTGGTGAGTGAGTCAAGACCAGCCAGCCATTTGAAGGGAATGGATGTGATTTAATTTACC
TAGATCTGCATTCCACTTTATATGTATTGTATATAAATTATGACATTTTTAAGTAATTGC
ATAGATCGAATGTTCTTAATTTTAGGCTTATTTTGAGACTGTCCTTTTCACTCATTGATA
TTTCCTTGTAACAATGTAGTTTGTAGAACTTCCTAAAAAATGTAAAAGTGATATATATTT
TTAAATAAGAATT
Anop 169
AGTGGAAGGATGGCAGGGAAGAAGGGCAAGAACACTGAGTACAGCTGGGGATTCAAGAGG
CCAGAGGATCTCAACCTCACACTCAAGGAAAAGATACAGATTGCCATTTACGACAAGCGA
TATGGCACTTATTTCGGCAGGACCCCCATAAATTGGCTGAAACTTCTCATATATTACATC
TGCTTCCATACAGTATTGGCAATACTGTTTTCTATATGTATGAAAGGAATGTTAATGACG
ATAGACCCTCATCAACCGAGGTACATTCTTGACGACTCAATCATAGGAACAAATCCTGGA
ATGGGATTCCGACCGATGCCCAAGCTTGCTGAAGAAGGTACATCTGTTGTTTGGTACCAG
GCTTCTAACAAATCAAACACGGATATATGGGTGGAAACGATGAATGAATTTTTGGAGCCC
TACCTAAATGAACCGGGACACAGCAATCGAGTGATATGTGACTATGACAAACCACTGCCC
CCACCTGGGAAAGTTTGCAATGTAGATGTTCTTGGAGATCACTGGGGGCCCTGCACAAAA
AAACAAGTTATGGGTTCCCGTCTTCATCCCCTTGCATATTCCTTAAGTTGAACAGGATTT
TTGGATGGAAACCTGTAGTTTATGATGATGTCAATAAGTTACCAAAAGATATGCCTACTG
ATTTGGCACAACATATAAAGAATGAGGCAAAAAAGGGACCTTTAACTCAGCTTAACACAG
TTTGGGTTAGTTGTTCACCTGAAGGCCCGGCAGACAATGAAACAATGGGGCCAGTACAGT
ACTGGCCGAGGCAAGGATTTCCAAGCTATTACTATCCTTACGAAAACCAAGAAGGATACT
TGAGCCCTCTAGTAGCTGTTCAGTTTTAAAAGACCTCCTGTCGCCAAGCTGATTAATGTC
GAGTGCAGAGCTTGGGCCAAGAATATTAAGTATCAGAGGCAGACAGGAGCAAGGGACAGA
ATGGGATCAGTACACTTCGAACTTCTTGTCGATCCTTAACATCAAATCTAGACTTTATTT
TATGATCCTCAGTATTCTAAACACATACTGAGCAGATTGGTATTATTTGCCGACAAATCT
AGTCTGAGAAAGGGCAAAGTGGGAATTTTGTAAAGCCTGATCTCATTTTTATTTTATTTT
TGTAAACTAAATATATTTACATTTTAATCAGTTAGCGCAGTCAGTATTGAACACATTGTT
ATCACTGGATGTACTCCATTGACAGAAATAAAATATTCGACAAATCTTAACGATGAACTA
GACATTTTCATTGAATTCTTGGTTCTAGCCTAATCTATTATCAGTTAAAATAGAAACAAA
AGTACTCTTAGGAATAAAAAAGAAATTAGGTTATATGATTACATAAAAAGTCACCAAAAC
CCTACCATCTACATTTAAACCTTTTTCCTAATGTTTAAACAGGAAATTAAAACCTTATAT
GCTATAAAATTATGTTATGACAAGTGATTTTATAACTAAAAGCAATCTTCTTTTTTATTG
CAGAACCAGAAGAAATAAACAAAACATTTCAATTAATGTTTATTATTACAACACACTCAT
TGTTTCATAGTTATATATAATTATTTCCCAACCAGAGAAGACGAAAGGCGGATTGAAATT
TCAGAGATAATTGAAAGTCTAAGAGAATATGTTAATTAACACCACCAGGCAAGGGTCATA
AAGCCACTTCGCTCTGAGAAGGGCAGAATTCTACGCCTTGCTGTTTAACTGCCTCTTCAA
TGAGGTCGAAAACCGCAGGAGTAAACCGCTGCCCGCGTGCTGTCGTTATGACGTCTACGT
CGCCTGTCAGTCGGCCCCAAGCTACGCCCGGAGGAATGCTGAGCACAACACCGCCCACTA
TTCCGTTCTCCACTTCGACTCCGACAGACAGAGTCCCGAGGTCGCCTTCGAGCTGATACT
CTTTTGTAGCAACAAACTTGGGAGTTTTCCCATACCTCCAATCCCAGCTGAGATATTCAG
AGCGAATCTTCTCTAAGCCTGGAAACCAATCATCGGTAGGATTGATCATCTGGAAACCTC
TCTGCTTAGCAATAAGCTCCCAGCCGAGGTCCTTCTGCGTGATGGCGGAAGTCCGCAAGT
ACTCCCAACCAATAGCTGTCATCAGTCCATCCATTGTAATACCTGAATGTACATCGGACA
AGTTGATGGTGGGCGATGGAATGCTTTGCGTCGCATTCGTCTTGAACTTGTTTTCTTCGA
GTGCCTTCGCTAATCTCCCTTTGTTCACGTCAACAAGAAGCGTGCAGTGATGATAAGAAT
TCGGTCGGCCCAGTTTGGAAGCTGTACCAGATATTTTGTAACTTGAATCAAGAACAATAT
CTTCCTTCTTATTGATTTCCGGATGCAGGTCCCATCCTCTTTCCAGAGCACTAGCCAAGA
GTTCAAGGTTCTGTCGTCTATTATACCTCTCACGTGGGGAAAAGAATGTTATGTTGAGAT
TTCCTTCATCGTGATAAACTGTGCCTCCTCCACTATTCCTTCTAGCAAGTTCAATACCTT
CTTGATTTGATATATTAAAGTTTGCTTCTAACCAAGGGTTTTGATGCCTTCCGATGACTA
TGCATGGATTATTTCTCCAAAGAAGCATTACATGATGATGTGTGAAGTCAAAATTTTTGT
AAAGCCAATCTTCAAGGGCTAAGTTGGTAAAGATGTCTTTAGATTGAGAAATATAAACAG
ACTTTACAATCTGATCTTCATTAATGTTACTGGTGACTTTAGTAGTTATAGGTCGTGAGC
CAATTGGAGATTTCATGGCTAGAAATGAACGGCTTCTTTGCTTTTTTAATAGAGTATTCA
CTTTACAACACTTAGTAGCAACAGAATGATAAAAGACAAGAGCCATTTTGAGCCTTCACA
AGAATTTTAAGAATATTTTATGCCTGTCAATGGCGTAACTTATATAAAGATAAATCACAC
TTTTAAGTCTTTGTAAAACAATTGTCTCTAAAATGATAAAAACTGCTTGCTCGAAATACA
GTAATTTAAGCTTGTGTGCAAATTGATGCAAGTGATATCACATAATCATGAAGTTTTTGA
GTTTGGTGCAGCCACTTCCAAGTATCCAAGATACAAGTACGAAACCTCAAGGCTACACAA
TCACCAGACAGAACTCGCATCCCTCGAGGACCCTCCAGGATGAAAAGGAATTAAGTAAAT
CAAGCACTAGAAAAGAAAATGTCAATACAGTTAATGGTAAAAAAACTGCACCCTAAGGGT
AATCAGGCCCACAGTTGGTCTAAAACTAAAGAAAAAATAGAACTTCTATGCACTGAATGA
TATGAAA
Anop 175
AGCGTCAGTCGATAGAGTTAATGGCTACGGCCTCACTGGAACAGCAAGAGCTATGTTTCC
CAACAGAATTTCATACACATTTGATTTCAAAGGTCCCAGTTACGCCGTGGACACGGCATG
CTCGAGCTCGCTGCTAGCTTTCCATCAAGCAGTGGTTGCCATCAAGACCGGGCAGTGCGA
TGCAGCCATCGTTGCGGGCGCCAACCTCCTCCTCAAGCCCACTGCGTCCCTTCAATTCCA
CCGCCTCAGCATGCTCAGTCCAGATGGTGCCTGTAAGGCTTTCGATGCTTCAGGGAATGG
ATACGTGAGGAGTGAAGCTATCGTGAGCATGTTCCTGCAGAAATCCAAAGACGCTAAACG
TAATTACGCCACTGTCATCAACACCGGCTCTAACACTGACGGCAACAAAGACCAAGGAGT
TACGTTCCCGTCCGGTCAGATGCAGAAGCAGCTCATCCAGCAAGTCTACAGGGAAGCTGG
TATCGATCCGTCTGAAGTAGCTTATGTTGAAGCACATGGAACAGGAACAAAGGTTGGAGA
CCCACAAGAAGTCAATTCAATCTGTGATGTATTTTGCAAAGGCCGACAGTCACCCTTGCT
GATTGGCTCAGTCAAGTCAAACATGGGCCACTCCGAGCCCGCTTCTGGCGTCTGCTCCCT
CGTGAAAGTGCTCATGGCCATGGAACAGGGAACCATCCCTACGAATCTCCACTTCAGGTC
ACCCAATACTGATATCCCCGGGCTGGTCGACGGGCGCCTCCAGGTAGTAGATAAGAACTG
GAAATGGAATGGAGGTTTGGTAGGTGTCAATTCATTCGGCTTCGGAGGTGCTAACGTTCA
CGCTATCCTACGTTCAAACCCTAAGCCGAAACCACCTCAGGCAAAGGGCTCAGTCCCAAG
GCTCGTTGCAGTGTCTGGAAGAACAAAGGATGCCGTCAACAAAATGTTGGAAGAGATTGA
AAAACAACCCAGAGATGACGAAATGGTTGCATTGTTGCACGATGTCCACAGCCAGAAAAT
TCAAGGACACCCTTACAGAGGTTACTCCGTGCTCTCTGAGACACCCATCAGAGAAGTTTC
TGAAGACTCTGCAGAAAAAAGAGAAGTCTGGTTCATTTTCTCTGGAATGGGAACCCAATG
GGCCGGTATGGGAAAGGAATTGATGTCCATTGATGTTTTTGCAAGATCTATTCACAAATG
TGCCGCTGTTCTGGCTACTGAAGGCGTAGACCTCTTGAATATTATCAATGCTTCTGATGA
ATCAATATTTGACAACGTTCTCCACTCATTTGTTGCAATTACTTCTGTTCAAGTTGCTCT
TTGTGATCTCTTAACATCTCTTGGAATAACTCCTGATGGAATCGTTGGACACTCAGCCGG
AGAACTTGGATGTGCTTACGCAGATGGGTGCTTCACTGCCGAGCAGACCGTTCTGGCAGC
ATACTGGAGAGGAAGAAGCATCCTCGAATCCAAACTTCCAACCGGAGCAATGGCTGCTGT
TGCTTTGGAATGGGAAAAAGCTAAAGAGAGAGTACCAGAAGGAGTATATCCTGCTTGCCA
TAATGCAGTTGACTCAGTGACTATTTCCGGCCCTCCCGCATCAATAGATAAGTTCGTTGC
CGAACTCCAGGCTGATGGCGTCTTCGCTAAAAGAGTTGCTAGCTCAGGAGTTGCTTTCCA
TTCTAAATACATCGCTGACAGTGGTCCCAAACTCAGAGCCAATCTTGAGAGGATTATCCC
TGCACCGAAACCAAGGAGCAAGAGGTGGCGCTCATCTTCCATCCCAGAGTCCGGCTGGAA
CTCACAACTTGCAGCTCTTTCATCTGCTGCATACCACGTAAACAACCTCTTGTCCCCGGT
GCTGTTTTATGAAGCCCTCCAGCACGTTCCTGAAAACGCAATCGTCATCGAAATTGCCCC
ACACGCCCTTCTACAGGCTGTGCTGAAGAGAACCGTTCCTAAGTCTTGCCTGAGCATTGG
CCTAATGAAGAAGAATGTATCCGATGGCTTAGGCCACGTTCTCAGCAACATTGGAAAGCT
TTATAATGCTGGACTTCAACCGAAACTAAATGAACTCTACCCTCCAATCAGCTATCCAGT
TTCTCGCGGAACCCCTAACATCTCCTCGCTCATTCAGTGGGATCATTCCTCAGAATGGGC
AGTCGCTGACTTCTCAAAGCCTGGATCAGGCACAGGTGAATCTGTTATTGAAGTAAATAT
GTCAAATGAAGACGCATACATTGCTGGTCACAAGATTGATGGGAGGGTTCTGTTCCCTGC
TACTGGATATTTGACACTCGTTTGGAAGACTTTCGCAAAATTGAACCAAAAAGAATTTAC
AGAAATGCCGGTTGTTATTGAAGATGCCCAATTCCTTAGAGCTACCATCATGCCTAAAGA
CGGTTCAGTTAAGTTCCTCGTCAACATATTTGGTGGAACCGGAGAATTTGAGCTCTGCGA
AAGTGGTGCCGTCGTCGTGAAAGGAAAGATCAGCGCGAGCGAAGGCATCGAAAAGGAAGG
CCTCAAGTTGGGCGACATCAAGCCTGATACAAGCAGGAAGGAGCTCCAGAAAGAACATGT
CTACCGGGATCTCCGTCTGAGGGGCTACGAATACCAAGACATTTTCAGGGGAGTCGTTAA
GGCTGATAATTCAGGAAGTGTTGGCGAGCTTGAGTGGCAAGACAATTGGATCAGCTTTAT
GGATACTATGCTCCAGTTTTCTCTTATCAAGTTGAATTCCCGAGACCTTAACCTTCCAAC
CAGGCTCCAGAAAGTAATCATTGATCCTCAGAGCCACCTCGTCCAAGCCCAGGGTGCAAG
CAGCCTGCCAGTGAAATACGATGAGTACCTTGGAGTAGTGAAGTGCGGTGGAGTCGAAAT
CAGAGGAATGAAGACCAGCCTTGCTCCGAGGAGGCAGCAAACCCAAGCAGCTCCGAGGAC
GGAGAAGTACATCGTTGTTCCACTCAAGAACGCAAAGGTTATGTCATCGAGCGACGCTCT
CACCTCAGTTGTTCAGCTTGCTCTTGAGAATAGCGGGCAGATACTGAAAGTTAAAGTGGT
TGAAGCTATTGTAAAACAAGCAGCACCAATTGTAGAAGAGGTCGCTAATATTTTGGAATC
AGAACCACAAATCAGGGCTGATGTTGCTGTTGCAACGACTGCCAAGGCACCGAAACTCGA
AGATGTCAACGTAATAGCCAAGAACCTGGAAGACGGGCCTGTAGATTCGAACTGCCACAT
TGTTGTCGGTACCAACCTTCTGTCGTCACACAAACTGCTCGAGAACGCCTTGGCGAGCAC
AAAGGAAGGTGGATTCGTTCTGTCCGTCGAGACACAGGCTTACACAGCTAGTGAAGTATC
TAAGGTGAACGGCCTTGTCATCGTGGCAGAAGCAAGAGCTGAAGACTGTGTATACGTTCT
TCTCAGAAAGGCTGTCGAAAAATTGCCAAGTGTGGTGATACCAATAAGACAATCCGACTT
CAAGTGGGTAGAGAGCGTGAAGGCCGCAATGAAGGAAGAAGGAGATGGCAAAGTTCTTCT
TGTGTCCGACGATGATCCAACCTGCGGTGTTATTGGTCTATTTAATTGCCTCAAGCAAGA
AGAAAATGGTGGAAAATTAAGATGCGTTTTCACCAGAGGAAAGAAGTTTTCTTTAGAACA
ACACAAAGATCACTTTAAGAAAGACCTGGTCGTGAATGCGCTGAAGAATGACGCCTGGGG
CACATTCAGGCACCTACCTGTCCACTCTGCCAATAGATCTCTCAACGTAGAGCACGCTTA
CATCAACACGGTCACCCGTGGAGACCTTGCCAGTCTTCGGTGGATCGAAGGGCCCCTTTC
ATTTTACAAGAAAGAAAATTACCCAGACAAAGAATTCTGCACAGTATATTATGCACCTCT
CAACTTCAGAGACATCATGTTAGCAACTGGAAAGCTTCCGCCCGACGCTCTTCCCGGAGA
TTTGGCCAGCCAGGATTGTATCCTCGGTCTGGAATTTTCTGGACGTGACTCGAAAGGAAA
CCGAGTGATGGGTATTCTCCCAGCTCGTGGTCTAGCTACGACTTGCCTCGCCGACCCCGA
CTTCCTCTGGGCTATACCTGCCAAATGGACCCTCGAACAAGCTGCCACCATCCCTGTAGT
TTATGCTACCAGCTACTACGCCCTTGTCGTTCGTGGTAACATGAAGAAAGGAGAAAGCGT
TCTAATCCACGCTGGTACCGGTGGAGTCGGCCAGGCAGCTATCGCCATTGCTTTACATAT
GGGTTGCACAGTCTTCACAACTGTTGGTAGTCAAGAAAAACGTGACTTCCTGAGGAAGAA
CTTCCCTCAACTTCAAGATTCACACATTGGCAACTCTCGAGATACCAGCTTCGAGCAGAT
GATAATGCAAGAAACGAAAGGAAAGGGTGTAGACTTGATCCTTAACTCCCTCGCGCACGA
CAAGCTACAGGCTTCCTTGAGGTGCCTTGGAAGGCACGGCCGCTTCCTTGAAATTGGCAA
ACTTGACTTATCCAACAATACACCATTAGGAATGTCACTCTTCTTGAAAAATACTACCTT
CCACGGTATCCTTCTGGATGCTCTCTTTGATGCAAATTCAGACAGCCCCGACAAGATGGC
AGTTGCTAGGTTGGTCCGAGAAGGTATCCAAAGCGGTGCCGTCCGCCCACTGCCTGCCAC
CACGTTCAACCACGCTCAAGTAGAACAGTCTTTCAGATACATGGCTACTGGAAAACACAT
TGGTAAAGTTTTGCTGAAGATTCGTGATGAAGAAGACGCCAAGGTTGTTAAAGATCCTAA
ACCAAATTTGATTGAAGCTGTGCCAAGGACTTACCTTAACCCAGAGAAATCTTACATTAT
TGTTGGTGGTCTTGGAGGATTTGGTCTAGAGCTTGCGCACTGGATGATAACACACGGGGC
AAAGAAATTGGTTCTGGTTTCCCGATCTGGAGTCACCAACGGTTACCAAGACGTGTGCCT
GCATCGCTGGAAGCTCATGGGTGCTACTGTCATAGCCTCAACGGCCGATTCGACATACCT
CAAGGGCGCCAACGAGCTCATTAGCCAAGCAAACAAACTTGCTCCCGTTGGTGGAATCTT
CAATTTGGCAGCTGTCCTTAGAGATGCAATGATGGAAAATCAAACTGAAGCAGACTTCGC
TGCAGTCTGCAAGGCTAAAGTCGACTCTACCAAGTGCCTGGACATAGCCAGCAGGTCCTG
CACACAGCTGGACTACTTTGTAGTTTTCTCTTCCGTGTCCTGCGGTCGTGGAAACCCCGG
ACAGTCTAACTACGGTTTGGCTAACTCGTCTATGGAAAGGATCTGTGAGGAGAGGCAAGC
CTGCGGCTTACCCGGGCTGGCCATTCAATGGGGAGCCATTGGTGATGTCGGTCTGGTCAT
AGACACCATGAAGGGAGACAATGAAACGGTCGTCGGTGGCACCCTCCCTCAGAGAATAGC
ATCGTGCATGGACACCATCGATTTCTTCCTCCAACAGCCCGACCCCGTCCTCGCGTCTAT
GGTTCTCGCTGACAAGAAAAAGACCACTGAAGGAGCAACCATCAGCCTTGTTGATGCTGT
GGCCAACATTTTAGGTATTAAAGACACAAGTAACATCGCTGGATCCACCTCCCTCGGTGA
CCTCGGTATGGACTCCCTCATGGGTTCCGAAATCAAACAGACTCTTGAGAGGAGCTACGA
CATTGTCCTTACCACGCATGAAATTAGGAATCTCACCTTTGGAAAACTTTTGGAATTTGC
TGGCTCTGCGACTCAATCGACTGAGTCTGTTGAGGATAAACCTGAAGTTGGAATGTCCGC
TGAGTTAAGACTAATGCCGAACGAAGCTATCGTTGCCATGCCCGCACAAATTCCTCAAAA
CGGACAGAAACCTCTGTTCATGGTCCATCCCATAGAGGGCGACGTGAGCCTTCTCAAAGA
GCTCTCTTCACACCTACCATTCAACGTGTGGGGATTCCAATGTACAGCAGATGCTCCACT
AGATTCTATACAGAGCCTTGCACAATTCTATTTGAAGACTATGAAGAGCGTTGAGACTTC
TGATCCCGTCCTCCTCTGTGGCTACTCTTTCGGCGCTGCTGTCGCATTTGAAATGGGTCT
GTTCCTTGAGGCCGCAGGCAGAAACGTGAGGCTCTTCCTCGTCGACGGAGCTCCTGACTT
CGTCAAGAAGCACACAGCATTATACAAAGCTAAGAAGGACAAAGCCGATGAATGCGACGC
TTTCACCTACTTTATTACACTTTTCAAGAACCTTGATTTAGTAGAATACCAAAAGACACA
ACAAGACTTCAGGGATCAGCCTGACTTGAAGAGCAGGATGAAGCTTTGCTCAGAGAAGTT
ACAATCTACCGACTACTCTAGTGAAGATATCGAATCAGCAGCGCTCAGTTTCTACAAGAA
ACTACTCGCTGGCGACAGCTACAAACCCTCTGGAGTGTTCAAAGGAAAAGTTGTCCTCTT
CAGGGCAGAACAAAATTTCGTCACAATCGACAAAGATTACGGCCTGAAAAAGTTGTGCAA
ACAGCCGGTTGAAATGCATTCCTTCGTCACGACACACAAGGACATCGTCGTCGGCGAGCC
TGCCAAGAGAGTTGCCGAGAAGATCACGGAGTGTGTGAAATCTTGATACGGAACCCAGCA
AAAGCGCAGGCGAGGTCGCAGGAAGAAAAGGAAGAATCATACTAGTACTTCATAGGGCCC
ACTCGAAAAATAACACGTGTACGTCTCTATTTTTTTAGCTCTCTCTGTCTCTCTCTCTCT
CTCTCTCTCTGATAAACCAATGAATATCTATACCTTGCTTGTTCTTAGTTGTGAGTGTGT
GTTACCTACTCATGGTAAGTGGGAGACCAACCAGGTATTAATGTCACAGTGTTACCCGGG
CAACCGACCCTAGGGGTTAGTTTTACAATGTAATGATGATAGCTAGCAATTAATCATATT
CGTAGAAGAGATGTGGGTAGGGATTTGGCTCAACAATCCAAATTTTGAGGAAATTTAATT
GGTACAGTTCCACCATGCAACAGTTCATCATGTAACTATGTGCTTGGTCTTTCGCCACCG
TCCACTCTCTACCATTGCTGAACACGACTGCCAAAGCGAATGCCGAAAATTTACAAATTA
AATTTCTTCAAAATTTGAGTTGCTGAATAATTGAATCGAATCCCAAACAACACCTCCTCT
ATGACGAGGTCTGATAGTCGGAGGGTCGGTCAAGGGCTGTTTCTTGTTTGAAAATAGACA
CTTAATTTTTTGTGGTTTTAAGTGATTTATTTTTAAAAAAGCCAACGTTTCTGCCCAAAT
TTTGGGCCTTATCAGGGCTGTCTACAAGGAGGAGAGAGGATTGCTCGCTGTGCTCTTTAG
GGCATGACTTGCAGGCCTTGTTTTAAAGTAAATCACTTAAA
Anop 184
AATCTTATCTTAATAGCTTCAATATTAAGCTTTTAACTTAAGCTACCCAAGTTTAAACAA
TAACAAATAAAAAAGTTATTAAAATAAATACAGAAAAAAAAGCTTAAAATTATTATTCTG
ATAATATAAATTTAACTTTCTCAAAAATAAAAATAATACCCTATAATATTAGACATAATG
TATTCACCTCATCCTATATCTATAAAATCAACATAACCATTAGTCAATAAAAAACTTTTA
GAATAAATTATATAAGTTCTAAAATTAGGTATGAATCATATAGTACCTAAAAAAGAAGTA
ATTAAGTTATTACTCAACCCAAAAATATTCTCAAACAATATTATAAAAGAAAGTTCATAA
CCAATTCAACCACCTAATAAAACAAATAATAAAGGCATTAACTTACATTCTAAAGGCATG
ACCAAAACATCAGGAAAAGGAAATAATAACCAAGACAATATTCTACCCCCAAAAATACCC
ATAAATACTAAAAAATTATAGAACGTATTATAGTCAATCTTTCATAATAAGAACAACATG
AAAAAAAACCTCTATATCTTCTTATACAATAATATACTAAACGCATTCTATAAGAAACAG
TCAA
Anop 187
AATCACAATTGCATAATAATGTATTGTATTTTATATAATCGTACATTATAATGAAATAAG
AAAAATTCAGGTGTTTCAGGATAATTATTAAAAAAATAAGTTTCTCTTTATTTCATTTTT
TAGGTCACAACAAGTATGTTTCATGCTGAAGGCCTGTTGATGTCAGCAGCATCCTTGTGG
TAGATCTGTACATCCTTGAAGTAGAAGTTGGGAACATTGAACTCGTTGGCAACAATGGGC
CTATCAAACGGGAATCCCATTGGTCTGTTGTCATACAGTCTTGAACCTCCACATGCAATA
TCAGCTGTCTTTTCATCTCCAGAATGGCTATGGTCATATGGAGAGACTACAACTGCTATA
ACATAGGAACGTCCTCCTTTCCATCCCAGTGGTAACTGGAGCCTTTCAGGGAATCCACAT
CGCCCAGCCTCTGAAACATAGAATTGTTCCTTCTGGTTGAGAGCATTGTTGATAGAAGTG
TAAAGGGATTTGAATCCTTCTTGGTCATGGACAAAGATGGGAGATTCAGTTGAACTTCTT
ACCCATACGTTGGCACCAGCAGTCATCTTCACTGGGAACCGGTCAATTTCAAAGTAGGCT
AGCCTTGCTTGGTCAAAGGTGAGCAAGTGGTCATCAGAATCGTACTTTGGTCCAATGAAT
ATTCTCACAATGGCATCACCAGCATTTTCACTGTTTACTGTGATTTTAAAGTTGTAGGGC
TTGTGGTTGAGGCGGTATTGCCGAACATCATACCTGTAGCTCTTGTAATCATCCCTTTGT
TCCA
Anop 188
GAAGATCGTAAAACCTGAGCTTTTATTTACATATTTTACAAAGTCTTAAATACTTAATTT
AGGATGAAATTTGGAATGCACCTTTGTGGGAGCCTCATGGCCAACTTTAGATTTGAAATC
CTGGCAGGGATTTCTGGGGTGCTTCCTTTCTTTATCATCTCCAGCCATTGCCTTGTGGTG
TTAGATTGTTCCATGCAATGGAAGTCAACATTCTTCTCAACTGTTCCGATTGGTCTGCAA
GAACTGTTGCATGTGACATGAGGTCGAATGGAGAAGCAGGTTCTTCCATTGTCCTCAACT
GTCTTGAATTGGTACAAAGTGCAGTGAATGTGTTTTCCCATCTTTGAAGTTATCAAGTTG
CTCTTGCTTAGTTGAGTCTTTCCCCGGCCTGCTTGTTTGTCAGAAATAACATTTCCCATG
ATGACTCGCTTTTCGTAGCCAGGAGATCTTTGGGCCTGTTGTTGCCTCTCCTTCGCCGGG
CCTTGGCAAGCAGAATTGACGAGAGCATAGGTTGCTGCAAAGTGAAGATGGTTGCCTGTC
ACACGGTTATTTGGAAGGGTGAAGTCTTCAATTTGTTCCCCATCGAAAGTGCCAGCCAGA
CCGCGGACCCTGTCTCTGCAGGAATGGCTCAAGGTTAGTTGCATTTGAGAACCTCCATAG
ATGATTTGGAGCCCATTGTTTGGCAGGTTTATCTCTGCCGACTTATCGGGAAGTAAATAA
GCCCAAAATGTCGGATTACTTGCATGTCTGTACACCTTACTGCTGGTTAACTCAAATTTT
TGTCCATTCACTTTAACAATAACCCCTGAAGATGCAGAAGGTTCCAGGGAAATGACATCA
CTTCCCACCACAATTTGTACTTCCTTGTTCTGCTGATCTTTTTGCTTTACAAGAACCGCA
AAGTGCTGTTGGGAATTGCTCGGTTGGCTTTCTTCTCCACTCCTGGAGTAGGGGGCATAC
ATAGCAAAGACATGGTAGCAGTTGCCCAGATCTATGGGGTAGGTCCTATTGTTGAATGTT
GTGACTGAGTTGCCATCCAGAACTGCAGTGGCAACTGGCTGCGAATGAAGGATTTTCTGT
AAGAGGAGACTGGCCTGGCTGTATTTGGTGTTGTGGACAACCAGTGGGAGCAGGTATTGG
TTGATGCCGATGTCCGCAAAGTTAGCAGATAGCTGAGGCGTGTTCAAGGATACATTCACG
CTGCTGAGCTGCTTAGCAAACTGCACGCTTATACTCAGCTGCTTGTCTGGGTTTTGAACG
CTGACAATGTTTTCCTCATTTTGCTCGAATGCGGCATGACGGGCCCAGCTGTAGATCTGG
TACAACGTTTGTTGCATCTCTTCGGGAATATCGTGGTACTTGGCAGCTAAGTAGTACTTG
TCCAGGTAGTAGGCGTTGATGGTTGCATTCCTGCAGGTAGGTTGGAGGTAGTTTCCTTCG
CTCATCTGGGCGTAGCAGACTTCGGAAATAGGATGACTTTGGAGGAAGTCCTTTCTTCCT
TGTGTTCGCTCCTTCTCAATATTGAATTTGATCTCGCCTGCTGGATGAGATCCGTAAGCA
AAATTAATTTGCCCTAGTACTTCAGCATCAGGCTTGGCATCGAGGGCTTGTTTGTAGTTG
AGGACCGGGAGTCGTGGTTCTTGTAGCGTGAACTGGGCTGCAACCTTGTAGGGTTTTGTG
TTGTCAGACGGTTGTACAGGCTTACCGTAGAGATAGACAAGGGCTCTAGACTTTTCCGAG
ACCGGGCTGTTGGCCTGAGCAATCGAAAGAGAGTATCCCGCTTCCCCTGCTCGCTCCCGA
AGGAAACGTACGCGTCGAAGACTCGGGCCTTAGCGTCTTCGATTCCAGTTTTAGCATTCT
TCATGAGTTCCTCCCTCCTGTGCTCGTAGGAAGTCGGTTCCGCCAAGTTGCCGGAACCTT
CCCTCGGGCGACCTCTGACGTCGGCGAAGAACTTCTTTATTTTCTGCAAGAATCGCGAAG
ACTTCTGACTTCCTTCTTCTTCGCTGATGTAGCTGAAGCCGAAGTGCACTTTCTGAGGCG
AACTCCTCTGCGGGTTGTAGGAAACCGATAAGTAGCTGTTGGCGTAGTCGTCGCCCATGG
AGTTGTAGAGGTACAAGGCGATAGGCTCAGTGATTATCTTGAATTTCTGTTGGCCCCCCG
CTTCAATATCAAAAGCATGGCCAGAGTGTTCAATAGTTGTCTGATAAGATATCTTAGGTT
TGGCTGGTTTGGCGTAAACCAGCTGGACATTGCTGCCCAGCAAGTAAGGCCTGACGTCAC
TGTTGCCATGTTGGGTTGTGTACACCGATGTACTTATGTGGATGAGCTGTGGCTTTCCGT
TTGTAGAATTTAGTTCTAAAGAAGATTGGACTCTGTACTCGTTGGGGTTGTACTCCATTT
TCCCTAGGACCGGTACGTGCAC
Anop 198
AACAAATTTTATTAAAATCTTTATTCTTCTTGTACAACAGTCGTCTTCTCTGAAACGTAA
AGCCCATCCAAGAATTTTCGAATGTCTTTGTTTTTGACAGTTGTTGACTGTTGAATAAGA
GCAGCTGATCTTGATACGTCTTCAATATCGTTGCCCTCAATGATAAGTTCATCCTTTTGT
TTAGTGGAATTTGTTACTGTGACTCCTGGTGACATTTTAACTTTCCTAATGAATTTTTCA
CCAAGAAAGTTCCTGATTTCAATAACGGAATTGCTTTCAGAAATAACGCAATTAATGGGA
AAGTGAGCATAAACTGCCCTCATTTTGTATAAAAATCCCTTTGTCACTCCTTTAATCATG
TTTTCAACATGAGAGCAGACAGTTCGCACTGCTGCGAGTTCCTTCTTAGTTCCAAACCAT
TTCTCCACTTTTAATAATTTTGGGTTAACCATGTGAATATCAAGGGCGAGATGTCTGAAA
GTCCTCTTCAAAACACCCCTGGGACCCTTCACAGTAACAATTCTAGACTTCACATGGCAT
GTAACCCCATCAGGGATTTTAACAGTTTGATTAACGACGATTTGCTTCATCCTACAATTA
ACAATTTACTTCGTTAATGATAAACGTTGCACAGAAAGTGAAGATATATTACTCCTAACA
AGTTCAAACCGAGTTCTTTTAGTCAATAGTAAAACGAAACCTTCTGAGT
Anop 205
CTTATTTAACTAACCCAATACAAAATGTGTGACGAAGAAGTTGCTGCCCTCGTCGTTGAC
AATGGATCTGGGATGTGCAAAGCTGGATTTGCCGGCGATGATGCCCCACGAGCTGTATTC
CCATCCATCGTGGGAAGGCCAAGGCATCAGGGAGTCATGGTTGGTATGGGGCAGAAAGAC
AGCTATGTTGGTGATGAAGCCCAGAGCAAGAGAGGTATCCTCACCCTTAAATACCCCATT
GAGCATGGCATAGTCACAAACTGGGATGATATGGAAAAGATCTGGCATCACACATTCTAT
AATGAGCTCAGAGTTGCCCCAGAGGAACACCCGGTTCTCCTGACTGAAGCCCCACTCAAC
CCCAAAGCCAACCGAGAAAAGATGACACAGATCATGTTTGAGACCTTCAACACACCAGCA
ATGTATGTTGCAATTCAGGCAGTGCTCTCCCTCTACGCTTCAGGTCGTACCACAGGTATT
GTGCTTGATTCTGGAGATGGTGTTTCCCATACAGTTCCCATCTATGAAGGTTATGCCCTT
CCTCACGCTATTCTCAGGTTGGATCTTGCTGGACGTGACCTGACTGATTACCTCATGAAG
ATCCTCACCGAAAGAGGATATTCTTTCACCACTACTGCTGAAAGAGAAATTGTAAGAGAT
ATCAAGGAAAAGCTGTGCTATGTTGCCCTTGACTTTGAACAGGAAATGGCCACAGCTGCT
AGCTCAAGCTCCCTTGAAAAGTCGTATGAACTGCCTGATGGACAAGTTATTACTATTGGA
AACGAGAGGTTCCGTTGCCCAGAAGCCCTCTTCCAGCCATCCTTCCTCGGTATGGAAGCT
TGTGGTATTCATGAAACCACTTACAATTCCATCATGAAGTGCGATGTAGACATCAGGAAG
GACTTGTATGCCAACACAGTCCTTTCTGGAGGTACCACCATGTACCCAGGGATTGCTGAT
AGGATGCAGAAGGAAATCACTGCCCTTGCTCCTTCAACCATGAAGATCAAGATCATTGCT
CCACCTGAGAGGAAGTACTCTGTATGGATTGGAGGCTCCATCCTTGCATCTCTCTCTACA
TTCCAGCAAATGTGGATCTCCAAGCAGGAATACGACGAGTCTGGCCCATCCATTGTTCAC
AGGAAATGTTTCTAAGCGGATCGTTAACGTGTCTTGTCTATTTTCTTTCCTTTATACATA
CCCTCCTTTTGGAGTCCTGCTTATTTTGTATTATAATGTTTATTATATTTGTTTATTTTA
ATTATTATTCCGCGACTTTAGGGGTGCAGATCTCCAAAATCGTTAGGAGGTTCGGAAACG
CAGAAATTTTCTTCCATTATTTAAAAATCATTGTTTCAATCTGATTCTACATTTATTCTC
CCCTCCCCTCCTGCCATCATTCCCTTTTTTCGTGCCCATTTTGTACAAAGGGGCTTATTT
TTTCAACCGTTTTCTATTGTACTAGTTATCTTTGTAAGAAAATATTTTATATATATATTT
AAAAAA
Anop 213
AATTGATTTATTATAAAATACAGAGTTTAAACAGGATCATCAGCCTTTGTAGCTCGTGTG
TATATAACCTGTGAATGGTGCTTCACAACCTGCTTGATTAAACCCTTGTTGAGGAGTTCA
TTGAGAGCTTTCCTCGCCAGCGAGCCCCTGACCTTGAGCCTTTCGCTCACAATCGACGGG
GTGATGAGCCTGTACGAAGGAACTTCCTTCAAGAGCTTGTCATAAGTCTGGTTGTCGAAC
AGGACTTGGTTGTCGAGTTTATCACGGACTTTTCCTTTTGACCACTTCTTCTTCTTGGCT
TTGCCTCCAGATCCACCTTCTTTCTTTTCGGATTTTTAGCGGGCTGCTTGGAAGAGCCTC
CTTTTGCATCCTTTTGGGAGGCATGACGGAACACACGAGACAAGAGACTCGTG
Anop 214
AACTAAGTATTTATTTTGTCTACATAATATGTGTTAAAGCTGGGTCTAGACATTAAACAT
AAATAATGTATGACTATAAACTTCTACACACTAAATCAAAGAACATCTGTTCTCCGCCCA
AATCAAGTCTTAATTAATATATAATTTTACATAAATTTATAAAGTGCTCTAGTATCATGA
AAAATTAAAATATCCTTAAAAATAACAAAAAAAATAGAAAGAAAATTAAATAGTAATGTA
AAGATTTCATGTATGATTTCCATTTTAAAACGTTTGTTCCTATTATGGCATTAGGGAGAT
CACCATAAATTTTCACCTTAATATTCGCTAAGGGAGTGCAGGTACTTTTTGCAATTATTC
ATTTTAACTAAAACAATAGAATTACAGACCAGTATAATATATATATATATTTTGGGACTA
AAAGATTTACAAGATACACATGCATGTAAAAAAATCCAACACCCAATAAGTCCTCCTTTG
ACATAAAAATTTTAAATAGTACTTCACTCAACAATTTCTTGATATATATTTAGGATACAA
TTTGGAATATTACAATATATTGGAAAATGCTATTAGTTATGCTTGTTATTTAGAACAATT
TAATTTTTCATATTTAAATACAAAAACCCTTAAGAAAAGAAAAGCTTGCAATTTATCTCC
TCTTGTTATCTTGTTTGTCATTCGCCTTTTGTGCCAAAATGATTAGAAGACGTCTGAAAA
TGCCGATGAAATCAATAAAGAGGTCGACGGAGTGGCTGATGAAGTCCTTGTCCCCGTGCC
GGCGCTTCTCCACAATCAGCTGAGTGTCGTAGAGGACGAATGCACACATGAGGAGGAGAC
CCACGTACAGGTGGACCTGGAAAACATATTTTGACGAAAGGAAAATGCTGGCGAGTGAGA
AGACGAAGAGAGCAAGAAGGATGGTCGTGATAGCACTGCCGAGGAAGAGCCATGATCCAC
GCTTAGCCATTAGTGCCGAGAGAGAGAACGAAACGAAGACGATTGTAGTCGAAATGAGTG
CAGTAGGGATTATAGACGGGTCGATGAGGATCACCTGGTCCAACAGCGGGCCCAAACCAA
GACCTGTACAGAATGAAAATCCAAGAAGAAAAGAGAGGCGCATGACTTGATTTTTTCCAT
TGTCTTTTGTACAGTTGAGCGCTATGAGGAAGCCAACCGCTGCAAGGAGCGTGAAGAAAC
TGTTCGACAGGATGTTCGTATAGAGGTCGATGTAGGCCCCGAGCGCGGCAGAAATGGTAG
CCATCGTCAAGCAGGCATACACATTTCGAAGATGGGCTCGGACAGGCTCCTCTATTTTAG
AATTGAAGGCTTTGTGAAAAGAAGATGCAAGGCTCGCCATGGTTTGAGATCAGCAGATCA
CGTAGGAAGATATTTCAGTATTTGCAGATATATATGAGACAGTAATGAATATATTTAACA
CTGCGTATCACCCTGAACACAAACTGCGCTCACAAATGACAAGTAAAACACAAATTCACA
ACTGAACACTTAATAACTACACGTAACCCAAGA
Anop 215
TCCTTAGCTGCATCACGGACTGCAGCTCCCACGTCCTTCGCCACCTGCGGGATCGTCTTC
AGGGTCTGGACGAACTTAATGCACTCTTCGACGAAGCTGGAAGAGTTCAGGTGCCGGATC
TGGGCGAGTGCTGGCCTGACGAGCACCATGTCCACCGCCTTGGTCAGCAGAAAGTCCTGG
AGGGTGTTTAATTCACCTTGTGATTCCTGGCTATCATACGATTCCGCAAGGCCGGCATCG
GGAATCAGCTCGAGGCCCTGGATGCCCTGAACAATGAGTAGGCCAAAGAGGAATG
Anop 236
AAGTATTTACATGGCAAATATTTTTACAATATTTACAGGTATTTACAATAAAGATTTAGA
ATTGTCCTTTAGTCGACCTCTTCTACTGTTGGGCCACGGGAGGAGCGGGCAAAGTCATTA
CCGTACTGCTGCCCACAAGTGGAGCCTGAACCGGAATTGTGCATCTTAGTCATGTAGGAG
ACGCATTCCTTTTGAAGCTCCTGGAGTTTGTGCTGGTATTCTTCCTTCTCTGCTAGACTG
TTGTTGTCCAACCATCTCATCGCCTCGTCGCATTTTTCCCTCGCTTTGCTCTTGTCCTCT
TCGCTCAACTTGTTCCCGGCTTCATCGATGGCCTGCTTGATGGAGAATATATAACTCTCT
AGTTGATTTCGGGCGGCTATCCTCTCTCTTTGAGCATCGTCTTCGGCCTTGTACTTTTCG
GCTTCATTCAACATCCTATCGATCTCCTCCTTAGAAAGGCGGCCCTTGTTGTTCTCTATC
CTTATGTTCTTTGACTTTCCTGTACCGCTCTCTTTAGCCGAGACGTTTAGGATGCCGTTG
GCGTCCAGATCGAAAGTGACTTCTATCTTTGGGACTCCACGAGGGGCAGGTGGGATCCCT
GTGAGGTCAAACGTGCCGAGTAGGTTGTTATCCTTGGTCATCGCCCTCTCCCCTTCAAAG
ACCTGAATCGTTACCGCAGGCTGGTTGTCAGAGTAGGTCGTGAACGTCTGAGCCTGCTTG
CAAGGAATTCTGCTGTTCCTCTCGATTATCTTGGTCATGACTCCACCAGCAGTTTC
Anop 238
TATTTATTTTCAACATTAGTAGGGAAGTTCTCTAGGCCTGGGACAAGGTCCTGGGCAGAA
GCCACAGCTCTGACAGGGGAATACAATCGGGCAGCAGTCCGGCTGCGGAGGCCTGTTGGA
GCGAGGGCAGAGGTGGCACGGCGGAGGGCAGGGGCTGAAGCAGGGGATCGGACAAGGTCT
CGGCGGGGGCTTCTTATAGCAGTGCTTCGACCTCCCAGGTATTCCTGAAGGACACCCCGT
CTCCGATGTGCCGTATGTCCTCCACTGGAATCGAGCCTTGAGCGGGTTCCTAAGGCAGGC
AGGGCCCAATCCAGTGACTCCTCCAAACATCCTCTTTTCCTTTTGCCTTCCCTACTTACT
CAAATACCACTACTGAAATGAT
Anop 241
TCGGGGCATCATCACCGGCGAACCCGGCTTTGCACATCCCGGAACCATTGTCGACTACAA
GAGCGGCTACGTCGTCGTCACACATCTTGCTTGTTTCTTCTCACCTGTTAGACCGCTCCC
CTGCGCCATTGCGTCGTCTGCGTGTCGATTTTATTTCTGTGGCCGGTTTTAAACTGAATA
GTTAATAATGTCTCCTCCATTCTATGGAGATTTAGGAAAAAACGCCAGAGATGTATTTGG
AAAGGGATACCACTTTGGTTTATTGAAACTGGATGTTAAAACTAAGACTAATACCGGTGT
AGAATTTAGCACTGGAGGTGTCTCTAATCAAGAAACAGGAAAAGTATTTGGATCACTAGA
GACAAAATACAAGTTCAAAGAATATGGTGTTACATTTACTGAAAAGTGGAATACTGACAA
TGTATTAGCTACAGAAATTTCCCTTACTGACTTCTGTGAAGGAGCCAAGCTCTCTTGTGA
TACATCATTTGTTCCACATTCGGGAGACAAGACCTTAAGGCTAAAAGCTGAATTTAAGAA
TGATAGCTGTGCACTAAACTTGGATTCAGACTTTAAAAGAGGAGGGCCAGTTTTAAAAGC
AGGAGCAGTGCTTGGGTATGCCGGATGGCTATGTGGAGCTCAAACAACATTTGATACAGC
TAAGGGCAAATTAACTCAGAATAACTTCTCTATGGGTCTCTCTACCAAAGAGTTCATCCT
TAACACAAGCATTAATGACGGCCGTATCTTTACTGGCTCAGTTTTCCATAAGGTGAGTAA
TAAACTTGAGACTGGCGTCCAGCTGTCCTGGGCATCAGATAACAATGATACAGATTTTGG
TATTGGATGCAAGTACAATTTGGATGCAGATTCTGCACTCAGGCTGAAAGTTAATAACCA
GAGTCTCATCGGAATTGGCTACTCTCAGCGACTTCGGGAAGGTGTCACATTGTCACTCTC
GGCCCAAGTTGATGGAAAGAACTTCAATGAAGGTGGCCATAAGATTGGCATTTGCCTCGA
GCTTGAAGCTTAAGAAGTCATTTTTATCTGTCAGAACAATATACTTGTATTTATGTGTAG
TATCTCTATGAACAAGAAGTGATTTTCTAGTTCCATAGGGTTAGTTTGTGGAAACTCCCT
CCTTCATGTATGTCACTATTTAATTACATTTTTGTGTTAACTTCTTTTTACATTAAGTAC
CTATAAAAATATGAATGTTGGAGTTGTTTGGGGGCTTTCCACTGCTAATTAGTATTACAT
TGTATGAAACTTATTCACATTTCATCCATTGTTACATAAACTTCTCATCATTGTGCAATA
TATAATAATTGTTGACATTACATATAATTCTCATTTCTTTGTTCCTCTGCTTTTTAAACA
AATAATTTCAAAATCAAAGCTGGCAGTATTTATAATAAATAATTACATATTTTGTTTGTT
CATTTTCATGTAAGTAGACTTTTTAAAGGATTGTTAAGTTATCTGACATTGTAAGATACT
AAGCTGAAAATTTTCTTTTAAATACAGGAATCCTTGTTTATACTTTGCCATGTGTAAATG
TAATTTAACATGACTTTTGAATGAGTGCTTGTGTGAACCTAATGATATTAGAATTCTATG
GAATTGAATAAATGCATTTTACTT
Anop 249
AGCGAACAAAACCTTATGGACTGTTCAATTGCTTATGGAAACCACGGCTGCAGTGGTGGA
TTAATGACCAAGGCTTTTGCATATATAAAAGACAATGGAGGCATAGACGACGAAGCTTCG
TACCCATATGAAGCAGAGACAAACACCTGCAGATTTAAAAGTACAGATGTTGCTGCAACC
GTCACCGACTATATCGCTATTCCTGCAGATGATGAGGAAGCATTGAAGACTGCAGTTGCA
ACAGTTGGACCGATTTCTGTTGCAATTAATGCTGGACTGGCATCCTTCACTTTCTATGCG
CAAGGTATCTACAGTGACTCAAATTGTATCAATAAGTTGAACCACGGAGTCCTTCTTGTT
GGCTACGGGACCGAAAATGGACAGGACTACTGGCTCATCAAGAACTCCTGGAGTAAATCT
TGGGGCGATAATGGCTAC
Anop 258
TCTCTCAGAGCAAGTCTTTCTTTCCGTCGGCGAGCTTCGGGTCTATCGTATGAATTGTAT
TGGTAGGCAAAAATGGTGAATCGGAGAGTTCCTTCAGTACATAGTAAAACCTACGTTACT
CCCAGGCGACCTTATGAGAAGGCACGTCTTGATCAGGAATTAAGGATCATTGGAGAGTAT
GGTTTACGAAACAAGCGTGAAGTGTGGAGAGTTAAGTATACTCTAGCCAAAATCAGGAAG
GCTGCCCGAGAGCTTCTTACTCTTGATGAAAAAGAGCCCAAGAGGTTATTTGAAGGCAAT
GCCCTCCTGAGACGATTAGTAAGAATTGGAGTATTGGATGAAAGCAAAATGAAACTTGAT
TATGTATTGGGTCTCAAAGTTGAAGATTTCTTGGAAAGAAGACTTCAGACTCAGGTTTTC
AAGCTTGGTCTTGCTAAGTCCATTCATCATGCTAGAGTTCTCATTCGACAAAGGCATATA
AGAGTGAGGAAGCAGGTAGTCAATATTCCTAGCTTTATTGTCCGATTGGATTCCCAGAAG
CACATTGACTTCTCATTGAAGTCTCCATTCGGAGGTGGCCGCCCAGGTAGGGTAAAGAGG
AAGAATTCTCGCAAGGGAACAACAGCAGCTGCAGCTGAAGAAGATGAAGATTAAATGTTG
TAGCTTGTGGAAATAAATTGTTTTACACTT
Anop 261
TGACTCCACCAGCAGTTTCGATACCGAGAGAGAGTGGAGCTACGTCGACTAGAAGCACAT
CTTGTATCTGTGAGCTCTGATCTCCGCTGAGGATTGCTGCTTGCACAGCAGCTCCATAAG
CGACAGCCTCGTCAGGATTGATGGACATGTTGAGCGACTTGCCGTTGAAGAAATTCTGGA
GTAGATTCTGGATCTTGGGAATTCGAGTGGATCCTCCGACCAAGACGACGTCATGAATCG
AGCCCTTGTCCAGCTTGGCGTCCTGCAGAGCCTTTTCGACAGGGTGCAAGGTCGATCTGA
AGAGATCAGCACAGAGCTCCTCAAACCTAGCCCTTGTCACCTTTGTGTAGAAGTCGATTC
CTTCAAAGAGGGCGTCGATTTCAATCGTCGCTTCTGTGCTCGAAGAAAGTGTCCTCTTGG
CCCTCTCGGCTGCTGTCCTCAGTCTTCTCAGGGCTCGGGCGTTACTCTTCACGTCCTTCC
TAAACTTTCTTTTGAACTCCTCCGCCAGGTGATTCACGAGCCTGTTGTCAAAGTCTTCTC
CGCCGAGGTGGGTATCTCCAGCAGTCGATTT
Anop 266
TACCTCGTTGCTGACAAAGTCACAGTAAGCTCAAAGCACAATGATGACGAGCAGTACCTC
TGGGAGTCCTCAGCAGGAGGCAGCTTCACTGTCAGGCCAGATCCTGGAGAGCCAATTGGT
AGGGGCACTAAAATCACTCTCCACATCAAAGAAGATCAGACCGAATACCTGGAAGAGAGG
AAAATTAAGGAAGTAGTGAAGAAGCATTCACAGTTCATTGGATACCCAATAAAACTTCTT
GTTGAGAAAGAGAGGGATAAGGAATTGAGTGAGGATGAAGCAGAAGAAGAAAAAGAGGAA
GAAAAGAAGGACGAGGAAGAGAAGCCAGAAGTTGAAGATGTAGGAGAAGATGAGGAAGCT
GATGACAAAGATAAGAAGAAGAAGAAAAAGAAGACCGTAAAGGAGAAATACACTGAAGAT
GAAGAATTGAACAAGACCAAACCAATCTGGACCAGGAATCCTGATGACATCACCCAGGAT
GAATATGGTGAATTCTACAAGTCCCTTACTAATGACTGGGAAGATCACCTGGCTGTTAAA
CATTTCTCAGTTGAAGGCCAGCTGGAGTTCAGGGCTTTGCTGTTTGTCCCTCGAAGAGCA
CCATTCGATCTCTTTGAAAACAAGAAAAAGAAGAATAACATCAAATTATATGTAAGGAGG
GTGTTCATTATGGACAATTGTGAAGACCTCATTCCTGAGTATCTAAATTTCATCAAGGGT
GTAGTAGACTCTGAAGATTTGCCTCTGAATATCTCTCGAGAAATGCTGCAGCAAAACAAG
ATCCTCAAAGTCATCAGGAAAAATCTAGTAAAGAAATGTTTGGAGCTCTTTGAAGAACTT
GCTGAAGATAAAGATAATTACAAGAAGTTCTATGAGCAGTTCAGTAAAAATCTAAAGTTA
GGAATCCATGAAGATACCCAGAACAGGAAGAAACTCTCAGAACTTCTGAGGTACCACACT
TCTGCTTCTGGCGATGAAGCTTGCTCCCTTAAAGATTATGTAGCCCGAATGAAAGAGAAT
CAGAAACACATTTATTTAATTACTGGCGAGAACAAGGATCAAGTAGCTAATTC
Anop 274
ATTTCTGCACCTTTAGAGACTAGGAGTTTGACGGCTTCCAATTTCTTTCTTCCAATAGCA
TCATACAAAGGTGTGGCCTTCCAAAGATCTCTTGCTTCGATTAGCGCACCTTTGCTGAGA
AGGAACTCTATCATCTCAAGCTGTCCATGAGAAGCTGCCTTGTGAAGAAGTGTCTGAAGA
TGCACGTTCTTCCTGTCCAAAGTGTCACCCTTAGATAACAAGAAGTTCAGCACGTCCATC
CGCCCCTTGGAAACAGCCGAGAAGATGGCAGTCTCTCCGAAATTGCTCTG
Anop 275
TGCGCTGTCTGCTCCTCTTCCTCCTCGCGGTGATAGGCCCTTCGGCATGGGCTGCCAGGG
TCATCTGCTACTGGAACGGCAAGTCTTTCTGGAGAGAAGGCACTGCGAAAGTGACTGCTG
ACGACATAAAGCACGCCGCACCATTGTGCACCCACCTCCTCTATGGTTTCGCCGCTATTG
ACGACGATGACTACCATGTCGAACCAATTGACAAGAAACTGGATCTGGACAAAGGCAAAG
GACAATGGAGAGCAGTTGCCAACTTGAAACGAACTCAGCCTGGTTTGTCAGTCATGCTAT
CAATTGGTGGATATGAAGATAAGGAAGACGAAGAAAAATACTTCGAAGTTCTGGAAAAAC
CAGAAAGGCGAGCCAAATTCATTAATACCCTAATCTCAGTGATAAAGGAATTTGGATTTG
ACGGTGTTGACCTGGCCTGGCAGTTCCCTCCTCAACATGAGAAATATGAAAAGACCTCCC
TTGGCTCCATCTGGCACAAGATAAAGAAGACATTCGGCGGTGGAGTCGACTCGAAAGCTG
TGGAACACAGGGACCAGTTCATTGCACTTCTCAGAGAGCTCAAAGCCCAGCTAAGACCGG
AAGGCAAAATGCTATCCATTGGTGTTCTCCCTCATGTTAATTCTACAACATATATGGATG
TCCGATCGCTGATGCCTTTTGTTGACTTTGTCAATCTTTGGACCGTTGACTTTAGAACTC
CAGAAAGGTCTCCTGAGAAAGCAGACTATGTTCACCCCCTGATCTATTTGTACCCTCGGC
TCGAACACCAGAATAGTGAAGCAGTTGTAAGGCACTGGCTCGACAATGGAGCTGAACCGG
CCAAGCTGAACTTGGGTATTGCCACTTGGGGTAGATCCTGGAAGTTGAACGAGGACTCCG
G
Anop 277
AGTTGAACGAGGACTCCGGCCTATCAGGACAACCTCCCCTCATTGCCGATGGACCTGGTG
AAAAGGGGCCTCACACAAAGACTGAAGGGCTCCTCTCCTACTACGAGATCTGCACGAAAC
TAGTCAGCCCTACAAATCCGAGAGCTCCAGCAGGTATGTTGAGACGAATGGTTGATCCAG
AAAGAAAAATGGGATCTTATGGATTCAGGCTTCGAGATAACAAGTCCGGCGAGGACGGTG
TTTGGGTAGGATTTGAAGAACCAGATACTGCAGTGGTTAAGTCAGGATACGTCAAGTCGA
AAGGACTCGGAGGTATCGCCATTCTTGACCTCGGTTTGGACGATTCGAGGGGAATCTGCG
ATGGTACCAAATTCCCGATCACGAGAGCTGCCAAATTAAGCCTGGACCAAGGATCATAT
Anop 282
AAGATATTGGAACCCTTTATTTTATTTTCGGTATATGATCCGGAATAGTAGGATCCTCAA
TAAGTTGAATCATCCGAGTAGAATTAGGACAACCAGGGCCATTCATTGGGGATGATCAAA
TTTATAATGTAATTGTTACAGCTCACGCCTTTATTATAATTTTCTTCATAGTTATACCTA
TTATAATTGGAGGTTTTGGTAATTGACTAGTCCCTCTAATAATTGGAGCCCCAGATATAG
CTTTTCCACGAATAAATAATATAAGATTTTGACTACTACCTCCCTCATTAATCTTATTAT
TAACTAGTAGAATAGTAGAAAGAGGAGCTGGAACTGGATGAACTGTTTATCCCCCTCTAT
CAAGAAATTTATCCCACAGAGGTGCATCTGTAGATCTAGCAATTTTCTCCCTTCATCTAG
CAGGAGTTTCATCAATTCTAGGAGCTGTAAATTTCATCTCAACAATTATCAATATGCGCC
CAGTTGGGATAACCCCTGAGCGTACACCCTTGTTCGTTTGATCTGTAGGAATCACAGCCC
TATTACTTTTATTATCTTTGCCCGTATTAGCTGGAGCAATTACTATATTATTAACAGACC
GAAACTTTAA
Anop 285
AGTATGCTTGGACTCCGGTACAACAACTTGATAAACTACAGAGATGTCGACTTATCTTCT
GCTGCTCGGCTGCCTCTGCCTGGTTTCCGGCTCACTGGCGAGTGTTCTACCACTGGTCCT
TGGAGAAACACTACGTATTCCACACAGACGTATGGCGAGGGCACTGGAAGATGTAGACCT
CAGTCCCGCGTATGGGGAGCGCCTTGAGACAGCTGCAGAACCATTGCGTTTGAAGCGCTC
ACTAGAAACAGAAGTCCCAGCAGACTTCGACGAATACTTCGTGCAAGGAGCCCAACCGGA
TCTCAGTTTGGTGAGGAATAAGAGAGGCAACGTCCCCATAACATACTGTAACAGGAAGAC
CGGAAAATGCAGCAAATTTTAAAATGTCTACTGATTGTCTCTACATTTATTGAATTTAAA
TAAATAATTTATTT
Anop 290
TTATCTGCAATAGATATGTGTTTATTTACATTAAGAAGATAAAATTGTTTCTTCATCATT
TGTATCTTGCAAGAGATCATTTTGGTCTTCTTCATTTTCTTGACGGGTCAATATTTCAGT
TTGTGCCAAGTCATCCTTATGTGCCTCATCGTCCTTGTTGATGTCATCAGTTTCATCAAG
TACATCCGAATCCACACCAGACAGCATGCCATTTTCAGTAAGTGACGGGCTTCTTAATGG
CCTGAGTTGGTCTTCTTGAATGTCACCAGTTGATTTTTCTGCTGTTTCTATTTTGTCCTC
ATCCTCCTCACTCGAGAGATTCCTTAGCCTGTCATCGCTTAGTGTCTTTTCCCAATTTGC
CAAATCGCCCTGCTGCTCTGGAGATTCCGTTGACAACTCTTCAATTTCCAAGGTGTCCTT
AAAA
Anop 291
TAGGTGTTTTGTGTACAATCCATTTATTAATTGTTGAGTAAGATAGAATAAATGATGTTA
TCATTCGTAAATAATAAAATAATGTTAATAATGAGAGTAATATTATGATTACTATTAATA
AATACATTCCTGAGTTGATTAATCTTTGAATTACTATTCATTTAGGTAAAAATCCTAAGA
ATGGGGGTAGCCCTCCAATTCTGAGAAACAAAATTGTATAGGTAATTTTTTCTATTAATG
AAGGAGAAGATGACACTAGTTGGTTTATAAAAAATGCATTTTTTTCTTTATTAAAATACA
AATTATAATAATTAGTACTGAATAAATAATTAGGTATTTATATCAAGAGGTGTTTATTGA
TATAAATATTATTATTCATCCAACATGATTAATGGATGAATAAGCTAAAATTTTTCGTAA
TGAAGTTTGATTTAATCCTCCAATACTACCTACAG
Anop 293
TCCATTTATTAATTGTTGAATAAGATAAAATAAAGGATGTTATCATTCGTAAATAATAAA
ATAATGTTAATAATGAGAGTAATATTATGATTACTATTAATAAATACATTCCTGAGTTGA
TTAATCTTTGAATTACTATTCATTTAGGTAAAAATCCTAAGAATGGGGGTAGCCCTCCAA
TTCTGAGAAACAAAATTGTATAGGTAATTTTTTCTATTAATGAAGGAGAAGATGACACTA
GTTGATTTATAAAAAATGCATTTTTTTCTTTATTAAAATACAAATTATAATAATTAGTAC
TGAATAAATAATTAGGTATTTATATCAAGAGGTGTTTATTGATATAAATATTATTATTCA
TCCAACATGATTAATGGATGAATAAGCTAAAATTTTTCGTAATGAAGTTTGATTTAACCC
TCCAATACTACCTACAGTAGCTGACAAGATGACTGAAATATATAAAAATCAATTATTTGG
TATAATATTTCTTAAGATAGTTAAAGGAGCAATTTTTTGTCATGTTATTAATAGTATACA
TTCTGATCAATTT
Anop 296
TCATCAACATCAACAAGGACGTTGACAAAGAGTTGAGCATATTGAATAAGAAGCTGACAG
AGGCAGGAGAAGGTCTAGTGAAGCTGCCCGACATCTCCTTGCCGAGAGTCAGGTTCTCCA
AAGGCGTCCAGTACGGGCTTAACTCCATAAACAGGACAGCGGACTGCACGCTGACCCTGC
TGCGGAACGGCAGTGTCTACGTCGACTACCACATCGGCTACAGACTCCTCGCCTTCGCCT
TCGGGAAGATAGTCGTCGAGAACGGGGACGAGATGTCAGGATCGTCGAGGATAAGCACCA
ACTCGGCGCACGTCTCCTTCACGGCCACAAAGGACCGTCGGAAGTGCGAGGTGTCCCTGC
GGTACTACAACTTCGACGAGCTGACCGACGCGGATTTCCAGGCGTCGCTGCCCAGGTACG
ACCGAGTGGACGCGTCCAAGTTCTTCAACACGGTGTTCCTGTCGTACGTCAACAGGGAGA
TGAGGAAGGATCGGGGAAGGGTGGAGAAAATGCTGCAGGAGCAAGTCTGCCCGAAAGGTG
ATGATCCACTAGTGATTTCCGAAATAGTTCCCAAGCCGTTGAAGCTATTCGTAGGGTTCA
ATGTCTTTTCCAGGCTGCAGGACGAGCCCCAGACTGAAATCAACAGCTTGTTATCAGAGA
TCCCTTTGTTCAA
Anop 300
AGGGGGATAAACAGTTCATCCAGTTCCAGCTCCTCTTTCTACTATTCTACTAGTTAATAA
TAAGATTAATGAGGGAGGTAGTAGTCAAAATCTTATATTATTTATTCGTGGAAAAGCTAT
ATCTGGGGCTCCAATTATTAGAGGGACTAGTCAATTACCAAAACCTCCAATTATAATAGG
TATAACTATGAAGAAAATTATAATAAAGGCGTGAGCTGTAACAATTACATTATAAATTTG
ATCATCCCCAATGAATGGCCCTGGTTGTCCTAATTCTACTCGGATGATTCAACTTATTGA
GGATCCTACTATTCCGGATCATATACCGAAAATAAAATAAAGGGTTCCAATATCTT
Anop 304
GCGGATTAATGTGCTTTATTTCTCATATTCATTAGGAAATTAACAGTACAACATCTCTCC
CAAACTTAAGTTTTGCTTTTTTTAATTTTATGTTTTTATATAATACTGAGATACATCCAC
TTAAGAGGAGGAAATCGACAAAACTTTAAAATAAACTAGAGGTGCTCCATTTTGTTTCTT
ATAAAATACTATTTACACAATATAAAAAAAGAAGAAAAAAATGAAAGCCTACATATATAA
ATAATTTCTCTTCTTAGTCTTAAGTAATGTACACATTTACATATAAAAGAGAGGAAACAT
TAGTTCTAAAAAAGATCACATATTCAAGTCAATGGAATGAACTCTGCAAACTTCATTTGT
TTGCAGACATATTTATTTCAATGAACTTTTCAGTATAAAAATTAAATAAAAATAAGTCAG
GTACAAATAGGTGAAGGAATTAGTCAAATCTCTTGTGACCATGAGACTGTTGGCCATAAC
CATTGGACTTCTTTTGGAATCCTCCAAAGCGGTTGCCACCACCAAATCGGTCTGACTTCT
TGAATGCACCATTGCGGAATCCGCCTCTTGAAAATCCACCACCGCCACCTCCTGATCTAG
ACATGGCATAAAGTTCAGGAGAGATTTTTTGGTTAGCTTCCGTAAGTACAGAAACTAGGT
CCCTTGCTTGTCTTTGGTTAGCAGAGGTGAAGAAGGTATAAGCGGTTCCAGTAGCAGACG
AACGACCAGTTCGGCCAATTCGATGAATATAATCCTCAGATGAATTAGGGAAATCATAAT
TGATGACATACATCACATCTTCAACATCTAGCCCCCGAGCGGCAACGTCTGTTGCAACGA
GGATTAATGATTTTCCTCGCCTGAAATCTCTTAATACATAATCCCTCTCATTCTGTGACT
TGTCACCATGAATGCACAATGCAGGCCACCCCTCTCTCCTAAGAGCATTTGCAATTGCTT
CTACTTTCTTTTTGTTTCAACAAAAATGATAGTCCTCTCTAGTTTACCGCTACCAATTTC
CTCAAGGAGAGACTGGAGTTTGTTCTGCTTGTCATTTTCCTGACAAACATCAACGATTTG
CTGAATGTTATGGTTGGCTGAGAGCTCCAGAGACCCAATATTTACCTGGACATAATCTTT
TAAGAAGTCTTCGGCAAGAGCCTTCACTTCCTTTGGCCAAGTGGCAGACCACATGAGAAC
TTGTCGATCAGGCCTAATTTGCTGCATGATTTTTCTAATCTGAGGTTCAAACCCCATGTC
TAACATCCTGTCAGCTTCATCAAGGACCAGGTAAGTGCATCGTCGAAGATTGGTAGTGCC
TCTTGCAAGAAAATCAATCAGCCTTCCAGGAGTGGCAATTACAATTTCAACACCTCTTTC
GAGGTCCCTAGCCTGAGGCCCCTTGGGAGCGCCTCCAAAAACACAAACAGATCGCTGGCC
ACAAGGCAATCCAAATTCGTAGGCAACAGTCTGAATCTGCTGTGCCAGTTCTCTAGTAGG
TGCGAGAACTAACGCAATAGGTCCTTCACCTCGTTGAAGCCTTGGCTGATGTTTAATATG
AATGACAGCAGGCAAAATGTACGCTAAGGTTTTCCCACTGCCAGTCTGAGCAATGCCAAC
CATGTTCTTGCCACTAAGAGCGATTGGCCAACCTTGAGCTTGAATTGCTGTAGGGAAATC
AAATCCTAACCTCTTAATGCATTTATTGATATATTCTGGGAAATTTCCTTCTTCAAAGAA
TTGTATTGGTTTTTCAGCTTCACCCTTTACTGTAATGTCCTTGCTTTCTCTATACTTTTG
TACTTCAGTGTAAGGCCTGTCAACAACATTAGGGTGTGGGCAATAGAAGTCCTTGGCAAA
ATCAGACAGTTCTTGGCCTTCCCAAGCGATAGCCCGAAGATTTTTTCCAAAGTTGTCTCC
ACCTTTTGAAGCAACTCTAGCTCCTCCGAACCCATTTGCTCCTCCGTTGGTGTTTCTAAA
TCCTCCTCCATTGCTAGCTCCGCCATAGCCTCCTCCCCTCGAGTAGTTGTTACTATAAGC
TCCTCCATTGCTGGATGCAGTATTAGCTTTATTATTAAATTTCATGATGTTTAAGTTAAC
AGTAGATTTAGTATTCCTTAAGAGAGATGCTGCTTTGTTAACGATCCTCGTGATCTCGAT
ATGTCTCAGATCTAAAAAGGCTAAGCCACGGAGAGGAGCGAACTTACCACGACA
Anop 316
TGGCGAACTGCACTACGTAACCTTTCAATCCCTTCTGTGAATAGAGCATACTTTGTGCTT
GTTCTCTTAGGAGCTAAGGCCTTCTTTTTCGGCGACTTGCACATATCAGTCAACAACCAT
GTCAAAAGCAGAATTAGCTTGCGTTTATTCAGCTCTTATCCTCGCTGACGATGATGTCGC
AGTTACAGGAGAGAAGATCCAGACAATCCTAAAGGCTGCATCTGTTGACATTGAACCTTA
CTGGCCCGGCCTATTTGCAAAGGCGCTGGAAGGAATCAATGTCAAAGACCTGATCACCAA
CATCAGTAGTGGTGTTGGAACCGGAGGTGCCCCTGCCGGTGCTCCAGCAGCAGCTGGAGG
TGGAGCCCCTGCCTCAGCTCCGGCTGGAGGTGACAAGAAGAAAGAGGAGAAGAAGAAGGA
AGAGAGCGAACCTGAGTCTGATGATGACATGGGCTTCGGTCTGTTCGACTGAGATGTACA
AATGTTTATACTTTCCCTGCGTATAAATGTACTTGTGTACATTTTT
Anop 318
TCTTGAATTTCCCTCGGCTACCTTCCGGGAGTGTAGGAGGAGGAGTCAGAGGAAGCGTGT
ACCGCACCCCGTTACCAACTGGGATCCTGTCGCTGGCTGCGTAGCATACAACCCCAAACA
GCAACAAGCAGCAACTCAACCTGGTCATGTTCTGCGGAAAGGAGGCTTCAAGTACGGCAG
CGTCCATTGCTCTGATTTCCTCGGGACCAGCTTCCCTTCTGAAGCGTTGAATGTCATAAC
CATTTCTTTCCATGTACGGTTTGAAGCCGGATCGCTTGACTTCGTGGAGGCTGTCTCCCG
AAGGTAGATGGTGAACCCTGTCACAACTCACGTAAGCCACAGCCACGGTCAGCAGGAGGA
ATGCGACTTTGCTCATTATCGTGTTGTGTTTGAATCTGTGTACGGTCTAACTATTCAAAA
GTGACTGGCATCGATACTGACCTATCATTTGAACTCTACAATCAGTGATATATCTTCCTG
GGAATCAGGGCCACTAACAATTCCAAGA
Anop 324
TATTTGAATGATAATTACTAATTTTCGTTTCACGTAACCTAACTAAGTGTCACCAACAAT
ATGTTGCTCCTTCATCATGTGATAGATTACTAATTTCTTTTGTTTAACTGGCAGCAGTCA
GTTTCAAAATTTTAGTCGAAGAAAATAATAAATTTATTGGTGTAAGGCATTCAGCCCTCC
TCAAGAACATGCAGGCCGTAGCGAGAACCTCCCGGAAACTGCTGTCAAAGGCCGCGCGGG
AGCCCTTCAACACCCGGAGAGGTTTCAAGACACTAATAGGAGTCCTGCACAAGGCTAAGA
AGGACGACTGCAAGAAGCTCGAAGAGTCGACTAAGAAGTCCATCACCTGCAGGAAGCCGC
ACCTCAAAGGAAAACCCATTCCACCATACAGGTATGGCTATTGCCGAGAACCAGACGTGC
CGATGATGATGAGCTGCCCACCTAAGGTTCAGCCCCGAGGAAAGGGTCCTTGCTGTCACG
ACAAGGTGGAGCAGAAAAAGGGAGGATGCAAGGTCCAGAAGTAGAGGAAGGAGAGAGCTG
ATTATGGAAAATATACGCCAAAT
Anop 325
CATAATCCTAACAAAAGTTGGGCTAAAAGAGTAGGAATTTCTACTAAGTACTCATCTAGC
AATGGGCAAGGAATGAGTGGAAAAGAAAAGCCAAACAACATTAAGTATATGAGAGGAAAT
TCTGCTGAGAACGTTGCTGTCCCATCATCTACAGATCATAAACAACGCCAACAAGATCTT
CTGATTAATGTCATGTCAGGAATTGAAGAACCTGAAGGACACATGGTTGACATTTCAATT
TCTACAGAAGGACAAAGAAAACAGAGTATGTGATGAGTTTTGCCTATGCAAGTAGCCCTG
TTTCTGAAAATTCACGGTTTTTGGCCTTCCTTGGAAACTATACTTCAGCACAGAACTCAA
AACCGTATATGGCAGGATTTGAGTTGAATATGAGGAGTCCCAAAGTGTCAATTCTCAATT
ACCATGATGCTTTGGATGCTGATCCTAGTATTGAAGTGAATGGAAGAATTGACATTGGAA
CCCCATCGTCAATGGGGACTGTGTCCTTCAAAGGAGAATTAAAATCCAGCCCAGAAAGGA
AACAATACCTTAGAAAGCATCCTCTTTCCATCCTTTGTGAAAAGCAAATGCAGTCTGGGC
ACATCATTCAACCTGCTTGCAGGAATATGACTGCCCGTGCTGCTTACCTTGACTCCTATC
ACCTCACCTTATCTTACCAGAAACAGCCAGCAGAAATTAAAAATGTCACATATTTGGCTT
ATTCTGCTGCACGCTATCTTGGATATCAATATCACCGAGAGAATGCTTTAAAAGGAAATT
CAAAGGAAGGACAGGTTGATATAGATATTAAATTCAGTACGAGCTTGAGAAAAGTGAATG
TGACACTGTCGACACCCAGTATGTCAAGCAAATTTGAAGAAGTACCTATCCACGGATGGC
TACGACCGATCCTTGTCATTCATCCTCGCTATGGAGTGCTTGAACGATTGACACAGAAGA
TACTACTAGCTCAGCAGTCACCAATTTGCGTCTTGGATGGTGATTCAGTCAACACTTTTG
ATAATAGAAGCTACCATGTGAACATAGGCAATGCCCCCCATGTATTGGTTCAGTCTATCT
TCAACTATGCACAGTTACAAAAGTTGAATGCAATTGAGCAAAGCAGTGATTACTTCAGTA
TCTTGGCAAGACAATACTCAGGAAATCAATTGGAATTAACATTAATAGCAGGTAATGATG
TTCTTGAAATTCAGCCAAGTGACGCAAAATCTGCCAAATTTATTTTCAACAGTGAAAGCA
TATCATTGAAGGATGGTGCAAGAACAAAACTGTCAGATGAGCAAGGAAATGTAGTCTTTG
AAGTTTATGATGAACCTAAGGATGCGTACCAAATCTCTTCAAGAAAGTTTGGCTTTGAGC
TCATCTGGTCCGGAAACAGTGTTCGTCTTCAACTTAGCAATGGCTACAGAGGCAAAATTA
GGGGTTTGTGTGGCGATTTGGATGGAGAATCGTACAATGATTTCATCACTCCTGGAGGCT
ACATCGTGAACAGCACAGAATCCTTCATTTCTAGCTATGCAGTACCAGCATCGTCTGCAG
GAAGTTCTGTGGTTCGGAAACAACAGCAGGAATATGGAGTTAGAAAAGAATTAATTTTAG
GAACCGTAATTTCAGAAAAAGACTCTGGAAAACTTAGACAGAGGAACAGCTCCCAAAAGA
CAAACGCAAAAATTCATGATACAGGAAATGAAGATAGTTCAGAGACTTACTACAGGGTTA
AAATTGTCCAAGAACCCGGGAAAACCTGCTTTTCATTGAAACCTCAGTTATCTTGTGGAA
GCAATTTCAAGGCCAGTAACCTGGTAGACAAAACAATAGATTTCCACTGTGTCCAGAACT
CCAGTGCTTCGAAGCATTGGGAAGCAATGGTGAAAAAGGGAGCTAATCCTGACTTCTCAC
AGAAGGGCTCCAATCATCGGGCCACTCTGAAATTACCACAACAGTGTGTTCAAATATTGG
TTTGAATTAAGTTTTGTTCTGAAAGTATTGTT
Anop 332
TGTTTGAGTTGATTCTTTATTTTTCATATTTATAAAGCAACTTTCCCTATCACAATAAAC
ATACCAAAATGCCTTTAATTTTTCAGTGTTAGAAATACCATTAACCTCAGACATGTCCTA
CATTTACTATATGGTCTTCCAATTCAAAATACAATAATACAGGTCTATTCTATCACTTTG
AATCAGAGTTAAAAAATATATCTTTTCTCAACTGCAGCCAGAGTTTCAAATTATAGAATA
ATTGCTCTAAATGAATAAATTGAGCAGATTGATTACACTTTATTCATTCTTATAAATTTC
TTTTTCTAACTCTGATTCATTATGGTGAGCTCCATCAACATCTAGGTATTAATATCATTA
CTTTACTAGAATTAATGTTAGTTTATAATGATTTTTATTAAAGAAAAACATTTAATCTAT
TGCAATTTTGATAATTTTACTACAACAGGGTGCTTTGGTGTTAAAAATACTTTTCTTGGA
TCGTACTCCACAGGTATTTTAGTTTCAGGATCAACAGAGAGTTCATATTTATCCAGAAGG
TGGGCAAGAATAGTCGCTATCTCAATTAATGCAAATTTCTTTCCAGCACAAACTCGAGGT
CCATCTGAAAATGGCAGATGTGAAAACTTGGCAGCTGTGCTTTTCCGATTGTCCTCGTGC
ATTCTATCTGGATCATATTTTAGTGGATTTGGATAATATTTGGGATCCAATTGAAGAGAG
AAAATGGGCATGATAATTCTGGTTCCCTTCTTAATAGGAATTCCTCCAACTTGTGTGTCT
CGCTCACTAATTCTCATGAGAAAGACAAGAACTGGGTGCAACCGCAGGGACTCTTGTATA
CACTGCTCCAAATATTTCATTTCCCTTATTGCATCAAATGTAAGACCTCCATGTTTCTTT
T
Anop 334
TACTCTCCTGCAACTCTGTGAGCATTAGGATTTGTATTCTTATTTACTATTGGAGGATTA
ACAGGGGTAATCTTAGCTAATTCATCAATTGACATTGTATTACACGATACTTATTATGTT
GTAGCACACTTCCACTATGTATTATCCATAGGAGCAGTATTTGCTATTATAGGAAGATTT
ATTCAATGATTCCCTCTATTCACAGGATTAACCATAAAA
Anop 337
TGTTTTAAAAAAATTTATATTGAGAACATAAAAATATATACAAAACGCCGTAGACATTTA
TATGATCCCAATTTTATTTGCAACATCTAATGCATCGTAATCCCTCGCTAACCTCACATA
TGCCTTCTTCTTTCCATCAGGCCTAATTAAGGTATTGACTTTAGCCACATCGATGTCATA
CAGCTTCTTCACAGCTGCCCTAATATGATGCTTATTCGCCCTCAGGTGAACAATGAAAAC
TAAGGTATTATTGTCTTCAATTTTTTTCATTGCTGCTTCAGTTGTAAGAGGAAACTTAAT
GATGTTGTATGCATCCATGCGACTTCTTGTTGGAACTGATTTCCTGAAGTACTTCGGGTT
CCTAGGTGGCTTAAATGTTTTTGGTCGCCTGAATTGGACTGATGTCCTGATTTTTCTCGT
TCTTGTGCCATGGGGCCCTTTGATGACCTTTAGTTTAACTTTTAAGGCTTTTTCAAGTGG
AGACTTCTTTGCAGCCTTGCCACCTTGCCTCTGAGCCTTGGGAGCAACACCTTTCTTCGG
TTTTTCCAATGGCTTCTTAGCAGCTGGTTTTGAAGTAGGTTTCTTAGCAGCAGGTTTAGC
TCCTGATTTGGCAGCAGCTTTGGCACCAGGTTTTGCTGCTGCACCCTTAGCAGCAGGCTT
GGCCGCTGGCTTCTTGGCAGCACCTTTAGCAGGTGCAGCCTTTGCTGCGCCTTTGGCAGG
CCCTTTGCTGGCGGCAGGTTTCCCACTCTTTCCAGCAGCTGGTTTTGAAGATGCTGGCTT
TGCTGCAGCGGCTGCCTGTGCTGCAGCAACCTTTGCAGTTGCTACTTTAGGAGCTGGTGC
AGGTGTCTTGGATGATTTGGCAGCTTTAGCACCACCACTGCTTGTGCTTGCTGCAGCCCC
AGAAGAAGTAGAGGCAGAAGCTGCAGCAGGTGTTGCTGCAGGCTTCTTCTCTGGTTTCTT
CTCAGGCTTTTTTTCTGACTTGCCTGATTTATCTGTAGGCTTAGGTTTCGGGGCCATGTT
TAGTCCCTCAAAA
Anop 344
AGTAAAGTACTATTCCTGACTATTTTAATTAGTAGCTCATTAATTACTCTAAGAGCTAAT
AATTGATTAGGGATATGAATAGGATTAGAAATAAACCTAATATCTTTTATCCCTTTAATC
TCCAAAAGAAAAACAAAAATCATCCCAAGCTATAATAATTTATTTTTATCACAAAGAATT
GGAAGAATCACTCTGTTATTTTCAGTACTAATTAATTCACTTGTATTTACCTACCCTACA
CTAATTAATGAATTAACAACAATTATAATTATAATTAGTATTATAATTAAAGTAGGGGCA
GCTCCATTCCACTTTTGATTACCTGAAATGATAGCAAACCTAAATTGATCAGAATGTATA
Anop 348
TTTCATGATATCCGCTCGTACAGGGAGTCAGCTACTCTACGATTTGGTGGCGTGCTTTAT
CACATCTTCCACTTTCGCCTGTAAATCCTTCGAAAATGCCTGGCTACTGTCGACCAAGTT
CTTGAGGAGGTTGGCGAAATCGTCCTTGACTCCTCCTTTCTTGTTGATTTCGGTGCTCAT
CTTCTCCATTTCCTTGCCGAGGGATTCGTAGGCTGACTTCAGGGCGTCGGCCATCTTCTG
GGCATTGGCGTCTACTTCGGGCATCTCTTTCTTGATCTTAGCTCTTGCCTCTTCCACCTT
CTTCTTGATGTCGGCTAAAGCTTCCGAAACCTGAGGGTTCTTCTGAATGGCTTCGTCGAT
CTTTGCCTTCATGTCATTCATGGCCTTCTCCGCTTTCTCTGATTGCTCTTTGATTGCCTT
CACCACTCCTTCTCCGTCCTTGGGGAGGGTCTTCTTCGCGTCTTCCAGTGACTTCTC
Anop 349
ACTCGGCTACTCTACGATTTGGTGGCGTGCTTTATCACATCTTCCACTTTCGCCTGTAAA
TCCTTCGAAAATGCCTGGCTACTGTCGACCAAGTTCTTGAGGAGGTTGGCGAAATCGTCC
TTGACTCCTCCTTTCTTGTTGATTTCGGTGCTCATCTTCTCCATTTCCTTGCCGAGGGAT
TCGTAGGCTGACTTCAGGGCGTCGGCCATCTTCTGGGCATTGGCGTCTACTTCGGGCATC
TCTTTCTTGATCTTAGCTCTTGCCTCTTCCACCTTCTTCTTGATGTCGGCTAAAGCTTCC
GAAACCTGAGGGTTCTTCTGAATGGCTTCGTCGATCTTTGCCTTCATGTCATTCATGGCC
TTCTCCGCTTTCTCTGATTGCTCTTTGATTGCCTTCACCACTCCTTCTCCGTCCTTGGGG
AGGGTCTTCTTCGCGTCTTCCAGTGACTTCTCGATCGAAGCCTGGAAGTCGT
Anop 351
TGAACACGTTCTACAACGAAACAATTCAGATTATTTCATCATAAAGCGTCCATTGGATAA
AGGAATTGAATTGAGCATCATTGACAAGCTGAATAACACGATCTTTGATAAGAAAATCGA
GAGATCTAATGAAGGACTCACTAAAGCAGATGTAAAATGCGCTCATGTTTCCGGATTCAA
AGTAGTTGTCAAACCCGGCTTGGACGTAAACAAGCATGATGGATACAACATGACAGCACT
AATCTGGGCAACATTGTTGGGTCAGAATGATGTAGCCAAGGATTTGGTAGAGAAGGGAGC
ACAAGTGAATCTTCCTGGAAGCTATGGTACTGTGCCACTGGCAGCTGCAATAATATCAGG
GCAGGCAGATATGGTCGAATATTTGATAAACCATGGAGCAGGGGTGAATAAACACACAGG
TCTGGAAGGGGTTTGCCCTCTGCACATGGCAGCCTCCAAGGGAAGGTTGGAATGCATACG
AATCTTGCTAAAACATGGTGCAGATATAAATATCTTAGATTTGAGAGAAAGAGAGAGCCC
ATTGCATTACGCTGCAGCTAGAGGGCACACCAAAGTTGTCAAGGAGTTGGTTGAGAACGG
AGCAGACATCAACTCCAAGACCAAATCCAACCTCACACCTTTGCACAAGGCAGTAAGGTT
TGGGAATGTGGAAACGGTTCACTACCTCATCCAATCTGGAGCAGACGTCAAGAGTATAAG
TAAAGATAGTGGTGTCACACTCTTGATAATGGCAGTCAAATATAACAATGAAGACACAGC
CCTGAGCATTGTCAAACACCTGCTTGAACACCACAGCCCTGATGTGAATGCAAAGGATAA
CAAAGGCAACACTGCACTATCTCTCGCTGCATCACGTGGACTCAGCAGAGTACAGGAGTA
TCTCAAAGCACATGGGGCACATTAGGTTGATTGCCTCCATTCAACACTGGA
Anop 354
TAATTACATATATAATATTTTTTATAATGGTATTTTGCTGCAAATATCAGACTTGCCAAT
GCTCTCCCTTGCTGTGCTCTCCAAAGCACTGTTCACACCACTTACAATCTCCTGATGGAA
CTTGTCGATGAGCCAGTTGAGGAGCTTGTCTTCGATCTGGTGAAGGACACTGCCACCTGT
CTTGACCCTGACGTCTCCCAGGTCAGCGAGAGCAATCCTGTCAACACTAGCAGTACACTG
GCCACCATTCTTGACCAGGGTGATCTGGGCCTCAATGGAGTTGGAAGACACAGTAGCATC
CACTTCCTGTGTCACAGAGAAGAGATGGTTCGCCTTGAATTGGCAGTACCTGAAGCCGAA
CTCTAAGGTGCCGAGCCCTAGAGCCGCCCGGAGAGTGATCCTGTTACCATCTGTGGTCAT
GCTGACATCACCAGTCCTCTGCAGTGTTGCTAGTGACCTGGCGTAACCATCGCGGCAATT
GCAGTGTCCGGACATCTTGATCCTGTGCCATTTGTACTGCCAGTCTTGGTTCATCTCGGA
TACACTGATAGAGTCCTTCCCATTCTGCACCAGCTCGGTACTGAGTCCCCTGAGGAACTG
GTCTATGGCCTCGTTAAGAACCACAGTGTCGCAGAGCACAGTGCCCAGGAGGCAGAGTAG
AACCAGTGAGCGCAACATCCC
Anop 358
ATTTAGAATTTATAAATGTAATTTTAGTTACAAGTAGTAATTTTTTAATCAGATATTTAG
TTACGATTGTTTGTATTTTAGTTGCTGTTGCTTTTGTAACTTTACTTGAGCGCAGGGTTT
TAGGTTATATTCAGTTGCGAAAGGGGCCTAATAAGGTAGGTTTCATGGGTTTGTTGCAAC
CTTTTTCTGATGGTATTAAGTTATTTTTTAAAGAACAAACTTATCCTTATATATCAAATT
TTATTATTTACTATTTTTCTCCTGTTTTTATGTTAACTTTGTCATTTTCTTTATGGACTT
TATTTCCTCAGGTTGTTAATGTGTATAATTTTAATTTTGGGGTTTTGTTTTTTTATGTTG
CACTGGTATAGGGGTTTATGGTGTTATATTATCTGGTTGATCCTCTAATTCTAAATATGC
TCTTTTGGGGGGTCTTCGTGCTATAGCTCAGACAATTTCTTATGAGGTAAGTATGGCTAT
AATTATTTTGTGTTTTGTTATTTTTATTTTTAGTTATAATTTTGTTGATTTTATAATTTA
TCAGTCAGGCACTTGATTTTTATTATTTTCTTTTCCTTTATTTTTTGTTGGTTATCTTCT
TGTTTAGCAGAGACTAATCGAGCTCCTTTTGATTTTGCTGAAGGTGAAAGAGAATTGGTT
AGAGGTTTTAATGTTGAATATAGAAGAGGTGGTTTTGCTTTTATTTTTTATCTGAATATA
TAAATATTATTTTTATGAGATTGTTGACTGTAGTTATATTTTTAGGGTGTGATTTATATT
CTATTTTTTTTATATTAAGACTGTTATGGTTATTTTTTGATTTATTTGGGTTCGTGGTAC
ACTTCCTCGTTTTCGTTATGATAAATTGATATATTTGACTTGAAAGGTGTTTTTGCCTAT
GTCTTTAAATTACTTTATGTTCTTTTCTTTATTTTTATGTTTAATAATATTAGGGATCTA
ATTCATTGATTTAAGTGATGTTAAATTTAAAGTTAATAATGGAATTTAACCATTGTTTTT
Anop 364
ATCATAGATAGGAATATACCTTTAAAACTTCAGTAAGAAGAAGATCTCAACTTTAATCCC
CAAAATTAATATTTTAATTAAACTACTTACTGACATTACAATATTATTCTTTTCATTAAT
AACCTTAGCATTCGTGTTTATATGATTAAACCACCCTATTAGAATAGGAATTACAATTAT
TGTACAAACTCTTATTGTATCCATAATTGTAGGGTTATCAATAGGATCTTTCTGATTTTC
ATATATTATTATAATTACAATACTAAGAGGTATACTAGTATTATTTATTTATATAGCAAG
AGTAGCATCAAACGAAAAATTCTACACATCAATTAAATTAATCACATTCTCAACTATAAT
AATTATTATAGGAATTATTATACAACTATTTACAGAAAATCAAGATAATGAATTCATAAT
AATTTTATCAAATACCCCAACAGAAACATTATCATTAAACAGATTATTCAATTGTAAATT
CAAATATATTACTATGACTATAGTATTATATTTATTCTTTACTATAGTTACAGTATCATC
AATTGTAAATATCTCAGAAGGACCTTTACGAACTTACAAAAAATAATGAACAAACCTTTA
CGTAAAACCCATCCCCTATTCAAAATTGTAAATGGATCACTAATTGACTTACCGTCTCCA
TCAAATATTTCCTTATGATGAAATTTTGGTTCATTATTAGGAATATGTTTACTAATTCAA
TTAGTAACAGGAATTTTCCTAGCTATACATTATACTGCTAATGTAGAATTAGCCTTCAAT
AGAGTAGTACACATTTGTCGGGATGTAAATAACGGTTGACTATTACGAAATACCCATGCA
AATGGAGC
Anop 365
ACTCCACGAGCAGCTTCCACGTTAATACTGTTATTTAGGCTGTGTTCAGCTCATTCTCCC
AGAGTCTCCTGTTCTGCTAGGATGCTAGTCTTGTTCTTTAGTCTCCTCCTTTCCGGGGCG
GTATTAGCGGAAGGAGAAATAAACGAGGACGAGGGCGTCCTTGTTCTGAACAAAAACAAC
TTCCAGTTCGCCGTAGACAACAACGAATTTATTCTTGTTGAATTCTACGCTCCTTGGTGT
GGGCATTGCAAAGCATTAGCCCCTGAATATGCTAAAGCTGCTACTAAACTTAAGGAAACA
GGTGCTGCAATTAAATTAGCTAAAGTTGATGCAACTGAAGAAACTGAATTAGCTGAGAAA
TTTGGAGTTCGTGGATACCCAACTCTTAAATTCTTCAAGAATGGACAACCTGTTGACTAC
TCTGGTGGAAGACAGGCTGATGATATTGTCAACTGGGTGTTTAAGAAGTCTGGCCCACCA
GCCAAATCTCTTTCGACTGTAATCGAAGTGAAAGACTTCATTGAGAGCGGAGGAAATGTT
GTCGTCATCGGTCTATTTGCTGATGAGAACAGTGAAGCAGCCAAGCATTTCCTTGCTGTC
GCCTCGACAGTCGACGAGACCCCGTTCGGAATATCCTCCGAGCCAGATGTGCTCCAAGCA
TACAGCGCCGATCCTAACAAAGTGATTGTATTCAAGAAGTTTGATGAGGGTAAGTCCGAG
CTGGAAAGCATCACTGACTACCAGCAGCTGAGAACATTCGTGCTGACAGAAATCCTTCCA
CTCATCATCGAGTTCAATCACGAGAGTGCCCAGAAAGTATTTGGTGGCGGCATCAAGTCT
CACCTCCTCCTCTTCCTTTCCAAGAAGAAGGGGCACATGGAGAACATCCTCCCTCCTCTC
AAGGCCATCTCGAGGAAGTTCAGGGAGAACCTTCTGTTTGTTTCTATTGATGTCGATGAG
CCTGACCACAACAGAATCCTCGAATTCTTCGGCCTCCCTGCCGATCAAGTTCCAGCAGCA
AGAATCATCCGCCTCGAAGACGAAATGTTCAAGTATAAACCAGAAAGCGATGACCTGAGC
GCTGAGAACATCGAAGATTTTGTCCAAAGATACATAGACGGCAAACTTAAGGAACATCTC
CTTACTCAAGCACTTCCAGAAGACTGGGACAAGCATCCTGTGAAAGTTCTTGTGTCTTCA
AACTTCGACGAGGTTGTGTTCGACAAGAGCAAGCACGTACTGGTCGAGTTCTACGCTCCA
TGGTGCGGACATTGCAAGCAGCTTGCCCCTGTTTACGAGAAGCTCGCCGAATCGCTCGCT
GATAAGGAGGATGTTCTCATCACTAAGATCGATTCGACCGCTAACGAATTGGAGCATACT
AAGGTGAGCAGCTTCCCGACAATCAAGCTGTACAAGAAGGAGACAAATGAGGTGGTAGAG
TACCAAGGCGAGAGGACTCTCGAGGGGCTGACCAAGTTCATAGAGACAGGCGGAGAGTAC
GGGCAGGGACCAGAGGATGCTGACGTCCCCACCGAAGAAGAGGAAGAAGAAGGAGAAGCT
CCTCCCAGGGACGAGTTGTAAAATTTCAAGCCAAATTTTATTAAGAGAAAGATCGTTTAT
TTGTTAAAAATTCCTACTGATTGAAATTGTTCTCATGCGATTCCGTCTACTTGGGCAGAG
AACAACTCCACTCGGCGGGCATCGCTGGAGTTTTCTATTTTGAGACTGACTACCAACAAA
CACTGGGACTGAGAGATAGTGAGGTGTGTGCTCTGTGAGGTTTTCATTTCGTCAGTATAT
AACAGTGCTACTAACCGTTTCGATTCCTTTTATTGCATTCCTTTGTTGAGCGGGAAAATA
TATATTTGAACCTATCTTTTGTAACTTAAGTTTAATATTACTGAATTCATGTTTTGTATA
AATATTTTAACTCGAAGAATCAAGCCCTAGGGTGTATGTACAGATGTAAACGTCATCACA
TTATCAGTTTCTTTACTT
Anop 376
AAATCATGAAGGTGACAGGAGTTCTTGTATTATCTTTGTTGTCAGTCCTGGCACTATTGG
CAGGAAATGTTCATGGGGCCGTCTTAGAAGTCCCGGATGAATATCTGGATGCAATTAGAG
GAAATGCAGTTGAACAGGACGTCCTACGAGAGAAAAGACAACTCAAAGCAACAGGACAAG
GTAGTGAACACGGAGGGTTTGTCAGGCTTGATGGGCAGAAAAACCTCTTCGACAACGGAA
GGACCAAGGTCGATGGCAATGCTTTCTACCAAAACCAGTATGCTAGAGGAATGTCGCCTA
[truncated: 2,740 more rows]

## Sheet: Table S4b - SNPs Information
Contig	Consensus Position	Consensus	Allele	Coverage	Frequency
Aphis 41	98	A	T	39	35.897
Aphis 41	918	C	T	88	38.636
Aphis 45	1329	T	C	45	48.889
Aphis 85	138	C	T	62	48.387
Aphis 85	289	T	C	70	42.857
Aphis 90	144	G	A	67	49.254
Aphis 90	164	C	T	67	47.761
Aphis 90	221	C	T	68	50
Aphis 102	282	A	G	59	49.153
Aphis 102	333	T	C	79	36.709
Aphis 102	429	T	A	74	36.486
Aphis 102	468	C	T	72	36.111
Aphis 102	480	C	T	64	39.062
Aphis 102	489	A	G	71	39.437
Aphis 103	215	G	A	51	45.098
Aphis 103	437	T	A	112	43.75
Aphis 111	462	T	C	167	49.102
Aphis 117	101	T	C	54	44.444
Aphis 117	445	C	T	56	44.643
Aphis 133	565	G	A	53	47.17
Aphis 133	595	A	G	40	52.5
Aphis 200	245	A	C	43	41.86
Aphis 200	317	C	G	56	41.071
Aphis 200	488	G	A	40	47.5
Aphis 212	1286	C	G	84	48.81
Aphis 215	1480	T	A	165	49.091
Aphis 215	1534	T	C	152	40.789
Aphis 242	1886	G	A	57	36.842
Aphis 255	72	G	A	37	37.838
Aphis 255	81	C	T	41	41.463
Aphis 255	93	C	T	41	43.902
Aphis 255	120	A	G	44	40.909
Aphis 255	123	G	A	44	40.909
Aphis 255	126	C	T	45	40
Aphis 255	132	A	T	46	39.13
Aphis 255	136	A	G	44	36.364
Aphis 255	231	A	G	46	52.174
Aphis 255	255	G	A	52	40.385
Aphis 255	701	A	G	54	48.148
Aphis 273	67	T	C	72	43.056
Aphis 273	171	C	T	87	47.126
Aphis 273	468	A	T	94	46.809
Aphis 273	489	G	A	98	42.857
Aphis 309	319	A	G	50	36
Aphis 321	372	A	G	41	46.341
Aphis 321	462	G	A	44	50
Aphis 321	471	G	A	43	48.837
Aphis 321	498	A	G	44	47.727
Aphis 321	507	T	A	44	47.727
Aphis 321	570	C	T	43	48.837
Aphis 321	579	A	G	43	48.837
Aphis 321	632	T	C	41	48.78
Aphis 321	636	G	T	42	50
Aphis 359	553	A	G	73	49.315
Aphis 359	556	T	C	79	46.835
Aphis 359	562	G	A	77	35.065
Aphis 359	649	A	C	85	55.294
Aphis 359	706	T	A	113	38.938
Aphis 359	712	A	G	94	43.617
Aphis 359	714	C	T	94	43.617
Aphis 359	715	A	T	94	43.617
Aphis 359	725	T	C	121	35.537
Aphis 359	730	T	C	123	44.715
Aphis 365	1829	T	G	97	41.237
Aphis 365	1837	G	A	95	42.105
Aphis 365	1850	A	T	75	41.333
Aphis 365	1852	G	A	75	41.333
Aphis 365	1856	C	T	80	43.75
Aphis 365	1865	G	A	69	44.928
Aphis 365	1874	G	A	68	47.059
Aphis 384	16	A	G	37	35.135
Aphis 384	41	A	T	45	37.778
Aphis 384	104	G	A	51	37.255
Aphis 384	110	C	G	51	37.255
Aphis 384	133	G	C	42	47.619
Aphis 384	137	G	A	50	38
Aphis 384	147	A	T	50	38
Aphis 384	152	T	G	35	54.286
Aphis 384	153	T	A	35	54.286
Aphis 384	176	C	A	53	37.736
Aphis 384	179	G	A	53	35.849
Aphis 384	220	G	T	53	35.849
Aphis 384	257	C	A	53	35.849
Aphis 433	293	T	G	173	47.399
Aphis 433	440	A	T	176	48.295
Aphis 480	157	A	G	44	45.455
Aphis 525	993	T	A	62	43.548
Aphis 645	570	C	T	48	43.75
Aphis 645	645	G	A	48	41.667
Aphis 668	637	A	T	64	48.438
Aphis 704	419	C	T	59	38.983
Aphis 704	431	C	T	53	37.736
Aphis 704	447	C	A	45	44.444
Aphis 906	122	T	A	44	36.364
Aphis 1221	723	G	A	111	45.946
Aphis 1468	302	T	C	37	45.946
Aphis 1725	250	C	A	38	47.368
				6457

## Sheet: Table S4b - Contig Sequence
Aphis 41
TGTTCGACACGCGCAGACCTGCTCCTCACCGTTCAGCCAGCACACAGCTAGCTGTCCTTT
TTTCGCTCATTTTTCACAAAGTACTTTTACGACCTTTATAACCACCTCACAATGGCCGAA
ACCAAAGCGCCGAAAGACCCGTACGGTTTCTTGAAGGATTTCATGGCCGGTGGTATCTCC
GCTGCCGTGTCGAAGACCGCCGTTGCCCCGATCGAGCGCGTCAAGCTTATCCTGCAAGTG
CAGGCCGCTTCCACGCAGATCGCCGCAGACAAACAGTACAAAGGAATTATGGACTGTTTA
GTAAGAATCCCAAAAGAACAAGGTTTTGCCAGTTTCTGGAGAGGTAATTTCGCTAATGTC
ATCAGATACTTCCCAACACAAGCATTAAACTTTGCATTCAAGGATGTCTACAAACAATTG
TTTATGGATGGTGTGGATAAAAAGACTCAATTCTGGCGATACTTTGCTGGTAACTTGGCT
TCCGGTGGTGCTGCTGGAGCAACATCTTTGTGCTTTGTATATCCACTTGATTACGCTCGT
ACAAGATTAGGAGCTGACGTTGGTAAAGGACCAGCTGAAAGGCAATTCAAAGGTCTTGGT
GATTGTATAGCTAAAACCGTCAAATCTGATGGCCCTATTGGTTTGTACCGTGGTTTCTTT
GTCTCCGTCCAGGGTATCATCATCTACCGTGCTGCATACTTTGGATTCTTCGACACAGCT
AAGGGAATGTTGCCAGATCCCAAGAATACTCCATTCTTAGTTTCATGGGGTATTGCCCAA
TTCGTAACCACATTCGCTGGTATTATGTCCTATCCATTCGACACAGTCAGACGTCGTATG
ATGATGCAGTCTGGACGTGCTGCTGACCAACGTATGTACAAGAGCACAGTGGACTGCTGG
TCTAAACTTTATAAGAACGAAGGAGTTTCTGCCTTCTTCAAGGGTGCATTCTCCAACGTA
CTTAGAGGTACTGGTGGTGCCTTGGTGTTGGTCTTCTACGACGAACTCAAAAACCTTATG
TAAATTTCATTTTTTTGAATGAAATTGAACAATATTGTGCAGTTTAAATGTAATTCAATG
GACACTGTTGTAGCATAAACATTCCTAACAAGTGCAACATTTATTATTCATAACTGGGCT
TTCTCATTCCAATTTTTCATGTATTATTCTGTACCGTATTTGTTTTAATTTTATCAGTTA
TGATCCAAATTTTTTAGAAAACCTACTTATGTAAACAAACTATTTAGGTCCGTACAATGG
TTTATTTTTGATATTGTATTATTTATTTCATAATTAATAATAAACCATAGTTTCAAAAAA
AGTTATGTTGTGTTTTATTTTTATTTGTATAATCATCCATAGAATACTGAAATAAAATAC
TTAAAAATCATGAATTTTATTGAAGCTATTATTATAGTTACTTGTATTAATGATTATTTT
TTTTGCTAGTATAATTTAAAATGTTTGTACTCTGTAATATTGTTATATTGTTATATTTTA
TAATATATATATAGTACATGTTGAGAGACTTATATCTAAGAATCACATTCAATGTTTAAA
CAGTATTACATAACTTGTCATGTACTTGCAGACTATAGTATTACCTGTTAAGTATCTGTT
TGTGGAAAGAATAGGACAAAATAAAAGTAAAATAAATTTATAGTGTTATTCTAATGGTAC
CTAACAAAATGGAAAATCTATAATTTAATTGTGCTTCCTTTTAAATATATTTCATGTTTT
ATATCATTATATGATAGTATTGAAAATGATATAGTTAATATAAGAAAAC
Aphis 45
TCCGTCCGATTATACCCCATCGGCGCACTACTGTTCATCGCATACACTTGCTGACTTCAA
CCGGTTTCCTTGTTCAGTAATCATGCCTATTACAAAGATTGTAGCTCGTTCAATTTTCGA
CTCTAGGGGTAACCCTACTGTAGAAGTTGACTTAACCATTGATAATGGACCACAATTCCG
TGCAGCAGTACCATCTGGCGCTAGTACTGGTATCTATGAAGCATTAGAACTTCGTGATAA
TGACAAGTCCAATTATCTCGGAAAAGGAGTTAATACTGCTGTAAACAACATAAATAACAT
CATTGCACCAGCTCTTATTAAAGCGGGACTCATAGTCACCGAACAAAGAGCTATTGATGA
TATTATGTTAAAGTTGGATGGAACTCCAAATAAATCTAAGCTTGGTGCCAATGCTATCTT
GGGAGTTTCATTAGCTGTAGCTAAAGCTGGTGCTTTCAAGAAAGGCGTTCCTCTTTACAA
GCATATTGCTGATTTAGCTGGAAACAAAGAAATTATTTTGCCCGTTCCAGCTTTCAATGT
TATCAATGGTGGTTCTCATGCTGGAAATAAATTGGCTATGCAAGAATTTATGATTTTGCC
TACTGGTGCTAGTTCTTTCACCGAAGCTATGAAAATTGGATCTGAAGTATACCACAACCT
TAAAAATGTTATTAAAGCTAAATTTGGATTGGACGCTACAGCTGTTGGTGATGAAGGTGG
TTTTGCTCCCAACATTCTTGAAAACAAAGAAGGTTTGCGTTTAATCGAAACTGCTATTGA
AAAGGCTGGATACAAAGGAAAAGTTGAAATTGGAATGGATGTTGCTGCTTCTGAATTCTA
TGTTGATGGAAAGTATGACTTGGACTTCAAAAATAAGTCTGACAGCAAAGACAAAAGCCA
AATTATTTCAACTGAAGCTTTAACAGACTTGTACAAAGAATTCATCAAGGAGTTTCCAAT
GGTTTCAATTGAAGATCCATTTGATCAAGATCATTGGGAAGCATGGAGTACACTTACAGC
ATCAACTGATATCCAGATTGTTGGTGATGATTTAACTGTAACCAATCCAACACGTATTGC
TGAAGCAGTAGAAAAAAAGCTTGCAATTGCTTGTTGCTTAAGGTCAATCAGATTGGTACA
GTTACTGAATCAATTGATGCACATTTGTTGGCTAAGAAAAATGGATGGGGTACCATGGTG
TCTCATCGTTCAGGTGAAACTGAAGATACATTCATTGCTGACTTAGTTGTTGGATTGAGT
ACTGGACAAATTAAGACTGGAGCCCCTTGCCGTTCTGAACGTCTCGCTAAATACAATCAA
ATTCTCCGTATCGAAGAAGAATTGGGCAGCAATGCCAAGTACGCAGGAAAGAATTTCCGC
AACCCACAAGCTGGCAACTAACTATTTCTTATAATGAAAAACTGATGATCTTTTAATCAA
CTTTAAGCTAGGAGGAGTCACATACTAATTAAATACCTCTTAATTTATATTAAATGAAAA
AAAAACAATAGCTGTTAAATTGTTCATAATAATCGGTATATACTTTAGCATAGAAAAAAT
ACGTACAAAAATGTTGTTAAACAACGTCTTTAATTATATTATAATTCAATCGTTTATGTT
TTTGTAGTAATTTGTTTTATATTAATGTATAATGGTGTAAAAGCTGTTGAAATTGCAAAA
TTTTTTTTAAAAATTGAAATA
Aphis 85
CTGTTTAACCTTCACCAGGTGGACTAGCGAACGATTTTTCTTTCGTGGGAACTGGATAAT
AATCCACTTCGCTGTTTTTCTGGTGCATCCAGTCCGTTTTACAGCACCGTTCAAGATGGC
CATCGGTGACTACCCCGCGGAATACAATCCTAAAGTGCACGGACCGTACGATCCGGCTCG
TTATTACGGCACACCCGACACTCCGTTTTCTCAATTGAAACTTGGAGAGGTCACTGAATG
GGTGGGACGTCGTAACAAATCACCAAAAGCAATTGCTGGATTATTTTCTCGTGCTTATTG
GAGATGGTCACACAAATATGTACAGCCAAAACGTGCAACAGTTGCTCCATTGATTCATAT
TCTTGCTGGTTCCATGATATTCTTCTATGCTATTAATTATGGCAAATTTGTTCATCATCG
CAACTACAAATACCACTAATAGTTATATATTAAGCAGCAGAATTTATATAATTAGTTTCA
TAAACATGATGGTTTAAAACATTCATACAATAAAATAAAATACATGTATTTGAATTTCAA
AACAACAAAATGTTTCTTTTTTAAAAAGTTAGTATCAATTTGTAATATTTATAGACATTA
AAAAAAAATTATACTTCAAGAAAAGTTAATATTAATTATTATATGTGTTAAACACCTGAT
TATTAGAGTCATCATTTCACATTAAGCCTCTTAGTAGTGCTTCCAATAAGAATAACAATA
TTTTATTTTCAAGACATAAATTGAATGTTCTCTCAATGAACAAAGTATATTTTTTGTTTC
AGCACTGTATAGTTCGGTTAAAAAATTCTAGTTAAGAATAAAAATCAATCTTTTACTTAA
TAAATCACTAGAAAACCGTTTGTTGGATTAAAGACTG
Aphis 90
TAAAGTTACGAATTTTGTCGTTGTTATTTAATTGTCTTCAGCGTTTTGCCATTTGTCGCC
ACACGTTTCGTGTCCAACAGACTTAAAAATGCGTTACGTGGCTGCATATCTGTTAGGTTC
CTTGAGTGGAAAAGAACCATCCAGTGATGACATCGAAAAAATCCTAAGTTCTGTTGGTAT
TGAATCTGACTCTTCTAAAGTTAGTCTCATTCTCAAAGAACTGAAAGGAAAGAATGTTGA
TGAAGTTATCGAAAGTGGCAGGTCCAAATTGGCCAGCGTACCTACTGGTGCTGCCGTAGC
AGCATCTGCTGGAGCTGGAGCAGCAGCACCAGCAGCTACTGAAGAAAAAGCCGCTAAAAA
AGAGGAAAAGAAAGAAGAATCCGATAATGAATCTGATGATGATATGGGCTTTGGACTGTT
CAACTAAGATTAAAATATTCTCTTGGATATTTTT
Aphis 102
GTTTGGAAAAACATGTTTATTTTTGGGTTTCGCATTGATAAACGCAATTAATATTAGTTT
TTCTTCCCTGCTAAAATGATTCCGTCATATTTAGTTTGGAACCACTTCATTGCATCTTCT
TTGTTAAGTCTATGTTGGTAACCAACTTTACCTTGCTTCCTTCTTCTATGAGCTACGTTG
AAACCTTGACGTCCTAAGACAACGAAGAAATCTAAACCATAGATACCAATACTGGGATCG
TATTTGATACCCAAATCGATGTGTTCTTGAATACCGAAACCAAAGTTACCAGTGTCTGAG
AAGTTCTCTCGCCTCAATTCGTATTCACGAACTTTTAATCCACGTTCCAAGATTTCTTCA
GCCTTGGCACCACGAACTGTGCAGTGCACTGCAATTTTTTCATTTCTTCTGATACTAAAA
GATCTGACTGTATAACGAGCCTTTGAGAACACGGGCTGTTGGCCAGTCAATTGTTCCAAC
ACCTTAGCAGCACGGGTAAGCTTGTCACCGGATTCGCCGACACAAATGTTCAAACATAAT
TTGCGAATTCTCAATTCGCGCATACGATTTTTGGTCTTCTCCGAAGACTTGTTGCCTCCC
TTCTTTAAGTCGACGAGGACCATGATGGAATCGGCTAGAGATGTGTACTATGTAAACAAC
TTGACTCAATGAGGCGAGTGGT
Aphis 103
AGGTTTTCCATCATTTTATTTGATACAAAACAATGTAAATCACGTCATTAACATAAAATT
AAACTTCCCCCCTGACGTTTTGGGCGACTTTGTGACTTTTGGAAAGATGGTCAGCGAACT
CGGAGTATGGGGTCTTCTTGAGTGGTACGTCCTTCCATAAATCAGGTGTCAAATAAGCGT
ATGTCTTAGCAATAGCAGCATATGTAGCCTTGGCGAAATTGCCAAGAGTACCAGTGGAAC
CACGGGCAGATGTGTAACAATCTTCAATTCCAGCCATTGTCAATAATTTCTTTGGGACTG
GGGCACTGACGATTCCAGTTCCTCTTGGAGCTGGGATCAAACGCACAGCGACTGATCCAC
ACTTTCCTGTAACTTTGCAGGGAACTGTGTGTGGTTTTCCAATTTTGTTTCCCCAGTAAC
CTCGTCGTACAGGAACTACTGACAATTTGGCTAAAATGATAGCACCTCGAATGGCTGTTG
CTACTTCTTTAGAGCACTTGACACCCAATCCAATGTGTCCGTTGGAGTCACCAATAGCAA
CAAAAGCCTTGAACCTGGTACGTTGACCAGCACGTGTTTGTTTCTGGACAGGCATGATTT
TCAATACTTCATCGTTAAGCGAGGAGCCAATGAAGAAGTCAATGATTTCAAATTCCTTGA
TTGGCAACGAAAACAAATAAATCTCTTCCAATGAAGAGATTTTGCCATCCTTGACCAGAC
GGCCGAGCTTGGTAACTGGCACCCATTCTTTTTCTGCTTCCTTGCCTCTACCACGACCGC
GACCACGTCCACGTCCTCTACCACGGGAACCTCCTCTGCCGAATCCACCGCGGAAATTAC
CGCGAGTCTCTGCCATATTTAACTTAGACGAAACGCCGCTGGAGAAAACAAAAAGTAAGT
AAACGGGAACGAAACGGGGAAACGTGTCGAACTCGGACTCGAAATGTGAATCCCGTACTC
AGATAAAA
Aphis 111
GTTTCGCTAGCCGATACATATTGTATTTTTAAACCTTCGAGATTCGAAAACCACAAGCAG
CTTGAGCCCAGTAGCTCAGTAGTGTTCACCTTCTCTTGGCATTAATACCGACAACAGAAA
ACAAACAAAATGGCTGACAAAGAGAAGGTAAAGAAGAAGAAGGTAAAGAAGGAAGAACCA
AAAGAAGCCGCACCAGCGGAAGAAGCACCACCACCAGCACCAGTCGCTGAACCCGAAGCA
CCTCCTTCTCATTCCAGCACAAAACACAGCAGCCGTAAAAGTTCATCCAAGAAAGTCCGC
AGGTCTGGCAGTAATGTGTTCTCTATGTTCACAACCCAACAAGTGGCCGAATTCAAAGAG
GGTTTCTCGATGATGGACTGGGATAAAGATGGCATTTTGGGCAAAGAGGACTTGAGAGCC
ACTTGGGACAAAGTGGGCAAGTTAGTCACAGACCCTGAACTTGAAATTATGTTAGGCGAA
GCTTCTGGCCCAGTTAACTTCACCCAACTGTTGACCTTGTTTGCAGCTAGGATGTCCGAA
GGAGGTCAAACCGATGACGATGAGACTGTTATTGCTGCCATCAAGTCGTTCGATGTCGAG
GGTAAAATCGACAGCGAAAAATTGAGGTACGGTCTATTAAACTGGGGTGACAAATTCTCT
GCCCAAGAAGTCAAAGATGCATTTGACAACATGGAAATTGATAAAAAAGGAATGATCGAC
ACTGAAGATCTCATCTCCATGGTTTTGGGATCTGGTGACGACGAATAATTTGTATTTATT
TTAAATCAATAACCAGTTTTTAATTTATTTAATATCCCTGATTTTGCCCGACTTATGTAT
TAATTGGTAGGTAACAAATGCATAATTTGACGAAAGTTAATATCGAAATAAAAGGAAATC
CTCTCTATACTTTGTATTTTATTCATTATTGTTGTGTATTACGCCTATTCGGGAAATATG
ATTAACACATTTACTTACAATTATGTACACATACATAGAACATCATCTTATAATATAAAG
ATGCAGTGTAAAACATGATACAACTACCAGTTATAGTATTATTCCATCGACATTAAATAT
TTTGTTGTCTTTGAGTGTTATACATAAAAATATACTAAAATACCATAATATGTTAATTAT
ACCTAAACATTATCTACTTAAAATTAATGACATTAGGTACGTATGTAATATGAGCTTTAT
ATTATGACATAATTTAACTTTAATTAGTTTAACTTTTTCGTACATATGTATTTATAATAC
TTCTGTTATGATAAAGTGTGAAC
Aphis 117
GTTGAAAGTTATAAAATGAACAAGTTAGTCAAATAGACCGAAACCCATATCATCGTCTTC
TTCTTCTTCACTTTCTACTTTTTCTTCTTTCTTGGCTTCGTTAGTTGGAGCTGCACTTTC
TACAGGAGCTGCAACGGCAACAGCAAACTTGGATGGATCCTTAAGATATTCCTTGAAAGT
TGTAGCTTCTTTGAATTCAATTTCAGTTTCAGCAGCAACTGCAACCAAGTTCTTGAAACC
ATTGATCAACATATGAGGAGCAGATATAATTGTTGGATAGCTGATTGCCAAACATGCAGC
TGTTACTTGAGAAACTCCTATTAAGAAAGTTTTCAATAAATCTTCTGGCTTGATATCTAA
GATTTCAGGTTCAAAGATAGTTCCAGAATCATATACCATCTGTACAGCTAAACCATATGA
AAATGGAGAAATATTCAACATGTTCAACAATGT
Aphis 133
TATTCAATTCCAATAAAAGAGATATCAAAACCATAGTTAAACAGCAAGAAGTTCTCTTTG
GACTTTTCTCCAGTTATCCAATGGTCCATGATCAGGTCGGAATTTAACATTGGCACCATC
AGGAGCTAATCTTCCATCTTCTTTCAATGTTTCATATTCTGCACGGTCATATTTTGTAAA
TCCCCATTTCTTGCTTACATAAATCTTTTGGCGACCAGGGAACTTGAATTTAGCACGACG
TAAAGCTTCAATAACAGCTGCCTTGTATCTATCAGATGAACGAACACTCATGATTGGTTG
ACCAATATGCACACGAGCAACAGTACCTTGAGGCTTACCAAAAGCACCCCTCATTCCAGT
TTGGAGCCTATCAGCTCCAGCACATGACAACATCTTGTTGATACGAATGACATGGAACGG
ATGAAGTCTCATTCGAATGTGGAACTGATCTTTACCACAATGTTTCACCATGTATTTATT
GGCACAAATACGTCCAGCTTCCAAAGCTTCAGACGACAGTTGTTCATATTCATCAGATAC
AAGATGTACACATAATGGAAAATCGTCTACTTTAGCTTTTTTCTTTCCCAAGTCAAAGAT
CCTAATTTTTGGATCTGGCACACCACGACAAAACCGAGATTTTGGGTACGGCTTGTTTTT
GCAGTAACGATAACATCTTGCAGGACGACGGCCCATTTTTGCTTAAGGACGTTCCACCAA
TGATTCAGAAAACATAAACGATACCCTAAAAAATGTTTATCA
Aphis 200
GCAAACCTGGACACAACTTTTTCGCCGACAGAACATTACGATCAGTGAGTGGTGAAACAC
GGCGGTTTAGAATAAATACAATTTCGTTCCGTATACAGTAGTATATTCCGGTGTCGTGTT
TTTATTTTTAAACCAACGTCTTACACACTACCATAGCCAGAATGAAAACCGTAATCTTGG
GACTATGCCTGTTCGGAGCTCTTTTCTGGAGTACCCAATCCATGCCTGTTGGTGAAGTAG
CACCAGCAGTTCCAACTGAAGCAGTACCTCAAAAACCAGTAGAAGCTAAACCAGAAACTA
ATGCTGCTTCACCTGTCAGCGATGCTAAGCCCGAAAGTGATGCCAAACCTGCAGATGCTG
AAGTCAAGCCTACTGTCAGCGAAGTTAAGGCTGAAAGCGAGCCAAAACCTTCAGTGGAAT
CAAAACCTGAAAGCGATGCAAAGCCTGCTGTGGCCAGCGAGTCAAAACCAGAAAGCGATG
TTAAATCGGCAGCTGTTGTTGAATCTAAACCAGAAAATGATGCGGTTGCACCAGCCAATA
ATAATGATGTTAAACCAGAAAGTGTTGCAGCACCAGAAAGCGCCGCAGCACCAGAAAGTG
AAAAAAACCAGTAACTGACGCAAAAGCTGAAACTGAATTGATCGCTGAAGCTAAACCAGA
ATCCAAACCCGCCAGTGACTTAAAAGCTGAGCCAGAAGCAGCTAAGCCCAATAGTGAAGT
ACCTGTAGCTCTACCACTCAACCCAACAGAAACACAAGACGCTAAAGCCACCCCCAACAA
TCTATCGAAACCAATCAAGTTGAACAAGCTACACCTGCAGCTGCACAAGCTGACCCAGCT
GCTGCTCCTGCTGCTGCTCCAGCTGCCGCTCCCGTTGCTGCTGAAGAAGTCAAACCATCT
GAATCCGTACCGGCAACTGAAAACAAAGCTGCTGAAGAACCATCCAAACCAGCTGAGCCA
CAAGCCGCCAAACCAGTGGAAGATGCTGTACCAGCTGCCAGTGAAATATCTGAGACCAAG
GTATCGCCCGCAGTACCTGAAGTACCTGCAGCACCTGCAGTTGCTGATCCAGTAGCTGTA
CCTGAAGCTGAAAAGAACGCTGAACCCGCCAAAGAAGCAAATTCCGCAGAACCAGCTGTT
CAATCAGAAGCTAAACCTGCCGAAGATAACAAAAAATCAGCCGCAGTGGTATCTGCAGAA
AACCCAAAACCAGCTGAAGAACAAAAACCTGCCGAAGCAGCAAAACCAGCCGAACAACCA
AAATCTGAAGTTCCAGCTGAAGCACCAAAACCGACAGAACAAAGTGCGGCGGAAGAGCCA
AAAAAACCAGAATCTGCCAATGATGAAAAGAAGGAACAGCACTCCGTAAACAAACGGGAC
GCTACCAAAGATAAGAAACCCACCGACTCAATTATGAAGAAACAAAAACAAAAGAAAGCC
AACTAGGTAATCAAAAATGACAAGACTGAATAGCAATATAAACGAACCAACTACTGAAAG
GACCAGAATAACGTCCGGAACAAATAAACAACAATATTTGTCATACAAATTTAATATAAA
AAAATATCATGTACGTCTATAGTGCCATTCCCCCCCAAAAAAAAATCATGAACCGATGAA
GTTCGTTTCTAATTAGACTTAATTTAAAAATTTTTTATATATATAAATCATAACAATTTT
TCACAATGGAAACAATTTGTAGTGAAATTAATTGCTATTTATTCAGTCATTCTTCTGTGT
GATATCAATTTATAAATAATTTATTTATAGGCAACTTATTTATAATAATTTAAATGAACA
AAAACATAAATACTATGTTAGTTTTAAGTTTCTATTTAGCTATTAGGTTGTTAAATGATA
GTATTTAACTATTTACACATTATGTACCTAATTTATTATACAATGACAAATTGTCATATA
TCAACAATAGAAAATTATATGCG
Aphis 212
TTTATTTCGAAACGATTAACGCGCTAATAAATACATTTTTTTATTTCAAAAATCGAACTG
TTATTTTATCCCCGTGTAAAACGACGCAAAAATCGTCTCGATATGTACAAAAAGAAAAAA
CACATAGGTTTTCTTCAGTATAAATGAACATAAAGCGTGATTGTAATTTTGATTTTGTAT
GTTTGTGGGAGGTGATGACTTAGAAGCATTTACGGTGGACAATGCCTGGGCCGGATTCGT
CGTATTCTTGTTTGGAGATCCACATCTGTTGGAAGGTGGACAGAGAAGCCAAGATGGAAC
CACCGATCCATACGGAGTATTTACGTTCTGGTGGGGCAATGATCTTGATTTTGATTGTGC
TTGGGGCCAAAGCGGTGATTTCCTTTTGCATTCTGTCGGCGATACCTGGGTACATGGTGG
TACCTCCGGAAAGTACTGTGTTGGCGTACAAGTCCTTCCTGATGTCAACATCGCACTTCA
TGATGGAGTTGTATACGGTTTCGTGGATACCGCAAGATTCCATTCCCAAGAATGAAGGTT
GGAACAAGGCTTCTGGGCAACGGAAACGTTCGTTTCCGATGGTGATGACCTGTCCGTCAG
GTAATTCGTAGGATTTCTCCAATGAGGTGGAAGCGGCGGCGGTGGCCATTTCCTGTTCGA
AGTCCAAAGCGACATAGCACAATTTCTCCTTGATATCACGGACGATTTCTCTTTCAGCGG
TGGTGGTGAAGCTGTAACCTCTCTCGGTTAAGATCTTCATCAAGTAGTCGGTCAAGTCAC
GACCAGCCAAGTCCAAACGGAGGATGGCATGGGGTAAAGCATAACCTTCGTAGATTGGTA
CTGTGTGGGAGACACCGTCACCAGAGTCCAAAACGATACCAGTGGTACGACCGGAAGCGT
ACAAGGAGAGTACGGCTTGGATGGCAACATACATGGCGGGTGTGTTGAAGGTTTCAAACA
TGATTTGGGTCATCTTTTCACGGTTAGCCTTTGGGTTCAATGGGGCTTCGGTCAACAAGA
TTGGGTGCTCTTCTGGGGCAACACGCAATTCGTTGTAGAAAGTGTGATGCCAGATTTTCT
CCATATCATCCCAGTTGGTGATGATTCCGTGTTCAATGGGGTATTTCAAAGTGAGGATAC
CACGTTTGCTTTGGGCTTCATCGCCTACGTAGCTGTCCTTTTGTCCCATACCGACCATGA
CTCCTTGATGACGGGGTCTGCCGACGATGGAAGGGAAGACGGCACGGGGTGCGTCATCTC
CGGCGAAACCGGCTTTGCACATACCCGAGCCATTGTCGACTACCAAAGCTGCTACATCAT
CGTCACACATTTTGCTGGTTTGGGTTTTTGAACCGGTTTACGAGGAAGAAAATCTGAACG
ACTGCGGCGGGTCTGCGGCTAGTGTGTGGCTGCTGATCCGCTGTGGATGTGCTAAGCCGG
TTTCGCCGGAGATGACGCACCCCGTGCCGTCTTCCCTTCCATCGTCGGCAGACCCCGTCA
TCAAGGAGTCATGGTCGGTATGGGACAAAAGGACAGCTACGTAGGCGATGAAGCCCAAAG
CAAACGTGGTATCCTCACTTTGAAATACCCCATTGAACACGGAATCATCACCAACTGGGA
TGATATGGAGAAAATCTGGCATCACACTTTCTACAACGAATTGCGTGTTG
Aphis 215
CCAGTACCAGCAGCAACAATAAGCACAGCACAATCAGCCTGGGAAGTACCAGTGATCATG
TTCTTGATGAAATCTCTGTGACCAGGTGCGTCAATGATGGTGACGTAGTATTTTGGCAGT
TTTCGAATTTCCATAAAGCAATATCAATTGTGATACCACGTTCACGTTCAGCCTTCAATT
TGTCCAATACCCATGCGTATTTGAAGGAACCTTTTCCCATTTCTGTGTCTGCTCTGCTAT
CGTCGTGTGTGCCGCTCGTCGATTCAACATTTTTCTACCGCCCGTATCGGCTTCATAGTC
TTAGAGGATTTTCATCCGTTCGAATCTGAAATTTTGATTGCAAGTCAACTACAAACTAAT
CATGGGTAAAGAAAAGGTACATATTAACATTGTTGTCATTGGACACGTCGATTCCGGTAA
ATCAACAACAACCGGTCACTTGATCTACAAATGTGGTGGTATCGACAAACGTACAATTGA
AAAATTCGAAAAGGAAGCCCAAGAAATGGGAAAAGGTTCCTTCAAATACGCATGGGTATT
GGACAAATTGAAGGCTGAACGTGAACGTGGTATCACAATTGATATTGCTTTATGGAAATT
CGAAACTGCCAAATACTACGTCACCATCATTGACGCACCTGGTCACAGAGATTTCATCAA
GAACATGATCACTGGTACTTCCCAGGCTGATTGTGCTGTGCTTATTGTTGCTGCTGGTAC
TGGTGAATTCGAAGCTGGTATTTCCAAGAATGGACAAACCCGTGAGCACGCTCTATTGGC
TTTCACCTTGGGAGTAAAACAATTGATCGTTGGTGTGAACAAGATGGACTCTACTGAACC
ACCATACAGCGAAGCCCGTTTCGAAGAAATCAAGAAAGAAGTAAGCAGTTACATCAAGAA
GATTGGTTACAACCCAGCCGCTGTTGCTTTCGTTCCCATCTCTGGATGGAACGGAGACAA
CATGTTGGAAGTTTCCGACAAAATGACATGGTTCAAAGGATGGAATGTTGAACGTAAAGA
AGGAAAGGCTGACGGTAAATGTCTGATTGAAGCTTTAGACGCTATCCTACCCCCCAGTCG
CCCAACTGACAAGGCTCTCCGTCTCCCACTCCAGGACGTCTACAAAATTGGAGGTATTGG
AACAGTCCCAGTAGGTCGTGTTGAAACTGGTCTATTGAAGCCTGGTATGGTTGTCGTTTT
CGCACCTGCTAACATCACCACTGAAGTTAAGTCCGTGGAGATGCACCACGAAGCTTTAGT
AGAAGCTGTTCCCGGAGACAATGTTGGTTTCAACGTAAAGAACGTTTCAGTCAAAGAATT
GAGACGTGGTTTCGTTGCTGGAGACACAAAGAACAACCCACCCAAGGGAGCTGCTGATTT
CACAGCACAGGTTATTGTATTGAACCACCCTGGTCAAATTTCCAATGGATATACTCCAGT
GTTGGATTGCCACACAGCCCATATTGCTTGCAAATTCGCTGAAATCAAAGAGAAGTGTGA
CCGTCGTACTGGTAAAACTACTGAAGCTAACCCTAAGGCCATCAAATCAGGAGATGCCGC
CATCATCAATTTGGTACCATCTAAGCCTTTGTGTGTTGAGGCTTTCTCAGAGTTCCCTCC
CTTGGGACGTTTTGCTGTGCGTGACATGAGGCAAACTGTTGCCGTTGGTGTCATCAAGAG
TGTAAACTTCAAAGATCCATCTGCCGGCAAAGTAACAAAGGCCGCTGAAAAAGCCCAAAA
GAAGAAATGAATAGGCGTAGCAGTAGCGCACACACGTTCTTCAGTTAGGTCAAACGAAAG
TTGGCATAGGTGTCAGATACCATCCCAACTTCTAATACTATCCAAATGGCTGTTGCAACC
TTGTTTTCATCGTAAAGAATTCCGCAGGAAAAAATCGTGTTGTGCTACTCAATATCATAA
TAACTTTGTTTTTATTTTTATTTTCAAGAATATTTAAATTTTGTTTTGGTTATGTTTAAC
TGAGTGATAGGGATGACATAATTTTAAAAGTATTTTTTTCTAGTTAATGTATTTATGATG
CATTATAATTTAAAAAATATTTTTTATGAACTTAGTTTATATCATTCTATGAAGTTATAA
TTTGTATCTTTTACATTTATTTTTTTACATGATTTAATTACTGCATCTGTGACTACAATC
CATTTGGCCCAACTGAAAGCATTAGCCGCCGTCTATACCTTGTGTTTTCATTTGTTTAAT
AACATCAACAAATAAAGCACTTAATAACTATTTTCTTTCCATTTATTGATTGTTTTTATT
TATTAATTTTCATGATTCCCTCTTAATTCCTTTGTATTTGTTTCATGATCGTTGTAATAC
AATTTAAGTCAAGTTTAATTGTAACAATTATTTATCAATATTTACATTGTAATGGGTTCA
GGTGTTACTAAATAATCATCAGGTAACTAGTATGATATAATAAACTTGTATATCATGGTC
TTAAGTGTATGTTGCTCATGAAAGTATTTTCGTTAGAAGTGTAAAGTGTATGCAAGTATA
AGTGCTCAATCAATGCATGTTTCTGCTA
Aphis 242
TTTTGTTCATGAACAAAATGGATCGTGCGTTATTAGAATTGCAATTGGAATCTGAAGATT
TGTACCAAACTTTCCAACGTATTGTTGAGAATGTTAACATCATTATTGCTACATATTCCG
ATGATAGTGGTCCCATGGGCGAAGTCCAGGTTGACCCCAGCAAAGGTAGTGTTGGTTTCG
GATCAGGTCTTCACGGTTGGGCTTTTACTTTGAAACAGTTCGCTGAAATGTATGCCGAAA
AATTCAAGATTGATGTTGTCAAACTTATGAACAGATTGTGGGGAGAAAATTTCTTCAACA
CTAAAACAAAAAAATGGGCCAAGCTTAAGGATGATAACAACCAACGTTCTTTCTGCATGT
ACATTTTGGATCCTATTTACAAAGTGTTCAACTCCATCATGAACTACAAAAAAGAAGAAG
CCACTGATTTATTGAAGAAGCTTGGTATTGAATTAAAACACGAAGATCAAGATAAAGATG
GAAAAGCCTTGTTAAAGGTTGTTATGCGTACTTGGTTACCTGCTGGAGAAGCTTTACTTC
AGATGATTGCCATTCATTTGCCATCTCCTGTTGTTGCTCAGAAATATCGTATGGAAATGT
TGTACGAAGGACCTCATGATGATGAAGCCGCTCTTGGTGTTAAGAACTGTGACCCAGATG
CACCACTCATGATGTACATTTCCAAGATGGTACCGACATCTGACAAAGGACGTTTCTATG
CTTTCGGTCGTGTATTCTCTGGAAGAGTAGCTACTGGCATGAAAGCTCGTATTATGGGAC
CTAACTATACTCCTGGTAAGAAAGAAGATTTGTATGAAAAAGCTATCCAAAGAACAATTT
TGATGATGGGACGTTACACTGAAGCTATTGAAGATGTTCCCAGTGGTAACATTTGTGGAT
TGGTTGGTGTTGATCAGTTTTTGGTGAAAACTGGAACAATTACAACCTTCAAAGATGCTC
ACAACATGAAAGTTATGAAGTTCAGTGTTTCCCCTGTAGTGCGTATTGCTGTAGAACCCA
AGAACCCTGCTGATTTACCCAAGTTGGTTGAAGGTCTTAAACGTTTGGCCAAATCTGACC
CTATGGTCCAGTGTATCATTGAAGAATCAGGTGAACACATTGTTGCTGGAGCCGGTGAAT
TGCATTTGGAAATTTGTTTGAAAGATTTGGAAGAAGATCATGCTTGTATTCCAATCAAGA
AGTCTGATCCCGTGGTATCATACAGAGAAACTGTCAATGAAGAGTCTGAAATCATGTGCT
TGTCGAAATCACCTAACAAACATAACAGATTGTTCATGAGATGTCAACCATTCCCAGATG
GTTTAGCCGAAGATATTGAAGGAGGTCAAGTTAACCCAAGAGATGAATTCAAAGCTCGTG
CTCGTTACTTGGGTGAGAAATATGAATATGATGTTACTGAAGCTCGTAAAATCTGGGCTT
TCGGTCCTGATGGAACAGGCCCCAATTTGTTGATTGATTGTACCAAGGGAGTGCAATATC
TTAATGAAATTAAAGATTCAGTTGTTGCTGGGTTCCAATGGGCAACCAAAGAGGGAGTAT
TGGCTGAAGAAAACATGCGTGCAGTTAGATTCAATATTTATGATGTTACATTACACGCTG
ATGCTATCCACAGAGGAGGTGGTCAAATCATTCCAACTGCTCGTCGTTGTATGTATGCTT
CGATTTTAGCTGCTCATCCAAGAATTATGGAACCCGTGTACTTGTGTGAAATTCAGTGCC
CCGAAGTTGCAGTAGGAGGTATCTACAGTGTTTTGAACAGACGTAGAGGACACGTTTTTG
AAGAAAGTCAAGTTGTCGGCACACCTATGTTTGTCGTTAAGGCATACTTGCCTGTCAACG
AATCTTTCGGATTCACTGCTGATTTGCGTAGTAACACTGGAGGACAAGCTTTCCCACAGT
GTGTATTCGATCATTGGCAAATATTCCCAGGTGACCCATGTGAAGCCGGGTCAAAACCAT
ACAATGTTGTTATGGACACACGTAAACGTAAAGGTCTTAAGGATGGATTACCAGACATCA
ATTCATACCTTGATAAATTGTAAACATGATATTAACTATAAAATCACCGCATTTTTTTTT
ATTATTATTTTATTGTTAAACACAATAGTACGGAAGACTTGATGTTATTTCCACAAATAA
TATTTTGGTCTTAATTTTGAACAATACTTGTTTTATATTACAACAAAAAACTTAATTTTC
CATAAGACTTACACTATTCTAAAAGAACTGATGAATATGGTCAAATTTTTCTTTTTCCAA
ATATATGGCAGTGCCTGGGTTTATATATCATTGTTTCCATTTTACAAACTAAAAATATAT
TGATCATTTACTGGTGATAATATTATGTTTTTCATCAAAAAAGCGTTGGGTACAACACGC
TGTGCATGTCACTAAAATACCTAAT
Aphis 255
GAAAAGAGAGTGCCATACCCCGTGTTGGTCCGTGTGCCACACCCATACCCAGTCACAGTA
GAAAAACACGTGCCATACGCCGTTAAGGTCAACGTAGACCGTCCAATTCACGTTCCTCAA
CCGTACCCAGTAGAAATTGAGAAGAGAGTGCCATACCCAGTTGAAAAGCCAGTACCTTAT
GAAGTGAAAGTCCCAGTCGACAGGCCATACCCAGTTCATGTTCCAGTCGAAAAACCCGTC
CCGTACGCAGTTGAGAAGCCCGTCCCATACCCAGTGCGAGTCAATGTTGACAGACCTTAC
CCAGTGGAGAAACCAGTGCCATACCCAGTCCCAGTTGAAAAACCAGTGCCTTACCCAGTG
GAAAAGGCTGTGCCATACCCAGTAGAAAAATTGGTACCATACGCAGTTGAAAAGAAGGTT
CCATACCCAGTCAGGTACGATGTCCCAGTCAAAGTACCAGTTCCAGTGGAAGTCAGAGTA
CCAGTATCTGTAGACAGACCAGTGCCATACCCAGTAGAAAAGAAGGTTCCATACCCAGTC
CAAGTCCCAGTTGAAGTCAAGGTCCCAGTTCCAGTTGCAGCCCCAGCTCAACGTTTCGCT
ACAGTCCACTACTACCAACAATCTCCCGTCGGTTATGGATACGAATCCAGTCAAGCTTTT
GCTGGCCAAGCTGGATACAAAGCTTTTGCCGCACAATCTAACGATGGTGTACCAAACGTC
TACTACAACACACCCGCAAACGCCGTTATTCTTAACAACCAAAACTTGAAAACACCAGAA
CAATTAGCTCTGACCGGCACCAAAGTAACATACAGCTCATCTGGATTAGCTCCATCTTTT
GATGGTGCATCTGCATATGGTTTTGCTTCTGGAATCGCTCCAGCCTCTGGCAGTTCATTC
TACAGCTCTACTCCAGC
Aphis 273
ATTGTTTACATTCTGCAAGTCGTCCGAGCCATTCTTTTCGTGTTTCCCGTCGTGTTGCAC
TAACGTTAGAGACACAAGATGGGTATATCCCGTGATACATGGCATAAACGCAGGAAGACA
GGAGGCAAGCGCAAGCCCCTCCGCAAGAAGAGGAAGTATGAGTTGGGACGCCCGGCTGCC
AACACCAAGCTTGGAGCTCGCCGTGTACACATTGTTCGTACCAGGGGAGGTAACAAGAAA
TACAGAGCATTAAGATTAGATCAAGGAAATTTCTCATGGGGTTCTGAAGGTATTTCTGCT
AAAACTCGTATCATTGATGTTATCTACAACGCATCAAACAATGAGTTGGTCAGAACCAAA
ACTTTGGTTAAAAACGCTATTGTAGTCATAGACGCAACACCATTCCGTCAATGGTATGAA
GGCCATTACGCTTTGCCTATTGGAAGAAAGAAGACTACAAAATTAACAGAAGCTGAAGAT
GCTGTATTGAATAAGAAGCGATCATCAAAGGCTGAAGTTAAATACAAGAAGAGGCAACGT
TTTGCCAAAGTAGAACCTGCAATTGATGAGCAGTTCCAAACTTCTCGTCTATTAGCATGC
TTGGGAAGCAGACCCGGTCAGTGCGGACGTGCTGATGGTTACATCTTAGAAGGCAAAGAA
TTGGAATTTTACCACAGGAAGATCAAGTCCAAGAAAGGCAAATAAATAAATGTTATTTTG
TAATGATGTTCATGTTCTTCTGACATTATTAAATAACAAATGTTTTTTGACATATTTTGT
TTTTACATGATTTATTTATTTTTTTACAAATCAGTATCACAACATGATACTGTTAATAAC
CTTAATTGTATTATAAGATCTGTGATTCTGTTAATATCAAATCCAAATTGGTGATGCTAA
TGGGTCGGTGATTACTCCAGCTATAAGACTGACTTTGGTATGTAGGTCCATCACAAAGTA
AACAAATGGTTT
Aphis 309
TTTCTCCACTTTAGTGTTTCGGAAGATTTTAAACAACGTTAGTTTAATTTATTAATCTAA
ATTACATTTAAGTTTTCCATCAGGTACCGAAACACCACTTAAAATGACTGCTGACAAGAA
AGTTAAAGTAAAGAAACCCAAGGTGAAGAAAACTCCAGTACAAAGCGTACAAGTGTTCGG
CCGTAAGAAAACTGCAACAGCTGTAGCTTACTGTAAAAGTGGCACTGGTAACATTCGAGT
GAATGGCCGTCCATTAGATATGGTTGAACCCAGGGTTCTTCAATACAAAATTCAAGAACC
TATTTTGTTATTGGGAAAAGATCGTTTTAATGAAGTTGATATGAGAGTTCGTGTCAATGG
TGGTGGACATGTCGCTCAAATTTATGCTATCAGACAAGCTATTTCCAAGGCTTTAGTTTC
ATACTATCAAAAATATGTTGATGAAGCCAGCAAGAAAGAGATTAAAGATATTTTAATTCA
GTATGATAGAACTTTATTGGTTGCTGACCCGAGACGTTGTGAACCAAAGAAGTTTGGAGG
TCCAGGAGCTCGTGCCAGATACCAAAAGTCATACCGTTAATCTTTTTTTATGTATGTATA
TTGACTTTAACAATATATGTAAACTGAAAAAATTGTTTTTATTATTGTTAATTGATTGTC
AAGTATGTATTTAAACCACTAAAAGTCATACTAGGTAATTAAAATATATGTTATAAACTT
ATAGTTAGTAACATTAATCTTGT
Aphis 321
AAACTACTAAATTGAAATCACCTGCATCTAATATTTTTATGTTTTAAATATTAATTGTTT
AGACCAATAATTTAATGAAATAAAATAAAACTATTAAATTTCATTAAATATAACGAATAA
TACAGAACAGGAATAATCATTTTAGAATGTATATCATTGTAATAATTATAGGATATAATT
TTGGTAAATAAAATAATACTGTTTTTTATCATTTACTATTTATATAACTGAAAAAATGTT
TACATGTGTATTTGAATGATAAAAATGTTGTATACCTACAAAATAATGCAATTTCTAGAT
ACAAAATAATTGTATTTAATCTGGTGAAGTATTAATTACTTTAAATTACAGGAATACATT
TATAATTTGATATCATATCCAATTAAGTGTCTCTTTCCTATACATTCACCGACGTAGAAC
CACATATATACTTCAAGAAAAATGAGAGATTTGAGAGTAGCGTCCTTGACGGTGATATTC
TTCCAACGTCCAGTTCGAGCTGTTTGTATCATTTTGGAAATCTCATTTTTTACTTCTGGT
AAGTCAGATAATTTGGGTGGAGTTAATTCCACTTTAGCATACTTCACAAAAGTTTGTAAG
TTGGGCTTAGCTGTGGCAATGAATGAGCTAATTAAGCCGACTTTCTTGACTGCCCCGCTC
ATTTTGCTGATTTTTAAAGTTAGAAATAAGTTTAACTCAATGTGAAATAGAGAAAGAAAA
CGTAAAATATTATTTATTAACGAGG
Aphis 359
TAATTTAATTTATATTTTTCATATAAATAACATTCAATAAGTTAATAAAACACTAGGTTT
TTCAAATAAATAATTTGCTAGTCATCAATTTGTTATTGAGACAAGCGCATAATATAGTCG
TAGTTTTATAAATAATAATAACAAGTCCCCAGAAAGTGGGCGCTATATGTGAGCATCTCG
TTAGCGTCGATCACATTTGACATTTTTGTCGAGCTACTCTAGCGCGTCCTGACTGTGACG
TGAAATAAATTAAAAATAACAACATTTTTGGTTAGGAAACTAAAACAAATACAACAATCC
AACGAACTACAAAGGGAATATGTCTGAGTACGCGGTCTTTTGCAATGCTTTATTAACAAT
GTCTTGTGCAATAGCACCAACTGCTTCTTCGAAAGCTGGTTTCAATTCTTCGAGAAGAAC
TTCCCAGTTTTCGTTAAGGATGGAGTTCATGCTATCACCTAATTGTTTGTTTCCGTTGAA
AAGGTTTTCCAACTTGACATTCAGTTTCTTGACACTCACCAATCTAAGTTCGAATTTCTT
GATTTGGACGAAAGTTTTACCGTTCTTCTGGTTTGGAGTTCCGGAAACTTCTTTCAATTC
CAATACGGGATCGTGCAAGACTAAGGTACACGGTCCGTTTCCGGTGATAGGTAAAACGAG
CACCTTGCCGTTAACCGTGTATTGTCCAGTGATCTCGAGTGGCTTTGTGAAACCAATCTT
GCCGTTCAGTTTGTAATTGTCAACGTCGACTTTCAAGGAATCGATCACTGTGCTGGTCAA
ACCCATGATCTTGACGTCCTTAAGCTTCAAGTCAATGCTGACTGATTTGCTGGAGCCTTT
GCCTTGGTCGATTTCCAATGACGGAAGCTCGAACGGTTCGATAGCCGGAATCCTCAGTTT
TGGGTATCCTTCGGCCAAATCTGGAATGATTGATTGGATTGAGGTCTTCAAACATTTGTC
AAGGTTTGGATCACTTTTCTTGCATAAATTGAAAGACAATTGTTTTTTCGGTGTGGGTGC
AGCGGTTACAGAAGCAACGACGGCCAAAAACAAAGCACAAACGATCAGCAACGATTTTGC
CATTTTTTAATTGGAAATATTTAGATTGTAAAATAAAAATAAAAATTCCATTACCATAAT
TGTTATAAATACTATGATACATACTAAATATTAAATACATTTAGAGGTAGTAATATTTAA
ATTAATTAAAGAATGCATACATTTTTGGGAATGAATGTAGCATTGTAAGATCTTTAAGTA
TGACTGATGAATGACAATCTTGAGATTGGGACAACCCCCAAACCTCGTGTATAATCACTA
GTAAAAAAAAATCGTGCCCGGGATACAGCAGCAGATTTAGAGCTTACAATTGGTTGGGGG
TAACACATGTCAAGCATTACAAACAGCCATAGCCTCTTCTTTCTCTTCGAGTAGTTCTTT
AGCTGTCAAATCCAATTTGTTCTTTGCAAAGTCGGTTATTTTCAAACCCTGGACAATTTT
CCATTGCTTATTTGAAATGGATACTGGCAAAGAATAAATCAAACCTTGTGGTACACCATA
AGAACCATCGGAGATAACTCCCATTGAAACCCAAGAACCTTCAGAAGTTCCAGACCACCA
GTCACGCATGTGATCAACTGCTGCTTTAGCAGCTGACATAGCTGATGACATCTTTCTGGC
TTGAATCACAGCAGCTCCTCTAGTTTGAATAGTCTTAATAAAATCACTTTCAAGCCACTG
TGAATCATTTATGCTATCATATACACTTTTTGAGCTGCCAGGCAATTTAACCGATGCATT
AAAAACATCTGGGAATTGAGTTGATGAATGATTGCCCCAGATTGTAACATTCTTAACATT
ACTTACACATAATCCAAGGCGTTTAGCAATAGCTGATTGGGCTCTGTTTTGATCAAGTCT
AGTCATAGCAGTGAAATTTTCTTTAGGTATAGAAGGAGCATAAAATGAGCATATTAAAGC
ATTAGTGTTTGCTGGATTTCCAACTACCAAAACTTTAACGTCTTTTTTAGCATATTTGTT
CAAAGCTTCACCTTGTACTTTGAATATCTTTACATTAGCTGATAACAAGTCTTTTCTTTC
CATTCCTTCTCTTCTTGGCATTGCGCCCACCAAAAAAGCAGCATCAACATCTTTAAATGC
TAATTCTGGTTCAGTTGTTTTTACATAGCCTTTGACCAGGGGCAAAGCAAGATCATCAAT
TTCCATGCAAACACCTTCCAGAACACCCATCGCAGGAGGGATATCTAAGAGATGTAAAAT
GACTGATTGTTCCTTTCCAAAAACATCACCATTAGCAATCATAGATATCAATGAATAAGC
TATTTGACCAGCAGCGCCAGTTACTACAACTCGGATTGGTTCACCTTCAGCCATTGTCGA
AGTGGTCGTTTGGGGCGCGTCCTCGTGAAGTTTAGTCAACGGATATAGCAATTCGACTGT
CACCGGTAAGTATCTACTTGGTAATGGCGTTCGATCGACTGCCGGTACCGGTCACGAAAT
GAAATCTCGAAATCTAGACTGTTGGATGCCGGATGAAGAGGAGAGTATGAGGTGTGACCT
CGGCTGGGAACGCGTTTAGCGTTATGATATTGTAATACGTCTAAAGGTATTCAAGTTAAA
AA
Aphis 365
CATGCTTGCGTTTTTAATTTTTATGTACATTTTACCTACTTAATAATTGAATTTATTTTT
TAAACACATGAAGTTATAACAAATTATATTTTTATTATACTTGATTAAATTAACCTTTTT
TATATTGATATGAATACTATGTAATAATGAATTATTTTATGTTTAAATTTGTGATAAGCT
TATGCTTTATAATAAGTTAATAATTGTGTTAATGTAACTCTAAGACCCAGATGTTTTTTT
AAATTGATAATTTTTTAATGCACAAATATAGGGAAAAAATATATTTTGAAAAAAATTCCA
CTGTCTAGAAATTTTTTTTTATGTATCTTTATATACTAAAATCACATTAAAAAAGAATCT
TGACTGCTTTCTCCACAGCAGGAATATGAACGGTAGAATAAGTTAAAAATGAGCATTGCT
TGACTATCGCCAATAAAAACTGGTTGCCACTGAGGTTCTTTCTTGTGAATTGAATAGACA
TCAAAAAAAATTTTTGACGTTTCATTTATTGTCCCTCTTAACTATTATTTCTATGAACTG
AAACTTTGTTATCTAGGAAGATAGCTTGTCATATTATATTATTATATATACAATTATGGT
AATATGATATAAAAATAATAATAATAATCTTAAGTATGAAAAATTATATTATAAATAATT
TGTTGTTTTACACTTTAAAACATAATTTTAAAATCTTGTAATTTTTACGATTAATTATAA
TCTCCAGTGTTTTAGTAATTTATTATTATTATTATTATTATTATTATTATTATATAAATA
TTAATTATTAAATATTAGGGAAGTTTTCACATTCCTCACTCACCGATAAAGTTACAATTT
TTTTTTTAAACAAGCTATAATAAATCAATCAACAATATTCAAAACATTTTACATACTATT
TTGGCATGATAATATTTATTAGCCTATTACAAGTTATTGTAATTTTTTTTATGATTATTA
TAATTTTTAAAAAGTATACAAAAAGACACACATTAAACGTTTTATTTCTTCACTTGTAAA
AAGAGAATTGAAATTTTTTATTTAATCCTCAATTATTTTCAAGTTTTATGGTAACATTAC
AATATGCACGTCTGCCACACACGCATACACATCCACATCCATTCGGTTAAATGTAATATG
CAAAGAATACACTGTATTGGTATATTATAATATATATGAATACACCTAATATATTTTATT
GTTATTATACCATTTCTTGAGATAATACTGTATACATGTATACAGTTTTGTTTCGCCTTA
ACCTTTGTGTAATTATTGTCAAAAGTCAATGGTATATTATAATATTTTGTGGTGTCGGAC
GTGAATAACTTTAATTTTTTTATACATAAATACCTAATGTATTTAAAATGAAGTTATTTA
TTGAAAATCCTGTAAAAATTGGAAATCAATGAATTAAACTAGCAATAATTGCAAATACAA
TTCCTATTGATAAAACATAATGAAAATGAGCTACTACATAATAAGTGTCATGCAAAATAA
TATCAATAGATGAATTAGCTAAAATTACTCCTGTTAATCCTCCAATTGTAAATAAAAAAA
TGAATCCTAAAGCTCAAATTGTTGATGGTGAAAAATTAATTTTAGATCCATAAATAGTTG
CTAGTCAACTAAAAATTTTAATTCCTGTAGGAATAGCAATGATTATAGTTGCTGATGTGA
AGTAGGCTCGTGTATCTACATCTATTCCAATTGTAAATATATGATGAGCTCAAACAATAA
ATCCTAATAATCCAATAGTTAATATTGCGTAAATTATTCTAATATTACCAAATGTTTCAT
TTTTATTTCTTTCTTGACTAATAATATGTGAAATTAGTCCAAATCCAGGAAGAATCAAAA
TATAGACTTCTGGGTGTCCAAAAAATCAAAATAAATGTTGATAAAGAATTGGATCTCCTC
CCCCTGCTGGGTCAAAAAATGATGTATTTAAATTTCGATCAGTTAATAATATAGTAATAG
CACCAGCTAAGACTGGTAATGATAAAATTAATAATATAGCTGTAATTAGGATTGATCAAG
GGAATAATGGAATTTGATTTAATTTTATATTATTCGGTATTATATTAAGAATAGTACAAA
TAAAATTAATTGCTCCTAAAATTGATGAAATACCTGCTAAATGAAGAGAGAAAATAGTTA
AATCAACTGAAATGTTATTATGAGCAATATTGTTTGATAAAGGTGGATAAATAGTTCATC
CTGTTCCTGTTCCATTATTAATTATAAATCTACAGATTATTATTATTAATGAAGGTGGTA
GTAATCAAAATCTAATATTATTTAATCGTGGAAAAGATATATCTGGACAACCTATTATTA
TGGGAATTAATCAATTTCCAAATCCTCCAATTACAATTGGTATAGTTATAAAAAAATTAT
AATGAAAGCATGAATTGTAACAATTACATTATATAATTGATTATTATTAATAATTGAATT
AATTTGTCTTAATTCTAATCGAATTAAAATACTAAGTGAAGATCCAATTATTCCTGATCA
AATTCCAAATAGAAAATATAAAGTTCCAAT
Aphis 384
TCGGATTTATTGTGAAATGCTATCACATGTAGTTGTAGAAAGCTACACTTGTTCCAAGTG
CCATAAGTAACATGCCGCTGCTGGCCAATGTACTTGCGCTAACGAGTTTCTGGAGTTCTT
CTTCCTTTATTTGTTTGATGGCGGCTACTACTTTTGGTTTAGTTTTATCGTTGAGCTTGG
TACAGTCAACCTTGTCAGGTTCGGTACTTGCCATGACAAGATCCAAGGCTACTGAATCAA
ACTTATGCTTGATGATCTTCTTTCTTTCATCTGATACTTTCTTGAGTTCTTTAAAAGGAA
CGCATGTATCATCATTGATATAGCATGCCTTATCATCATGGTATATGATTTCACACTTAT
TGTTGTCGGTTCTTTTTGCCAATACATTCTTAACATATATTGGTTCGCTTTGGGCTGAGG
CAACTAAAGCAGCTAAAAACAG
Aphis 433
GTGGAACGGGAACCGACCAAACACCATTCTTTTTGGTTATGAGTAGTTTGTCTAACGTGT
GTGTAGGATTTCTTTTTCGAGATTTTACATACATCTCCATTGTGGAATAATTTTTTTATC
GTTCTTAAAGTGTAAAACAACCAAACGTCAACATGGGTCGGATGCACACACCCGGAAAAG
GTATTTCCAAGTCGGCTCTGCCGTACCGCCGCAGCGTAGCCACCTGGCTGAAATCGTCGT
CCGAGGATGTCAAGGACCACATTTTCAAATTGGCCAAGAAAGGCTTGACACCTTCTAAAA
TTGGTGTTATTTTGCGAGATTCCCACGGTGTCGCTCAAGTAAGATTTGTGACTGGAAACA
AAATTCTTAGAATCATGAAAGCTATGGGTTTGGCTCCAGGTCTCCCTGAAGATTTGTACC
ATTTAATCAAGAAAGCTGTAGCAATCAGAAAACATTTGGAAAGGAACAGGAAAGACAGAG
ATTCCAAATTCCGTTTGATTTTGGTTGAATCACGTATTCATCGTTTGGCAAGGTACTACA
AACGCAAATCAAAGATCGCCCCCAACTGGAGATACGAATCCAGTACTGCTTCCGCTTTGG
TTGCTTAAGTAAACTGTTATTTGTACGAACATTTGAAAAAATACAATTTACAATTTAAGT
TCACCAATGTTCTTGTTTTTTTCTATGAGTCCTTGAAATAATTCTTCTCTTATTATCAAC
TTGGAAATTGCTACCTGATGATCGATATCATATTGGATTGTTATCTCAAACTTATTTAAT
CTAAGTTTGAGTTTCTCTCTTTAGTTAGTCT
Aphis 480
TGTTTAAATCGACATATATATTTAAAACAGCAATTAAGCAATGAATTCATAAGGTAGAGG
AGCTAAACTGATTGGATCCGTTCCTCTTACTATGTGACCGGGTCGTGGTCCTTGAGGTTT
GCGTTTAAGGCACACTCTGATTCCCTTCTTTTTAGCATCAGCTACTTTATCTTCGTTTTC
CTTGACACGCTTCAAGAAATCATCTCGGCATTTTGATGGGTTAACATGTTCAATACGAAT
GTTAATTCTTTTTGCAATAATGCGGTTGCGGACTCTTTTGTTGACAATTACTCCAAGAGC
GTGTTTGGATACATTGAATACTCGTCCAGTTTTACCGTGATATACTTTATAAGGCATACC
CTTTTGAACAGCTCCATTTCCCTTTATGTCAACTCGATCGCCAACTTTATACACTTTCAT
GTATGTCGACAAAGGAATGACTCCATGTCTACGGAATCTTCTGGAAAACAAGTCCCTAGT
ACCATGTCTATAACCTTTTGAGTTGGTCATATTTGATTATTTAAGGTTACGATTTTAAAA
AAAAGTCGTAAGCCAAGAGACACCACACTCCTAGAAAACGAGTAC
Aphis 525
CTCTATCACTGTGACTCCGTTCGGGCGCGGATGGTTATATTTTTAAGTTTTTACTATTTA
GTTGCTAGGAACAGCGCCATGGCTTTATCTACAGCTCGGCCATTAGTTTCTGTATACAGT
GAAAAAAATGAGGAAACTGGAGAAACTGTCGCTCTTGCTACTGTGTTCAAGGCACCTATC
AGACCGGATGTTGTCAGTTTTGTTCACGATAATGTCTCAAAAAACAGCAGACAACCTTAT
GCTGTCAGTAAACTAGCTGGTCATCAAACTAGTGCTGAATCATGGGGTACTGGTCGTGCT
GTTGCTCGTATTCCTCGTGTCCGTGGTGGTGGTACTCACCGCAGTGGTCAAGGAGCTTTC
GGTAACATGTGTCGTGGTGGACGAATGTTCGCTCCTACACGTGTATGGCGTCGTTGGCAT
AGAAAAATTAATGTTACACAAAAGCGATATGCTACAGTATCAGCTATTGCTGCTTCTGGT
GTACCTGCTCTGGTCATGTCTAAAGGACACTTGGTCCAGGAGGTACCAGAATTTCCATTA
GTTGTATCTGACAAGATTCAAGAATATACGAAAACAAAGCAGGCCACAATCTTCCTTCAT
CGCATTAAAGCATGGAAGGACATTCAAAAGGTGATCAAGTCTCGGCGTTTACGGGCCGGT
AAAGGAAAAATGCGCAACCGTCGTCATGTACAACGTAGAGGTCCACTAATTGTCTATAGC
AAAGACCAAGGTTTAAAGAAAGCTTTCCGTAATATCCCAGGTGTAGATTTGATTAACATC
AGGAAATTAAACTTGTTGCACTTGGCCCCTGGTGGTCATGTTGGACGTTTTATCATCTGG
ACACAGTCTGCTTTCCAAAAATTGGATAGTCTTTATGGTACATGGGACAAAAAAGCAACT
TTGAAGAGTGGCTATAACTTGCCTTTCCCTAAGATGTCTAATACTGATTTGACAAGGATT
CTGAAATCTGATGAACTTAAGAAGTATTTGCCTGCTAAAAGAACTGGATCAGTTCGCCGC
ACTCGTAAGTTGAACCCATTGAGACACGTACGCACCATGCTTAGATTGAATCCTTACATC
GCGGTTCAAAAACGAGTTGCAAGCAATGAAAACAAACTAAGAACTTTGGCTAGGGAAACT
TATTTAGCCAAGAAAGAAGGTAGACCAACCACTGAGAAGGGTGAGAAGTTGTTGAAACGT
TTCATTAATGAAAAGAAAATGTTGCGTGCTGCTAAAATCAAGGCAAAGAAGGTTATTGCT
GTTAAGGGTCTACGTGAAATCCATGAGAAGAAATTGGAAGCATATAGGAAACGACTTGCT
GCTCGTGGTGGTGCTCCACCTACTAAGAAGTGCAAGAAACAATTACCTAAGCCAAAACCT
AAGGCTGAAGTTAAAAAACCTGCACCCGCCACCAAGGCTGCACCAAAGGCAAAATCGACT
GGTAAAGCTAAGGCATGATTGGACTAATAAACAACATTATTATAAAAACTATTGTTTTTT
TCTCCATATATTCTTTTCCTTAATAAATATAAATAGATTTACCAACCTAAATTGGTAAAT
AACTCAATTTGAATATTATCAACATGATTATATTGATTTAATAATTATATAGTATTATTA
TTTATTGTATAAT
Aphis 645
TTTCCATTCTCCTTGGACGTTGTAGCGTCTGTGTGCTGTATAACCTCGAAACCGGACGAA
AGCAACACAATGGCGTCCACCACGTTTCGCTTGTTCACCCGCCGACAATTCCAGTACTGC
TCCGCTCCGAATCACTCGTACACCGGAGGTCTTGCTTCATTCCTTTTGTACTCAACGAAA
TCAAAAGCTTCATCTACCAAGATGAGTCTCCCGAAAGTGTTCTTCGACATGAGTGCCGAT
GGTGAGCAATTGGGCCGCATCACTATCGAGCTCCGCAGTGATGTAGTACCAAAAACAGCC
GAAAATTTCCGTGCTTTGTGTACAGGCGAAAAAGGTTTTGGATATAAAGGAAGCATTTTC
CACCGTGTCATTCCCAACTTCATGTGCCAAGGTGGAGATTTCACTAACCATAATGGCACT
GGAGGAAAATCCATCTATGGAAACAAGTTTGAAGATGAGAACTTCACATTGAAGCACACC
GGTCCAGGTATCCTGTCTATGGCCAATGCTGGGGCCAATACAAATGGTAGTCAATTTTTC
ATTACCACTGTTAAGACATCGTGGTTGGACACCAAACATGTAGTTTTTGGTGCCATCGTT
GATGGTATGGATGTTGTCAAGAAAATCGAGTCCTATGGTACTCAGAGTGGTAAAACTACC
AAAAAGATCACTGTCGCCAATTGTGGACAATTGAGTTAATTTTTTGTTTTACATTTAAAT
GTCAAACGTATCAATTGAATAATTTGGAACAATAATTAATGTCAAATATGTGGTCTACTT
AAAAATGTTTAATGCATTTATCTGTGTGGTATTCTGGATACACAAATTGATAATACATTC
TAAATAGTTAATATTATATTTGGTTTTTATTCATCTTTGTCAACCTTCCAAAATTCTTAA
TCCTGCCAATTTTAAAACTATTTTTGTATCCATTA
Aphis 668
CGTTAAAATCACGTTTTTATTAGATAAAAATAAGGATTTATAAATATGGTTCAGGAAATT
CGAATGTAACTTCCCTGCCGGTCAGCTTTCTGTACACTGAAGCGAAAGTATCCACCTTAT
GTTCAATGTTTGTTTGCTGAGTTTTGTCCAAATGTACTTTCATGACTTGTTTACCATCTA
ACTTCACACGAATGCGTTTGCCAACAATTTCAGCGGGGAATACCAAATCATCCAAAATAG
CATCATAAACCCACGTTAGTGTACGGCTTCTGGGGCGTTTTTGTTTGTTTTGAGTACGAG
TTTTCCTTGTTGGCTTGGGCAAAATTTTTCGGTCACCAATGAAGACAACATGCTTACCAC
TAAATTTCTTTTCCAATTCTCTAACAAGACGAGCTTGAATTTTTTGGAACTGTGCTCTTT
GTGGCATTGGCACATAAATAATTATACTCTTTTTGCCTAAAAGTTCAATTTCCTTAGCTT
TTGTAATGTACAATTCACGGAGTTGAGCTTTCAAGTCACTATTGTTTTCCAATTCCAAAA
GAGCTTGGGCAATGGACAATTCAAATTGATCAGGGCCAGCACTGCCCTTTTTAACAATTT
TAGCTTGTGTTGGGATAGGCATCTTGGAGAACGCGTAAAGTCACGAAAGGATCGAAAGAA
CGACACAACAAATCGATGAGAAAATCCGAACTTCTCAAGCCATCACACGCACGTTCGAAA
AGG
Aphis 704
GGTTATGTTTGGTGCTCTCTCATTTCATAAATTTTTCAGTACCTAGTTACTTTTTTTCCA
ATTAATTTTAGGATCTTGGTGAATTCAAAATGAAAGCCAAAGGAGATTTGAAAGAATATG
AGGTCATCGGACGCAAATTGCCGACCGAAAAAGAAAAGACTACACCTTTATACAAGATGA
GGATTTTCGCTCCAGATCGCATTGTTGCCAAATCTCGGTTTTGGTATTTCTTAAGACAAC
TTAAAAAGTTTAAGAAAAGCACAGGAGAAATTGTATCTTTGAAAGAAGTTACCGATAAAT
CTCCAACCAAAATTAAAAACTTTGGAGTTTGGTTACGTTATGATTCAAGATCAGGTACAC
ATAACATGTACCGTGAATACAGAGATACCACTGTTGCTAGTGCTGTCACTAAATGCTACA
GAGATATGGGCGCAAGACACAGGGCCCGGGCTCATGCTATTCAGATTATTAAAGTGGAAG
TTGTGAAGGCTAAGAACACCAGAAGGCCACATGTGAAACAATTCCACGACAGTGATATTC
GTTTCCCTCTACCTCACCGTGTTGAAGGAAAACGTCGTCGTTATAACACATTCTCTATCC
GACGCCCAACAACCAGTTTCTTGTAAAAT
Aphis 906
TATGTAAAGGTTACAAATTTGTTTGCAATTATAAGGTAGCTTGGAATTCAAGTCTATAAA
ATATCCTGAACTTAAAGTCTTTTGCTAAATAAACACCTTTGTATTTCAATTTACTTTAGA
ATCATGTTTGGATTAACGAAATTAGCCCAGCCTTTGGCCAAGCAATCCTTACAAGTAATT
TCCAAGAGAACAAATATTACTGTTAATGGTCCACCTCAAGTCAGAATGCCAAAATGGCAA
CAATTGCTTATCGGAGGTACTGCATCTGGATCAATCTTGATCATACCTATTTGGGTTCTG
TATGATCTTAAAAGTCTTCCACGAGCATAATTACTATACTTCATGTTTTTGTTGCATTAT
TATAAAATTAGATATGTACTATGTAAACATTTT
Aphis 1221
TTTTCGATATTTTTATTTTTTGGTTTGTTTTTCCTTCAGTATCCATAATATCACCGTTTT
GAACATTACTGATTAGTTAAATATAGATTTATTGATATGTATTTTAAGTTGATTCATGTA
TTAATTATATATATTCATTAGGAATTTTAATTTAATGAAACAATATTTTAATTGTATCGG
TATTGTTGGACGCCCTCGTCATTCTAATGCATTAAAAACACATGAGATGCTTTATAGATG
GCTAATTAAAAGAGGTTATAAAGTTTTTATTGAATATAATATTTCCAAAAATTAAAGTTA
AAAACGTACAATTTAAAAGAAAAATCCTAAGATTTTGCCTCCTAAATGTTTCCGTCTGGC
TTCTTCATGATCCATAATACCACCACTTGTGGTCAGCACTACAAATCCGAATTGTCTGGA
TGGCAATAGTTGATTAGTCCATTTTTCAATATTTCTAATAGGTACATCAAATCTTGGAGA
AATGACACCACACTTGTTTAGACGACCGGTTAAGTTAACCACAACTTTGCCAGCCCTATG
ATCATCAACGATTTCAAATTCGCCAATGTATCCGTGACTCATCATGACTTTCAAGAACTT
GATGATGACTTTGGAACACGGCCTAATGAGGACTTGGCGTTTACCTCGCTTTTCGGCATT
GTTAATTGATTTAAGAGCATCGCTCAATACGTTCATGCGCACCATCTTGACACTTTATTC
GAGACACCTGGGATTACGATGGATGAATAATGCGATCAGAGACCTCAAAACATTACACCG
ACTACGGGCCCGAAGCAAAAAGACTGAGATCGCGAGCGGTTGTCAGCAGGG
Aphis 1468
ACTATGATGTATATTACATTATATTTATTTTAAATATGTTTATAAAACTCGCAGTAACAC
TATTAGAAATGACATTTAAATTTTGAATGACAGTTGTTTTATTTTATTTTCTACAGAGCT
TCTCAAATGTTGCTTAATCCCATTTGTGTTTGTAGTGTTCTTCTTCCTTCCTCCTTTTCT
CAGCCCATATCTTAACATTAGCTTCACAGTTGGCAGCTTTTTGAATTAAATAAAATACAG
GCGAAACCAATACAGCTGCACCAATGAACCATGGGAACATCCAATGATGGTTAAAGTGTA
GTTTGAATGGAAACTGGACAGCCTTAGCTGTGAATGTGTATGGGAAAACCATCTTGCGGC
TTAACTTTTCATCGGCCATCGTGAGTTCCTTTTCTTGCAGGCAACGGAAAAATGAATTGA
CCTCTGAGATCGGACAGCAGTCGAAGGGCGATGCAAATATGAAACGCAGTCGCAGTGGTT
AATGTTAACTACCTA
Aphis 1725
GCACTTGTACGTTTATGATGATTATAATATATAATCATAAATATGGAGATAAAGTAGCAA
TAATAGAAATAGTAATTATAAAATGTAACCTTATCGCCATCGACAACAAATCGCAATGAC
GAGATCATGGTAACATATTATGGACAGGAGAGCGGTACAAGAATAATATTAACAAAGCTA
TAGTTGGAGCTTGGAAATCACTTTAAATGTGTTGCGGATAATGGCTGAAGTAGGCTACAA
ATTCAGTACCCTATTGGTAAATGGGTTCGGGAGTGCTGGGCAGAGTGGCGAGAAGTCTGA
GCGATTCTTGGATTTCAGCTGGGATTGGTGGTGGTGTGGGAAGGTGAGATCCGTATGGCT
GGTAACCATTTTCATCGGCGATGTATCCGGTTTGGATGGTCTGGCCGTCTGGGGCAACAT
ATGCCACTGCTCCTTGGAAAGCCACTACGGGTCCTTCAGGTCCTGGTTTCAAGTAGCTGA
CTTGTTCTTGTTTGATTCCGTTTTCGGTTTGGAAATTGTTCTTGGAGGTACCATCGGGGT
TGTTTCCCGAATCTTGGCTCAAGATGGCGGCTCTGGATTCTGGATTCAGTACTGCGGGGT
AGGCGCTGACCGCAACGGCGGCTAACAGCAATGATGATACGACCAAAGTGACCTGCATTT
TGACGAGTTTCTGTTCGTTTGTATTCTGTGATACTCGCTGATCAGTGCACTGGTCTTCAA
GGTTTCTTGATCTTCCACTCTTTCGG

## Sheet: Table S4c - SNPs Information
Contig	Consensus Position	Consensus	Allele	Coverage	Frequency
Clavig 2	393	A	G	37	45.946
Clavig 2	482	A	C	35	45.714
Clavig 6	42	T	A	182	38.462
Clavig 6	47	C	T	184	38.043
Clavig 6	104	G	C	229	35.808
Clavig 6	299	T	A	176	35.227
Clavig 7	276	T	C	154	42.857
Clavig 7	279	C	T	157	35.032
Clavig 7	315	T	C	166	41.566
Clavig 7	326	C	G	162	43.21
Clavig 7	333	C	T	161	43.478
Clavig 7	340	T	C	157	44.586
Clavig 9	24	A	G	219	53.425
Clavig 9	36	T	C	259	46.718
Clavig 9	47	C	G	262	48.092
Clavig 9	54	C	T	258	49.225
Clavig 9	61	T	C	259	50.965
Clavig 9	420	C	T	35	45.714
Clavig 17	726	C	T	56	42.857
Clavig 18	89	T	C	57	36.842
Clavig 19	268	T	C	55	45.455
Clavig 19	349	G	A	53	39.623
Clavig 20	1709	C	T	1244	43.248
Clavig 20	2517	T	C	100	36
Clavig 26	213	T	A	156	42.308
Clavig 37	144	G	A	193	41.969
Clavig 37	248	G	A	211	45.498
Clavig 39	211	T	C	78	43.59
Clavig 39	374	T	C	62	38.71
Clavig 45	67	T	G	302	43.046
Clavig 45	68	T	C	302	43.046
Clavig 45	125	T	C	321	39.875
Clavig 45	191	T	C	319	46.082
Clavig 45	266	A	C	329	45.593
Clavig 45	278	T	C	277	39.35
Clavig 46	224	A	G	116	35.345
Clavig 46	314	A	G	114	36.842
Clavig 46	389	T	A	141	47.518
Clavig 50	258	G	A	495	36.364
Clavig 50	276	A	T	465	43.011
Clavig 51	372	A	G	90	35.556
Clavig 51	396	T	C	96	46.875
Clavig 51	678	C	T	68	48.529
Clavig 53	325	G	A	278	39.928
Clavig 66	91	A	G	244	43.852
Clavig 66	202	A	T	302	48.675
Clavig 67	349	G	A	44	45.455
Clavig 67	403	C	T	53	41.509
Clavig 67	574	A	G	54	40.741
Clavig 69	142	C	T	56	35.714
Clavig 69	301	A	C	108	46.296
Clavig 69	302	C	A	108	46.296
Clavig 69	519	G	A	102	42.157
Clavig 69	575	G	A	121	42.975
Clavig 69	855	C	T	75	46.667
Clavig 69	874	A	G	68	38.235
Clavig 69	875	T	G	68	38.235
Clavig 70	261	A	G	36	50
Clavig 75	795	G	A	345	42.319
Clavig 75	1005	G	A	228	38.596
Clavig 75	1413	G	T	158	35.443
Clavig 76	580	C	T	47	44.681
Clavig 76	601	C	T	52	42.308
Clavig 81	366	A	G	240	35.417
Clavig 85	259	C	T	60	35
Clavig 85	571	C	G	68	47.059
Clavig 85	604	A	T	64	39.062
Clavig 85	610	A	G	52	40.385
Clavig 85	679	T	C	36	36.111
Clavig 89	2195	A	T	39	38.462
Clavig 91	164	C	T	62	37.097
Clavig 103	256	T	A	67	49.254
Clavig 103	365	A	T	66	37.879
Clavig 106	72	C	T	410	50.732
Clavig 106	109	C	T	392	37.755
Clavig 106	147	T	A	594	38.384
Clavig 106	151	G	T	594	38.215
Clavig 106	162	C	T	614	44.625
Clavig 106	222	G	A	721	44.105
Clavig 106	299	T	G	577	39.515
Clavig 106	300	T	C	577	39.515
Clavig 106	423	T	C	290	54.483
Clavig 107	259	A	G	48	47.917
Clavig 107	303	A	G	50	44
Clavig 107	321	C	T	45	53.333
Clavig 107	609	T	C	55	43.636
Clavig 107	693	T	A	35	48.571
Clavig 111	106	A	G	180	35.556
Clavig 115	137	T	A	362	45.028
Clavig 115	538	T	C	338	41.716
Clavig 116	354	T	G	115	41.739
Clavig 116	1733	T	A	40	45
Clavig 126	192	A	G	42	45.238
Clavig 127	31	G	A	65	36.923
Clavig 129	152	G	A	168	44.048
Clavig 129	241	C	T	236	36.441
Clavig 129	439	A	T	406	45.32
Clavig 131	492	A	G	36	50
Clavig 142	147	A	G	58	43.103
Clavig 149	20	C	T	38	42.105
Clavig 151	268	G	A	262	47.71
Clavig 158	16	G	C	528	40.341
Clavig 158	60	G	A	569	37.083
Clavig 158	90	G	A	493	47.87
Clavig 159	379	C	T	246	47.561
Clavig 166	462	T	C	66	36.364
Clavig 166	966	G	A	45	40
Clavig 166	1158	A	T	85	38.824
Clavig 167	378	T	C	36	47.222
Clavig 167	577	T	C	58	37.931
Clavig 167	603	G	A	60	36.667
Clavig 167	662	G	C	63	47.619
Clavig 167	967	C	G	46	36.957
Clavig 168	454	A	G	908	39.317
Clavig 168	574	A	T	1015	40.197
Clavig 168	799	A	G	610	47.213
Clavig 168	966	G	C	315	46.667
Clavig 172	136	T	C	36	44.444
Clavig 172	980	G	A	73	35.616
Clavig 172	1350	C	A	121	38.843
Clavig 174	353	C	A	40	47.5
Clavig 174	1132	G	A	39	41.026
Clavig 176	3000	T	G	35	37.143
Clavig 177	789	A	T	56	48.214
Clavig 177	909	A	G	45	48.889
Clavig 178	68	T	A	468	37.393
Clavig 178	71	T	C	464	45.043
Clavig 178	103	T	C	442	47.059
Clavig 178	290	A	T	448	41.518
Clavig 178	296	C	T	395	39.747
Clavig 180	169	T	A	89	42.697
Clavig 187	103	C	T	62	50
Clavig 187	104	C	A	62	50
Clavig 187	124	T	C	72	45.833
Clavig 187	142	A	G	69	39.13
Clavig 187	250	G	A	79	39.241
Clavig 191	374	C	T	144	43.75
Clavig 191	908	G	A	125	42.4
Clavig 192	61	A	G	37	48.649
Clavig 192	296	C	T	163	46.626
Clavig 196	202	C	T	50	48
Clavig 201	21	G	A	51	39.216
Clavig 201	418	G	C	87	47.126
Clavig 206	351	C	T	165	35.758
Clavig 214	3416	T	C	66	42.424
Clavig 214	3724	T	C	50	54
Clavig 214	3872	G	T	73	35.616
Clavig 214	3881	A	G	73	35.616
Clavig 214	3944	A	G	76	35.526
Clavig 214	4088	T	C	61	44.262
Clavig 214	4115	T	C	59	47.458
Clavig 214	6027	T	C	71	45.07
Clavig 215	470	G	C	119	36.975
Clavig 227	82	G	T	192	37.5
Clavig 227	99	C	A	189	37.037
Clavig 227	100	A	C	189	37.037
Clavig 227	214	G	A	205	47.317
Clavig 227	368	C	T	248	35.081
Clavig 238	365	T	G	141	36.17
Clavig 239	208	C	T	95	44.211
Clavig 239	352	T	C	78	43.59
Clavig 239	536	C	A	75	37.333
Clavig 239	670	A	G	84	47.619
Clavig 239	745	A	G	74	40.541
Clavig 239	757	G	A	80	35
Clavig 239	802	T	A	80	42.5
Clavig 239	1276	T	C	89	49.438
Clavig 239	1312	T	C	73	41.096
Clavig 242	260	G	T	41	41.463
Clavig 243	533	T	A	191	49.738
Clavig 243	566	T	A	173	36.994
Clavig 247	177	C	T	66	45.455
Clavig 251	114	T	C	67	37.313
Clavig 251	118	T	C	58	43.103
Clavig 251	244	C	G	169	47.929
Clavig 251	268	T	A	167	36.527
Clavig 256	2843	C	T	36	44.444
Clavig 256	2879	T	G	39	48.718
Clavig 256	2882	T	C	39	38.462
Clavig 256	3044	A	G	39	46.154
Clavig 256	3080	C	T	38	47.368
Clavig 261	323	T	A	101	43.564
Clavig 266	72	G	C	86	45.349
Clavig 284	625	G	A	55	47.273
Clavig 293	996	G	A	66	45.455
Clavig 293	1049	A	T	66	50
Clavig 296	65	T	A	103	36.893
Clavig 296	74	G	T	94	47.872
Clavig 296	145	C	G	109	37.615
Clavig 296	146	A	C	109	37.615
Clavig 296	152	G	C	98	42.857
Clavig 296	166	A	G	83	43.373
Clavig 296	167	G	A	83	43.373
Clavig 296	196	A	G	84	42.857
Clavig 296	197	A	T	84	42.857
Clavig 296	200	T	C	92	38.043
Clavig 296	215	A	T	94	35.106
Clavig 296	218	A	T	96	38.542
Clavig 297	170	G	A	69	46.377
Clavig 298	289	C	A	68	35.294
Clavig 298	345	C	T	46	41.304
Clavig 298	360	A	G	39	43.59
Clavig 298	363	C	T	39	43.59
Clavig 298	372	C	G	35	42.857
Clavig 300	690	A	T	41	39.024
Clavig 300	948	T	G	40	40
Clavig 301	12	T	C	55	40
Clavig 301	279	T	A	50	46
Clavig 301	285	T	C	71	35.211
Clavig 301	288	A	T	64	35.938
Clavig 301	297	T	A	63	38.095
Clavig 301	304	G	T	57	38.596
Clavig 301	312	A	C	55	38.182
Clavig 301	327	A	T	44	36.364
Clavig 318	577	A	G	81	40.741
Clavig 318	580	T	C	87	36.782
Clavig 318	700	T	A	84	40.476
Clavig 320	446	G	A	87	42.529
Clavig 320	656	T	C	64	42.188
Clavig 322	113	G	A	43	37.209
Clavig 322	159	T	C	45	40
Clavig 322	161	G	A	45	40
Clavig 332	24	G	A	309	44.013
Clavig 332	30	A	G	318	44.34
Clavig 332	60	C	T	345	44.348
Clavig 332	87	T	C	349	40.974
Clavig 332	291	T	C	285	38.246
Clavig 332	303	T	G	267	35.581
Clavig 332	402	T	C	148	37.838
Clavig 345	385	A	G	56	42.857
Clavig 349	256	A	T	84	46.429
Clavig 349	283	T	C	77	42.857
Clavig 356	58	T	C	149	44.966
Clavig 366	979	G	A	55	41.818
Clavig 372	128	G	A	252	48.413
Clavig 378	71	T	A	70	44.286
Clavig 378	72	A	G	70	44.286
Clavig 378	101	A	T	77	41.558
Clavig 384	352	A	C	118	35.593
Clavig 386	152	T	C	94	43.617
Clavig 386	359	A	G	83	37.349
Clavig 386	425	G	A	132	45.455
Clavig 386	456	G	A	151	50.331
Clavig 398	320	C	T	72	37.5
Clavig 398	509	A	G	41	36.585
Clavig 399	1011	T	A	41	36.585
Clavig 399	1044	A	G	41	36.585
Clavig 406	201	G	T	47	44.681
Clavig 406	211	C	T	46	47.826
Clavig 406	283	C	T	42	42.857
Clavig 406	312	C	G	36	44.444
Clavig 408	739	T	C	35	40
Clavig 408	936	G	C	40	35
Clavig 410	849	C	T	228	37.719
Clavig 410	1817	T	C	399	46.617
Clavig 426	1283	G	A	41	39.024
Clavig 433	186	G	A	275	37.091
Clavig 456	165	A	G	43	37.209
Clavig 456	285	A	T	50	36
Clavig 466	1806	C	T	86	37.209
Clavig 466	1845	G	A	86	40.698
Clavig 466	2325	C	T	175	45.143
Clavig 466	2373	A	G	161	46.584
Clavig 466	2411	G	A	139	46.043
Clavig 466	2447	C	T	177	44.633
Clavig 466	2480	T	A	189	49.735
Clavig 466	2679	T	C	73	35.616
Clavig 466	2685	A	C	74	37.838
Clavig 475	35	G	T	78	35.897
Clavig 484	297	T	C	69	39.13
Clavig 484	333	G	A	78	38.462
Clavig 487	92	A	G	50	36
Clavig 490	237	A	G	57	35.088
Clavig 490	351	C	T	58	36.207
Clavig 490	355	G	A	57	36.842
Clavig 497	218	C	T	392	37.755
Clavig 497	495	C	T	132	37.121
Clavig 501	1806	G	A	49	40.816
Clavig 501	2163	C	T	58	39.655
Clavig 501	2331	T	C	58	36.207
Clavig 501	2391	G	A	62	37.097
Clavig 501	2577	G	A	51	39.216
Clavig 501	2718	C	T	77	36.364
Clavig 501	2832	G	A	97	35.052
Clavig 501	3162	A	G	125	50.4
Clavig 509	148	T	C	54	40.741
Clavig 509	313	A	G	50	50
Clavig 513	261	G	A	279	35.125
Clavig 518	393	T	C	164	37.805
Clavig 518	515	A	G	177	42.373
Clavig 524	254	A	G	188	45.745
Clavig 524	293	A	T	202	45.05
Clavig 524	431	A	G	119	48.739
Clavig 533	71	C	T	106	36.792
Clavig 533	77	T	C	112	35.714
Clavig 533	92	C	T	111	41.441
Clavig 533	314	C	T	161	49.068
Clavig 533	1055	G	T	156	44.231
Clavig 544	42	C	G	67	46.269
Clavig 544	287	C	T	181	41.989
Clavig 544	481	A	C	51	39.216
Clavig 544	499	C	T	59	42.373
Clavig 564	317	A	G	173	42.197
Clavig 576	369	A	T	36	47.222
Clavig 587	155	T	C	57	35.088
Clavig 590	20	T	C	43	46.512
Clavig 590	91	G	A	52	38.462
Clavig 590	98	A	G	52	38.462
Clavig 590	137	G	A	59	49.153
Clavig 590	321	G	T	47	42.553
Clavig 591	124	C	T	59	44.068
Clavig 605	399	T	C	71	38.028
Clavig 606	725	G	A	267	38.202
Clavig 607	7	T	A	101	41.584
Clavig 607	9	T	C	101	41.584
Clavig 607	39	A	G	127	40.945
Clavig 607	48	A	T	137	40.146
Clavig 607	63	C	T	155	42.581
Clavig 607	84	C	T	172	40.698
Clavig 607	90	A	T	182	41.758
Clavig 607	102	C	T	173	44.509
Clavig 607	108	T	C	173	45.087
Clavig 607	113	C	G	178	43.82
Clavig 607	117	A	G	169	42.604
Clavig 607	132	T	G	198	37.879
Clavig 607	144	C	T	208	37.5
Clavig 607	152	A	C	204	36.765
Clavig 607	153	T	C	204	36.765
Clavig 607	163	G	T	199	43.216
Clavig 607	165	C	T	199	43.216
Clavig 607	172	A	T	197	40.609
Clavig 607	174	C	T	197	40.609
Clavig 607	183	T	C	223	46.637
Clavig 607	186	C	T	216	47.685
Clavig 607	250	A	T	225	36.444
Clavig 607	255	T	C	217	42.857
Clavig 614	496	T	A	46	39.13
Clavig 614	691	G	A	97	47.423
Clavig 615	291	T	G	106	47.17
Clavig 615	615	T	A	219	42.009
Clavig 625	298	T	C	117	43.59
Clavig 625	310	A	G	126	44.444
Clavig 625	602	T	C	47	42.553
Clavig 626	676	T	C	71	36.62
Clavig 626	796	T	C	65	40
Clavig 626	898	G	A	42	59.524
Clavig 626	1009	T	A	54	46.296
Clavig 626	1027	G	A	53	49.057
Clavig 626	1033	A	G	55	45.455
Clavig 626	1039	T	C	52	44.231
Clavig 626	1051	G	A	43	46.512
Clavig 626	1063	G	T	50	40
Clavig 626	1084	T	C	45	35.556
Clavig 626	1225	G	A	47	36.17
Clavig 640	1247	G	T	45	42.222
Clavig 643	629	C	T	43	39.535
Clavig 643	737	G	A	44	45.455
Clavig 643	794	C	T	57	47.368
Clavig 643	851	C	T	59	45.763
Clavig 670	410	T	C	88	40.909
Clavig 670	590	C	T	72	44.444
Clavig 686	414	C	A	70	50
Clavig 686	418	C	G	69	47.826
Clavig 686	450	A	G	71	46.479
Clavig 686	456	G	A	70	44.286
Clavig 686	719	G	A	58	36.207
Clavig 692	654	T	C	38	39.474
Clavig 692	735	A	G	53	35.849
Clavig 692	834	T	C	74	48.649
Clavig 692	1206	C	T	62	46.774
Clavig 692	1224	A	G	54	46.296
Clavig 711	436	A	G	203	40.887
Clavig 716	1083	A	G	40	45
Clavig 726	69	C	A	108	44.444
Clavig 726	74	T	C	102	42.157
Clavig 726	291	T	G	129	37.984
Clavig 745	72	T	C	71	40.845
Clavig 757	328	C	G	63	41.27
Clavig 765	446	G	A	165	43.03
Clavig 768	744	C	T	54	35.185
Clavig 768	873	A	C	67	43.284
Clavig 768	1245	C	T	148	50
Clavig 768	1629	T	C	60	45
Clavig 775	411	C	T	78	47.436
Clavig 775	421	A	G	82	37.805
Clavig 784	372	A	G	36	41.667
Clavig 799	426	A	T	193	37.306
Clavig 799	566	A	G	158	40.506
Clavig 817	348	G	A	48	43.75
Clavig 858	251	A	G	179	35.754
Clavig 861	127	C	T	41	41.463
Clavig 861	422	G	A	131	39.695
Clavig 869	2293	C	G	69	39.13
Clavig 891	1655	A	G	37	35.135
Clavig 936	413	A	T	40	42.5
Clavig 936	440	A	G	41	39.024
Clavig 936	551	T	C	38	39.474
Clavig 936	590	G	A	46	47.826
Clavig 936	593	G	A	44	50
Clavig 936	638	A	G	42	38.095
Clavig 936	680	G	A	40	37.5
Clavig 936	686	A	G	38	42.105
Clavig 939	101	A	G	38	47.368
Clavig 945	1355	T	C	43	44.186
Clavig 953	253	A	G	59	42.373
Clavig 953	475	A	T	71	47.887
Clavig 953	604	A	G	76	42.105
Clavig 954	143	A	T	61	47.541
Clavig 954	239	G	A	63	39.683
Clavig 959	59	A	G	54	48.148
Clavig 960	89	C	T	55	45.455
Clavig 960	173	G	A	51	43.137
Clavig 964	151	G	A	512	42.383
Clavig 964	322	G	A	1016	40.846
Clavig 964	649	C	T	334	38.922
Clavig 965	269	G	A	43	39.535
Clavig 984	1274	C	T	35	51.429
Clavig 989	2004	A	G	41	41.463
Clavig 993	435	T	C	147	46.259
Clavig 993	471	C	A	149	37.584
Clavig 993	519	T	A	152	50
Clavig 993	565	C	G	181	45.856
Clavig 993	566	A	T	181	45.856
Clavig 993	585	A	C	182	46.154
Clavig 993	694	T	A	197	46.193
Clavig 993	708	C	T	191	47.12
Clavig 993	810	C	T	91	38.462
Clavig 993	846	G	A	83	44.578
Clavig 996	60	A	T	48	45.833
Clavig 996	457	A	C	67	37.313
Clavig 996	692	A	T	53	50.943
Clavig 1003	381	T	A	43	48.837
Clavig 1007	391	G	C	106	41.509
Clavig 1029	235	G	A	36	41.667
Clavig 1029	385	A	G	36	47.222
Clavig 1038	420	T	G	81	43.21
Clavig 1049	981	G	A	48	45.833
Clavig 1049	1593	G	A	39	46.154
Clavig 1052	754	A	G	38	50
Clavig 1052	791	T	A	42	47.619
Clavig 1052	834	G	A	43	37.209
Clavig 1052	929	A	G	43	39.535
Clavig 1054	245	T	C	75	46.667
Clavig 1055	246	T	C	44	47.727
Clavig 1055	393	C	T	73	43.836
Clavig 1055	554	G	A	69	44.928
Clavig 1055	791	G	C	81	38.272
Clavig 1055	800	G	A	81	48.148
Clavig 1055	842	A	G	75	49.333
Clavig 1055	977	C	T	40	35
Clavig 1055	982	T	C	44	40.909
Clavig 1058	338	C	T	37	48.649
Clavig 1075	45	T	C	53	35.849
Clavig 1075	138	A	G	144	43.75
Clavig 1075	144	C	T	151	43.709
Clavig 1079	330	G	C	39	35.897
Clavig 1079	332	T	A	39	35.897
Clavig 1079	341	C	T	40	40
Clavig 1079	342	G	A	40	35
Clavig 1079	344	C	A	40	35
Clavig 1079	412	G	A	43	37.209
Clavig 1079	413	A	G	43	37.209
Clavig 1079	437	A	T	42	38.095
Clavig 1087	356	G	A	135	39.259
Clavig 1088	317	A	T	39	43.59
Clavig 1088	338	C	T	36	41.667
Clavig 1125	1505	C	G	35	48.571
Clavig 1125	1535	T	C	37	40.541
Clavig 1126	153	C	T	37	43.243
Clavig 1167	685	A	G	98	51.02
Clavig 1182	104	A	G	41	46.341
Clavig 1187	121	G	A	42	42.857
Clavig 1213	25	C	T	47	38.298
Clavig 1213	40	C	T	58	44.828
Clavig 1213	41	T	C	58	44.828
Clavig 1213	141	T	A	80	38.75
Clavig 1213	336	A	C	81	46.914
Clavig 1213	339	A	T	80	47.5
Clavig 1213	340	C	G	80	47.5
Clavig 1213	351	T	C	78	48.718
Clavig 1243	389	A	G	114	44.737
Clavig 1251	518	A	T	44	36.364
Clavig 1261	497	G	A	39	38.462
Clavig 1261	504	A	C	41	39.024
Clavig 1280	541	A	T	41	51.22
Clavig 1286	280	G	A	135	44.444
Clavig 1292	287	G	A	52	48.077
Clavig 1319	306	T	A	94	43.617
Clavig 1321	175	T	A	79	36.709
Clavig 1347	591	C	G	44	45.455
Clavig 1350	185	C	T	38	39.474
Clavig 1350	890	C	T	43	41.86
Clavig 1364	400	C	T	51	49.02
Clavig 1364	417	T	C	52	48.077
Clavig 1364	493	T	C	81	46.914
Clavig 1364	703	G	T	54	61.111
Clavig 1364	803	T	C	48	45.833
Clavig 1401	169	G	A	70	44.286
Clavig 1401	187	C	T	63	42.857
Clavig 1401	787	C	T	106	39.623
Clavig 1401	1120	C	T	109	44.954
Clavig 1418	416	A	T	77	45.455
Clavig 1429	404	C	G	58	36.207
Clavig 1429	513	T	C	75	44
Clavig 1429	552	T	C	68	51.471
Clavig 1429	576	A	G	70	52.857
Clavig 1429	582	G	C	73	49.315
Clavig 1429	675	C	T	45	37.778
Clavig 1431	152	G	A	37	48.649
Clavig 1431	155	C	G	37	48.649
Clavig 1431	170	C	T	35	48.571
Clavig 1431	180	A	T	37	43.243
Clavig 1431	186	A	G	37	40.541
Clavig 1431	280	C	T	37	43.243
Clavig 1501	344	C	T	40	50
Clavig 1509	854	A	G	57	43.86
Clavig 1522	201	T	A	44	43.182
Clavig 1522	268	G	C	82	48.78
Clavig 1522	557	T	C	59	49.153
Clavig 1573	243	A	G	63	38.095
Clavig 1605	324	C	T	68	44.118
Clavig 1605	333	A	G	65	46.154
Clavig 1606	177	T	C	35	37.143
Clavig 1626	178	T	C	49	46.939
Clavig 1697	363	T	C	35	45.714
Clavig 1708	334	C	T	44	36.364
Clavig 1724	95	T	C	36	36.111
Clavig 1724	212	A	C	36	44.444
Clavig 1772	759	C	T	36	47.222
Clavig 1782	325	A	G	56	46.429
Clavig 1785	786	G	A	36	36.111
Clavig 1785	945	T	A	44	43.182
Clavig 1785	1084	A	G	42	38.095
Clavig 1842	384	A	G	35	40
Clavig 1849	925	T	C	55	40
Clavig 1849	961	A	C	57	42.105
Clavig 1849	962	T	C	57	42.105
Clavig 1849	1006	C	T	63	41.27
Clavig 1849	1129	A	G	42	45.238
Clavig 1913	117	C	A	42	40.476
Clavig 1913	151	G	A	49	44.898
Clavig 1913	223	C	T	55	36.364
Clavig 1913	388	T	G	96	44.792
Clavig 1913	484	T	G	77	36.364
Clavig 1979	521	C	T	41	39.024
Clavig 1983	500	G	A	142	47.183
Clavig 2008	1727	G	A	68	41.176
Clavig 2035	196	C	T	38	36.842
Clavig 2035	304	A	G	39	38.462
Clavig 2045	164	C	T	62	45.161
Clavig 2054	112	T	C	65	36.923
Clavig 2054	181	T	C	79	37.975
Clavig 2054	283	T	C	71	43.662
Clavig 2054	301	T	C	75	41.333
Clavig 2054	331	T	C	51	39.216
Clavig 2054	367	G	A	70	40
Clavig 2054	406	A	G	68	47.059
Clavig 2054	412	T	C	81	38.272
Clavig 2054	601	T	A	123	46.341
Clavig 2054	862	T	A	88	48.864
Clavig 2054	925	G	T	81	49.383
Clavig 2054	979	C	G	46	41.304
Clavig 2054	980	G	C	46	41.304
Clavig 2077	839	A	G	42	47.619
Clavig 2094	251	T	C	153	40.523
Clavig 2094	398	T	G	163	36.196
Clavig 2104	413	G	A	93	43.011
Clavig 2132	42	T	C	102	42.157
Clavig 2132	53	T	C	105	52.381
Clavig 2132	70	C	A	107	38.318
Clavig 2132	79	A	G	109	41.284
Clavig 2132	81	T	A	109	41.284
Clavig 2132	91	C	G	107	35.514
Clavig 2132	120	G	A	106	35.849
Clavig 2132	129	A	T	111	42.342
Clavig 2132	135	T	C	111	40.541
Clavig 2132	138	T	A	110	40.909
Clavig 2132	231	T	C	88	36.364
Clavig 2209	139	T	C	37	35.135
Clavig 2326	179	G	A	54	46.296
Clavig 2326	245	C	T	50	42
Clavig 2326	290	A	C	48	35.417
Clavig 2326	572	T	C	39	38.462
Clavig 2422	46	T	A	77	40.26
Clavig 2422	65	C	T	83	39.759
Clavig 2422	178	A	G	71	38.028
Clavig 2438	194	T	C	41	46.341
Clavig 2438	287	T	C	50	38
Clavig 2438	335	A	G	44	38.636
Clavig 2677	400	T	C	40	37.5
Clavig 2823	384	T	C	54	46.296
Clavig 2823	390	G	A	55	38.182
Clavig 2823	399	C	T	58	48.276
Clavig 2828	693	C	T	39	46.154
Clavig 2851	256	T	C	39	46.154
Clavig 2851	310	A	G	45	44.444
Clavig 2856	1279	C	T	41	46.341
Clavig 2888	523	T	C	41	46.341
Clavig 2888	573	A	G	40	45
Clavig 2888	591	T	C	43	41.86
Clavig 2888	594	A	G	42	38.095
Clavig 2888	603	C	T	38	36.842
Clavig 2888	627	C	T	42	40.476
Clavig 2888	630	C	A	44	40.909
Clavig 3671	348	G	T	40	35
Clavig 4404	116	A	G	38	52.632
Clavig 4404	160	T	C	47	46.809
				70127

## Sheet: Table S4c - Contig Sequence
Clavig 2
GCAAGTGCATTGAGTCCAGTGTAGTACAGTGATCTGTAGTATTTCTTACTTGGCCTGTCA
GTTGTGCCATAAATTAGCCTTCCTATAACTTCAATACCGTTATGTTCGTCCAGAAAAATT
TGAGATTTGTTGCTCATTTCCCAGAGTGAGCCAGCATCAACAACATCCCATACTCTTCTT
TCAATTTGTTCTGTAAGTTGTACAACACCTATGTTGTTTTTGATTGGAACAATGTTATCA
GGCCTAACGTACATACTCTGTCCATTTAGGTATGTGATTCGAGGATTATAACCCACCTTG
ATTGGACTGGACCAAATGAGGTAACTAGTGAATGGAAGGCCATTGGAAAGCCTCTCAAGA
GTATATCTTGCAAAGATCTGCTTAAGAGTATAATAGAAATTCTCTCCCCTCCGACTAAGG
TATGGGGACCGGTTGTATTTCTCTGGGGACATCCAAGCTGGATTTCTCATAATCCATTGA
GACCAGAAGGCATTGAGGCCAACATCTTCCCTGAAGTAAGAAATTCTGTACTCTCCATGT
CCCCTTTGGTCTGCGCTGAGAGCTCCACCAAACATGCTGCTATGGAAATTGTACTCATAC
CCACTGTTGTTGTAATTGAAATGTCCTTCTTTGACTCCTGTCATTCTGTTGCGATAGACT
TGATGTAGAGTATCAGAAGGTGCAAAGAGGTTGGGAAACACCTCGTATTCTGGAGGGATG
ACAAAGGACTGACAGTCATTCCTATGGAAAAGAGCCAAGGTGTAGGCGTATGCAAACATG
GAAGGGTTTACATGACCCTTAGCCCAGGAGGCTGCCTTGTAGAATGTGTCAAAGTCCTTG
GCAAAGAAGAATACATCAAAGAGCTTGATAGCGTCATGCAAGGTGTGGTGGCAAGACAAG
CTGAAGATAGCATCCTTAGGAATGAGACCTTGTTTGTAGGCTGCTAGGAACTCTCGCGGA
TATTTTTCTTCAGTGAATGATCCAAAGTTTGCCGAAATGTCCCAGTCATAATATTCATTC
TTGAAGTGTTGGTTGTGTCCAATACCTACAAAGAGGTCGAGGACATTTTTCTGCCTCTTC
AGAAACTCGGCATCAGCTACTCTCCTATCAGGACGAACCGGTAATACTGAAGCGGTCACC
GCCGCAGCAATAGTGAGGAGTGAAG
Clavig 6
TACCAGCTTCCCGCATTGTCTCCCTTGCTTCAAATGGTTACTCTGCCCAGGATATCATCT
CAGCATGGTCAAGTGCATCGAAATCTTCACGATCATCTTCATCGGCATCCTCTTCTAAGG
TTGCAGCATCAGCCTCCCAAGCATCCTCCGCAAAGGCCTCCTCATCACAGGCATCTTCAT
CATCCAGCTCTTCTTCATCCTCTTCACAACAATCCATTCTCAAACAAGCTGGAATTACCT
CATCTACTCTGTCTACTCTTTCCAGGTCTGGAATCACAACCTCTGACTGCCTCACCCTTG
TTAAGAACGGACTCGTAGGTAAGGATATCCTTTCCCTTGCAAAGGTTGGACTCAAGGCCA
AGCAGATCGTTTCCCTCACCAATGTCGGTCTTGCTGTTCCTCAAATC
Clavig 7
TCCTCTTCTAAGGTTGCAGCATCAGCCTCCCAAGCATCCTCCGCAAAGGCCTCCTCATCA
CAGGCATCTTCATCATCCAGCTCTTCTTCATCCTCTTCACAACAATCCATTCTCAAACAA
GCTGGAATTACCTCATCTACTCTGTCTACTCTTTCCAGGTCTGGAATCACAACCTCTGAC
TGCCTCACCCTTGTTAAGAACGGACTCGTAGGTAAGGATATCCTTTCCCTTGCAAAGGTT
GGACTCAAGGCCAAGCAGATCGTTTCCCTCACCAATGTCGGTCTTGCTGTTCCTCAAATC
GTAACCCTGACTCGTAGTGGATTTACTGCTTCCAACATCTTAACTGTTCTTGATGCTGGA
CTTTCCAGTAGCGACCTCCTTTCTGTCGT
Clavig 9
GGTCTTGCTGTTCCTCAAATCGTAACCCTGACTCGTAGTGGATTTACTGCTTCCAACATC
TTAACTGTTCTTGATGCTGGACTTTCCAGTAGCGACCTCCTTTCTGTCGTTAGGGTTGGC
GTACCAGCTTCCCAAGTAGTTTCCCTTGCCCAGTCCGGTTACTCTGCTCAGCAAATCATC
TCTTCCTGGTCCAGCTCATCTAAATCTTCTCGCTCATCCTCTTCATCTTCGAAATCCTCT
TCTTCCAAGGCTTCATCGTCCAAAGCATCTTCCTCAAAATCTTCTTCATCTTCCTCCTCC
GTATCCTCTTCACAACAAGCTATTCTCCAACAAGCTGGAATTACCTCTTCTACTCTCTCC
GCCCTCTCAAGGTCTGGAATCTCAACCTCAGACTGCCTCACCCTTGTCGACTACGGACTC
GTAGGTAAGGACATCCTTT
Clavig 17
AATATAAATGAGGCTGCAAATATTATTTATTGAGAGCGATGTTGTTTTAGCAACCTGTCA
GCAAGAGAAACCCGCATGGAGAAAAAGAAAAAAGATAAGGCACAAAACAAACATTAAATA
ACAAATGATCAAACAACAAAAAACAACAAGTAAATTCTAAATATGTGGTAAACAAACAAC
AATAATCTAGGGTTAGGAGATGTAGAACCATGGAAGGAATAAGATCGCCGGTGAGGCTGA
TTGGGACTTGCTGGTACAGCGATATGAAGCGGTGGTGTTTGCTGGAGAGAGTTTAATAGC
CAGCAAGTTCGGCAAAGGTGGAGTCCATCTCGTCGGCAAGGCTCTTGTAGCGATCTTTGT
TGAGGCCGAGCTCGTCTTATTTTGTTAGGCTGCATCTTTCCTTTGCTCGTCACTTTCCGC
AAACTTGGCGAAATTGTAAAGCAAAAACAAAGCCAGCGAAAAAGAAAACAACTAAAAATT
TGCAAAACACACTCATGAATAATAAAATATGAAGATATCCCGTAAATATATTTAATAAAG
CACTGAGGTTTAGGATAAGGACGGTGAAAATAGTGACTTAGGTTTGACTGTTAGTAGCCA
GTTAGCTCGGCGAATGTTGAGTCCAAGTCATCGGTTATCAATTTGCTCTTTTCCTTTTCT
GCTCGGAGTGCATCTTCGAGCCTGTCGACTTCCTTCTGCAATTTCTTGACTGTCTTCTCC
GCGAACTCAGCGCGGGCCTCAGCCTCCTTCAGTTTGACAGACAATTGCTTAATTTGGCGC
TTGTATTCCTCCACTCGTTGGTTAGCCTTCTCCTCTGAAACTTCCAGAGATTTTAAGCTG
TTACCGACGACCTTCAACTCCTCCTCAAGTTCCATGATCTTGGCATCTCCAGATTTGACG
CGATCTTCAGCAACTTCAAGCTCGTCTTCAACGAAGGCCAGCTTCCTTGCGACTTCGTCG
GACTTTCCGTCGGCGTCCTCAGCAAGGAGCCTGGCTTCTTTGAGCTGGTTGGTCAGCTGG
TCCATCCTCTCCTCGTCCTGCTGGGCCCTGTTTTCCAGTACTTTGCACATACGTGAGGCT
TCATCGGCGGCATGTGAAGCTTCTGCCAATTTTTGTTGGGCAGTGGCTGATCTGTCTTCA
GACCTTTCCAAATCCTCCTCAACCATCTGTACTTTCCTGTTGAGAGCGGCGACTTCACTC
TCTGCATTGGTGAGTGCCTTCTCTTTCTCCTCAAGGTCCTTGTTGGCCTGCTCAAGTTCT
CGCTTGTTCTTCTCGAGGTCAGCTTCGACCTGAGTGAGCTTCTTCTGCAGGTCTCGGACA
TCTTCCATGATCTTATCTGCTTTGGAGTTGGCATCCTTTGCCTGGGCCTCGCAGGTATCC
GCCTTGTCCATGGCGGAATCCTTCTCCATCTTCATCGCCTGCATCTTCTTCTTGATCGCG
TCCATCTTGGAGGTTGGGTTAGTACACTACCACACGAGAACAAACAAGACCCTGACGGAG
CGCCGGTGAGACACTGGCGAATACACTTCAGATGCTGCTTTAACACTCTCAAGAGCACCC
ACTTCGTCATTCTGACAAACTTCTGTTCCAATATCAGGAAGTTGTGCATATACTACATCA
CCCAAGGCTTCCTGTGCATGATTAGATATTCCCACAATTCCAACATTCCCATCTAACTGA
ACCCATTCATGTTTGTCAGTGTAAAATCGACTTCTTTCAGCAGTAGCATAGGTCCTGGAC
AAAGCTTGAATATTGTTAAGCCTAATAGATTTAACAGTATAACATG
Clavig 18
ATCTGGTTAAAATGGGTGTTCAAGTCGATGTAATTTCTCCAGGAGACGGGTCGACTTATC
CGAAGACCGGCCAGACCGTTGTCGTACATTACACCGGTACGCTGCAGAACGGAGTGAAGT
TCGATTCGTCGAGAGACAGAGGTGTTCCTTTTAAATTCAAGCTCGGAAAAGGAGAGGTCA
TCAAAGGCTGGGACCAGGGAGTGGCACAGATGAGCGTGGGCGAGCGAGCGAGGCTAACCT
GTTCTCCGGACTTCGCGTACGGCTCGAGAGGACACCCTGGAATTATCCCGCCCAACGCCA
CGCTGATATTCGACGTCGAGCTGCTGAAGGTGGAACCTTGAGTCGAAGGATCTACTTCAT
CATTATCGTATATTTCCCGAGTATATCGGCAGCGTCCATTAAATGTATTCATCTTGTACA
CCTTACAACCTCATCTATCTCTCTC
Clavig 19
TACACCGGTACGCTGCAGAACGGAGTGAAGTTCGATTCGTCGAGAGACAGAGGTGTTCCT
TTTAAATTCAAGCTCGGAAAAGGAGAGGTCATCAAAGGCTGGGACCAGGGAGTGGCACAG
ATGAGCGTGGGCGAGCGAGCGAGGCTAACCTGTTCTCCGGACTTCGCGTACGGCTCGAGA
GGACACCCTGGAATTATCCCGCCCAACGCCACGCTGATATTCGACGTCGAGCTGCTGAAG
GTGGAACCTTGAGTCGAAGGATCTACTTCATCATTATCAAGCATTTATCGTATATTTCCC
GAGTATATCGGCAGCGTCCATTAAATGTATTCATCTTGTACACCTTACGACCTCATCTAT
CTCTCTCACGCACACTGTAATACGATGCCTGCGGGATATTATTTATTATTCT
Clavig 20
GTGAGGCGCGTATAGCGTCTCAAGTGCGGCAACCAGTGCTTGTACGCCCCGTCGGGTACT
GCCGGCCTTTGGCAACACCAATAACGGCCGGTTAACCCGCACTCCGGCGGCTACAAGTTC
CGTTCAGTTTGCTCATCACAATAAAGGAACCCGTTTAAGGGATGCGTATTTTAAGACTAT
AAACGTTAAAAGCTCTCCGCCGTTTGCTTTCGGGCCACTTGGCGGAGCAGCCTGACGTCT
GTAAGGTGAAGACCCCGATACCCGGAGCCGTACTCCCTCAAGGGGAAGCTGCGGCTTCGT
TAAAAAAAAACTCTTTTTTCCGAGGGAAGAGAGGGGGGACAATTCCTCTGAGTTAAGACG
GCAGCTCACGCCGCTCGTAACGAACGAGAGAACATCCGTACCTCTCTTCCCTGGTTGATC
CTGCCAGTAGTCATATGCTTGTCTCAAAGCTTAAGCCATGCAAGTCTCAGTACGAGCTGA
CTTAAAGTGAAACCGCAAAAGGCTCAGTAAACCGGTCATAGTTTACCGGATATATGCCAC
TCACGTGGATAACTGTGGTAATTCTAGAGCTAATACATGCAAACAAGTCCCGACCAGCGA
TGGAGAGGACGCTTTTATTGGATCAAAACCATTCGCCCGAGCTAATCGGGCGTCGGCTTG
ATGACTCTAGATAACACCACAGATCGCACGGTCACAGTACCGGTGACATATCCTTCAAAT
GTCTGACTTATCAGCTGTCGATGGTAGACTCTGTGTCTACCATGGCGCTCACGGGTGACG
GGGAATCAGGGTTCGATTCCGGAGAGGGAGCCTGAGAAACGGCTACCACATCCAAGGAAG
GCAGCAGGCACGCAAATTACCCACTCCCGGCACGGGGAGGTAGTGACAAAAAATAACGAT
ACGGGACTCATCCGAGGCCCCGTAATCGGAATGAGAACACCCTAAATCCTTTAACGAGGA
TCTATTGGAGGGCAAGTCTGGTGCCAGCAGCCGCGGTAATTCCAGCTCCAATAGCGTATA
TTAAAGTTGTTGCGGTTAAAAAGCTCGTAGTTGGTTCTGCGTGCCACGCTGTCGGTTCAC
CGCCTGCCGGTGCAACTGGCATGCCGTGGCATGTCCTGTCGGTGGCGGATAGGCTTCGCG
GCGTGCCCTATGCGGTATACCAACGTGTAGGCTGTCGCGCCGCGTTGTCCTTGTACGCCG
GCTCAATCCTACCGCGGTGCTCTTTACCGAGTGTCGAGGTAGGCCGACACTGTTTACTTT
GAACAAATTAGAGTGCTTAAAGCAGGCTCTTAAATCAGCCTGAATAGTGGTGCATGGAAT
AATGGAACAGGACCTTGGTTCTATTTTGTTGGTTTTCGGAATCCAAGGTAATGATCAATA
AGGACAGGCGGGGGCATTCGTATTGCGACGTTAGAGGTGAAATTCTTGGATCGTCGCAAG
ACGCACTAGAGCGAAAGCATTTGCCAAGTATGTCTTAATTGATCAAGAACGAAAGTTAGA
GGTTCGAAGGCGATCAGATACCGCCCTAGTTCTAACCATAAACGATGCCAGCCAGCGATC
CGCCGACGTTCCTCCGATGACTCGGCGGGGAGCTTTCCCCGGGAAACCAAAGCTTTTGGG
TTCCGGGGGAAGTATGGTTGCAAAGCTGAAACTTAAAGGAATTGACGGAAGGGCACCACC
AGGAGTGGAGCCTGCGGCTTAATTTGACCCAACACGGGAAACCTCACCAGGCCCGGACAT
TGGAAGGATTGACAGATCGATAGCTCTTTCTCGATTCAGTGGGTAGTGGTGCATGGCCGT
TCTTAGTTGGTGGACTGATTTGTCTGGTTAATTCCGATAACGAACGAGACTCTAACCTAT
TAACTAGGCGTTGCCGGTATAAACAGCTACCGGCGAGATTTATTCTTCTTAAGGGGACAG
GCGGCTCTTAGCCGCACGAGATTGAGCAATAACAGGTCTGTGATGCCCTTAGATGTTCTG
GGCCGCACGCGCGCTACACTGAAGGAATCAGCGTGTGCATCCCTGTCCGAAAGGTCCGGG
TAACCCGCTGAACCTCCTTCGTGCTAGGAATTGGGGCTTGCAATTGTTCCCCATGAACGA
GGAATTCCCAGTAAGCGCGAGTCATAAGCTCGCGTTGATTACGTCCCTGCCCTTTGTACA
CACCGCCCGTCGCTACTACCGATTGAATGATTTAGTGAGGTCTTCGGACCGGCGATAACC
GGCACCGACTCGTTCGGTATCGATTTCGCTGGAAAGATGACCGAACTTGATCATTTAGAG
GAAGTAAAAGTCGTAACAAGGTTTCCGTAGGTGAACCTGTGGAAGGATCATTACCGAATT
CTTGTCGAAAGGTACTATTATGTCCTTTGGCAGAATTGAAAGATATAAACAAAGGCCGTA
CTGGTAATGATCCCAGTAGCCGGGGTTATCGCCTCACAGAGCGTACCCGGCTAGTAAGTG
AGCACACATTTTAATACAAAGGAAAAAAAGAACACCACAAAATGCGTTCACGCGCATTTG
TGGCTGCTAACACACGCTCTCCGGGGTAGCCGGAGAGAAGGGGAACCGGCGACGAGGCCA
GCTCTCGACGCCGGACTCCCCAAACCTTCATATCTTTATGAAGGCATGACTTGTGAAGCA
CAAAATATTACTATTATTACCCTGAGCGGTGGATCACTCGGCTCGTGGGTCGATGAAAGA
CGCAGCAAACTGCGCGTCGTCGTGTGAACTGCAGGACACATGAGCATCGACATTTCGAAC
GCACATTGCGGCCCTGGGCTAGAACCAAGGGCCACCCCTGTCTGAGGGTCGTTTTCAAAA
GAGGCTTATCAGTCTCGCCCACAGTTGCTCCCGCCCTTTGAGCCTCGGCTCGGGCGGGGC
GGAAGGGGGGTTCGCTGAGACGAGAGGGATATCGGAACCCGGTTCCGACGTCCGATCGCT
CTCACCGTCCTCTTACAGAGAAGACGCTGCCGGCGCCCCTAAGGGGTGGCGGAGGCGTGC
CTGCCGCAGGTGGCTCTCTAGCGTTTGGCCGCTCGACCCTTTGTAAAAGGGTTCACGGCG
CCAGGGCGAGTCGCTGGCTCCGGGCCGCTTCCTCTCATCGGAATCCCGAAGGCCGACAAC
GACCGTTTGCGATGCACCGTAAAAGGTCTAGTTTGTCGTTGCACGGGGATCCGTCGAGGG
AGCACAAAGGCCCGGGTATCGCCTAGCGACTCGAAAGACCGGCGACTCGTGAACCCCGAC
GAGGTGTTCGAGCGTTGAGAGTTTTATTACCTGACGGTTCTGGCCGCCCCACGTCCTGGC
GACGCCAGCGTCTTTTAAAATAAAAAATGGGGTAGCTCCGGCCTCCCCGACACGACTCGA
CCTCAGATCAGGTGGGACTCCCCGCCGAATTTAAGCATATTAGTAAGCGGAGGAAAAGAA
ACTAACGAGGATTCCCCCAGTAGCTGCGAGCGAACAGGGAAGAGCCCAGCACTGAATCCC
AAAGGCCTCGCCTTTCGGGAGATGTGGTGTTTTGGAGTGCCCGATCAACCCGGGGTTCGT
GCACCGCGTTCAAGTCCATCTTGAACGGGGCCACGGTCCGAAGAGGGTGCCAGGCCCGTA
GCTGACCGGTGCCGGCCCCGGGTGGGCTCCTCCTTAGAGTCGGGCTGCTTGAGAGTGCAG
CCCTAAGCGGGTGGTAAACTCCATCTAAGGCTAAATACAACCACGAGACCGATAGAGAAC
AAGTACCGTGAGGGAAAGTTGAAAAGAACTTTGAAGAGAGAGTTCAAGAGTACGTGAAAC
CGCTCAGGGGTAAACGGAAAAGACCCGAAACACCGAAACGAGAGATTCACGTCTTCTCGA
AGGAGCCGACTTCCGTAGGGAGGATGGCCTAACGCCCCGTCCGGCTCGTCCGTGGCGGTG
GGTAGGCTGCCTCCCTCGGGGTGTTCGGCTTCTCGGGGGACCGCACTTCTCTCGCAGTAG
GACGTCGCGACCCGCTCTGCGGCGGTCTAACGGCCGGAAGAGTGCCTGGTCGGGGCCCAT
CTCTCGGGGTGGGTTCTCAACCAGCTCTCCGGACCCGCGGCCGTCGGTCCGGGCGGTATG
AAACGACTACAGCGCTGGGCCGCTCCTAGAGAGCGCCGAGCCTCCCCGCAAGCTCGGGTT
GGGATGCCGGGTCGTGCCCTCGCGGGTACGCTCGGCGCCCGCCCGGACTGTTGGTGGGTG
ACGGCTCCGGC
Clavig 26
TGGAAGTACTCGGTTTGGTATTACTCTTAGTGGTGAGCTCTTGCTCTGGGTTAACATTGC
GTCACTTTTTGTTGTATAATGATGGCTCAGATATTGTAGATAACGTCATTAATACAATAA
AATGGCAGACACCTGTGAATATAAGTGCACCAGATCTGTTTTTGGACTTTGATTCTCCAG
ACGAAGCGTCCAATTCATCCGTGAAAGTTGGTTCATTGAGGGCAACCGAAGGATTTGTAT
TCGACATCAGCACCTTACAGCGTGTCTCTCCAGTGATTTCAACCCCAGGGTTTGGTAGCC
TGACTTTGAATACGAGCGTCTCCTTCCAGACCCTTGGGGCGCAGTACAGAGTCTCACTAA
ACATAGCGGGATCCGTCACGGAGATCTTGGGCCAAGCAGTAGCCGACCGGAATAAGTTCG
ATTTATCTATTGTCATCTACAGTGATCAACAGACTGGAAAGTGCAGAGTCAACTTGACAA
AGGCTGCCTTCTCTGAAATTAGCGGGGTAAGAATTAAGTGCATGCCATTAGGTTTTTTCA
ATCAATTAGCAATTGATGCAAGTTTGAACCATGTGACAGAAAGTATATTAACACAATTCA
ATAGAGTTAATGTTGCTAAACTTCAAAATGTTATTGAACAAGAGATTTGTAAAAATATCA
ACTGATATAACTGATTGTCTGTTTATATAATAAAATTGTATAAGTCGATTATTAAGA
Clavig 37
TAACAAGCTTTCCTGTCTTGCGGAAATGTTGACCTTCCAAAGACCCAGTTGTACTGAATG
CCCAGCATGAACCACACATGCCCTGATTCTTGACAGGTGTGACTGCTCCCTTTGTCCTCC
AGTCAATAGAGTCTGGGATATCAGCATTTTCTGGTGCATTGAATGTGGCTCCAAGTACTT
CATTTGTTGAATTATTGTATTTGTTCATTAGGGCTTTGAATTCCTCAGCGGTCAAATCTC
CAAAGTGGTTCATTTTCATATGAAATGACTCTAATCCTTGTTCATAGTTCTTATTGTGTT
CCTCTATCATTTGCTTGTT
Clavig 39
GCGACCTCCTTTCTGTCGTGAGGGTTGGCGTACCAGCTTCCCAAGTAGTTTCCCTTGCCC
AGTCCGGTTACTCTGCTCAGCAAATCATCTCTTCCTGGTCCAGCTCATCTAAATCTTCTC
GCTCATCCTCTTCATCTTCGAAATCCTCTTCTTCCAAGGCTTCATCGTCCAAAGCATCTT
CCTCAAAATCTTCTTCATCTTCCTCCTCCGTATCCTCTTCACAACAAGCTATTCTCCAAC
AAGCTGGAATTACCTCTTCTACTCTCTCCGCCCTCTCAAGGTCTGGAATCTCAACCTCAG
ACTGCCTCACCCTTGTCGACTACGGACTTGTAGGTAAGGACATCCTTTCCCTTGCAAAGG
TTGGTCTCAAGACTAAGCAGATTATTTCCCTCA
Clavig 45
ATCAGGGCATGTGTGGTTCATGCTGGGCATTCAGTACAACTGGGTCTTTGGAAGGTCAAC
ATTTCCTTAAGACAGGAAAGCTTGTTACATTGAGTGAGCAGAACTTGATTGATTGTGACA
CAAGTTACAATCAAGGTTGTAATGGTGGGCTGATGAGCTATGCTTTCAAATACATCAAGA
AGAACGGAGGTTTAGATACAGAAGAATCTTATCCTTATGAAGCAGAACAAGGAGACTGCA
GGTTCAAGAAATCATCAATTGGTGCAACTGACACCGGTTTTGTCAACATCAAAAAAGGAG
ATGAAGAAGA
Clavig 46
ATCACTTTTGAGTGGCCGAGGAAGATTTTGAGTCTCTCATGGAGGCTGATCTCCTTCTCT
TGATCTCCTCTTGGCGCCTAGCCTTTGCTTCCTTCTGCCGCTGGGCAAGAAGCTTAGCAT
ATTCCCTTGCTTCCTCTTTCCTCCTTTCTGCACGCTTCTTCTTGACTGCAATCCTGTGCC
TCTTACGCTGGAGAACAACTGGTGTAATTAGTCTCTGAATCTTAGGAGCCTTGAAGCGTT
GTTTAGTCTGGCCTTCTTTAAGTGGCAGTGGACGCTTGATGACATACTGTCTAACATCAT
CTTCCTTGCTTAGATTAAACAATTTCCTAATTTTTGATGCCCTTTTAGGACCAAGACGCC
TTGGGACTGTATTGTCAGTAAGACCTGGTATTTCCTGCTCTCCTTTCTTTACAATGATGA
GGGCAAGAACACTGAGGTTAGCATCAACTATGCAACCACGGACTGACTTACGCTTGCGCT
CACCATCTCTTCGAGGCCGATAGCAGGAGTGACCTTTTGAAAGAAGTAACCTCACTCTTC
CATTTGTGAGTACTCCCTGTTTCATAGGAAATCCCTGTTTATCATTTCCACCAGTTACTT
TTACAACGTAACCTTTCCATTCGTCACCAAGGGAGTCTGCTTCCACTTCAGCTCCCATAC
GTTTATCATAGAAAATACGCAGCTTGTGCTCATCAGTAATTTCAAACAATTTTTGACATC
CCGTTGCGGGATAAGCAACGTTCAGCTTCATCCCGTCTCTTTACACGCGCACGTTTAAGA
GAAACTGACTAAAAGGAGTCAATATGGC
Clavig 50
CCCTTCTTGTTGACTTCTGAGTGGATCTTCTCCAACTCTTTGCCTACGGAATCATATGCA
CCCTTCAAGGTGTCGGCAGCCTTCTGGGCGTTGGCGTGAACTTCAGGGTTCTCCTTCTTC
AGTTTTGCCGAAGCCTCATCCAACTTGCTCTTCAGTGCGTCGATGGCGCCCTGGATCTCA
GGATTCTTCTTTACAGATTCTTCGAGCTTGGTCTTCATGTCACTGAAAGCTTTCTCTGCC
TGGGTGGACTGCTCCTTGATGGCCTTGACGATTGAAGCGCCATCTGGATTCTCTGGCAGG
TTGAGGTTCTTCTTCACTTCGTCAAAAGTCTTGTCTACGGAAGTCCGGAGTTCCTTCAGC
AGCTGCTCGAAGTTAGGACCTGAGTCTCCCTCTGGCCTCGACAGACCAGACTGGGCGAAG
AGCAAGAGCCCGAGAGTTGCTACTAGGAATGCTGCCATCTTGAC
Clavig 51
TTATTAAGAATGTAGACACGTTCAGATTTGAATTTTTGAAAGAAACATTATCCAATATAT
AAATGCCTTTCATTGCTCTATTTCTTTTAAGTTTGACATCCCCCAGTCCAATGAAAATTT
TGCTCAAATAATAACAATTATTAAATTAGAGACAGACTCAAATATGTACATGTTTGATAC
GTGCTTAGCATTAACTACATCAACAACACCGCTTAGTGGTGTGAACTCTGGGTTTCTTCA
CCCTTGTAGTCAAGTTGCTCTTCGGGATTGTGTGGCCAGTAGGTTGGCTTCTTCAGGGGA
TTAATGGCTTGCTCAGGATGCGCATCTGCAAAGTCCTCTAGTGTCATCTGGTCGTAAGAA
AGGAGGCTCTGAATGCGTTCTATTTCAGATTTGTATGATGAGATCCGAGCGAGAGAGCTT
TGTTTAAATGAAGCTATTTCCTTTTGAACTTCTTGTGCCTGAGCATCTATCTGGGAGCTG
ACAGTGTCCTTAGGATAAGGTATCTGCATGCTTTCATAAGTTTTCTGAAAGTTGTCAACC
ATACCAGGAATAGGAACTTTGTTCTTGTAGAATGACCAGTCTATTTTTGGAGGAGCCTCC
GGGTTAGCAAGTACCCTCCTAAGATAAGAGTCAGATTTGGCCTTAAATGCTAAGAACCTA
GCCTTCTGAGCTTCAGGCACTCTTTCGGCGATTTTAGCCCAGTCAATTGCAGACTGAGTT
AATCTTTTAGCTGCCATTTCAACCTAAAATGATAATACCCAGGCACAAGACTAGTGAAAA
ATACTCAGCTGATCCAAGATAGTCCATAC
Clavig 53
CAAGCTTCTCATTACTTTCCTCTGCCTAGCAGTCTGCCAGTTTGCTTACTCGCAAGCTGA
AGAAAAATCCTGGGATGATCTTGATGAGTATTCAGCCGATGATGATGAAGTCAGAGGATT
CTGGGACAAGGGTTTTGATTTAATAAAGAAAGCCCTAAATGTACAACCACTTAACTGTCA
AGGAGCCAATTGCAAAGTATGTCTCGGTGTGTTCGGCAAAGGAGGTTGTGTTAGCATCGC
TTATAACAGACAGCCCGGTGCTAATGCTGCTATTCAAGCAAGCCTACATTCTAACAATGG
AAGACATCTCTGGTCCGGGAGCTTGAATGCTGGAAGGCCAGTCCCATCCTGCACAAATCT
TCCAAGTCCCATCAAGCAAGTCTGTCTCCAAGACTTTAGGGTGACTGTTGGCCAGGGCGG
ACCAAACGGTGACGTCT
Clavig 66
TTTTCCAACAAGCTCCTTCTGCTTGTTGAAGTTCTTCACTTGCTCCTCCAGTTTTCCAAC
AAGCTCTTTCCCTTTTTCTCCGAAGCTTTCACCGAGTTTCTGCATCTGTTGGTAGATTGG
AGAGGCAGTGACGTTGTTCATGAATGACTTGAGACCTTCGTTGACATTGGCTAGAAGGGA
TTGTAGCGATTGTTCAGATCCAGAGCCGCTCTCCGCCGGGGCTTCCCTCTTGCTCCGTGC
TTGGGACAAGGCTTCCTCCAGCTGCTCCGAAACCCGGGCTGCTTCTTCTGACGGTGCAGT
CTGCAATGATCGTATGATACGGCTGGCCCTGTCTGACCACTCTGCCAGGATCTCCTTGTA
CTCGTCGATCTTCTTCTCACTAGGCTCCTCAAGGCAGTAGCTCTGAGCTATAGCAAGGGC
GAAAATACAAAGGACTGCTATTGCCTTCATGTTGCTTTGAGTGCTGCTAGTTGCTGGATG
TTGCTGCTAAT
Clavig 67
ATTTATTGATATAAATAGCAGCAATGTACAAAAGTTTATTTACAGTGCATTACAATATAC
ACACTTCAACAAAGGTAAGGGTTTACAATCTTTTTATAAATATCGATTATAAACCGGAAA
GTTTTTAGAGACAACTAAAATAGTAAACAAGGTCAGTCTCAAATATTCAAAACAATTTTA
CATGTTTTTACATTAATTACAAAATTAGGAATGAATGAACGGTTGGGACAAAGGAACTTA
ATCGACTTCTTCCATCCTTGATGCATCTTCAGCGCTAGCTTCAAGGGGAGGCATTTCGGC
ATCAGCTGTCTCCTCCTCCTGCCCTGGAGCTTCCTCCTCATCAATTCCGAGACCAAGTTT
GATCATCCTGTAAATCCTTGAGGAATGGACTTGAGGATCTTCCAGGGCGAATCCAGAGGA
AAGCAGGGAAGTCTCGAAAAGAAGGATAACGAGATCCTTCACAGCTTTATCATTCTTATC
GGCTTCAGCCTTCTGCCTAAGGGTTTCGATGATGGCATGATCGGGATTGATTTCCAAATG
TTTCTTGGCTGCCATATAGCCCATGGTCGAGGTATCCCTGAGCGCTTGGGCCTTCATGAT
CCTTTCCATGTTTGCAGTCCATCCGTATTGCGAAGTCACAATACAGCAAGGAGAATCTAC
AAGCCTATTGCTCACTACTACCTTCTCAACTTTCTTGTCGAGAATATCCTTCATGATCTT
GCAAAGATTCTCGAACTTTGCCTTGTCTTCCTCTCGCTTTTCTTTTCTTCCTCGTCCTCT
GGTAGCTCAAGTCCTTCCTTAGTAACAGACACAAGCTGCTTTCCATCATATTCCTTCAAC
TGCTGGACAACATATTCATCAATAGGTTCTGTCATGTAAACAACTTCGAATCCACGCTTC
TTTACTAGTTCGACGAAAGAGGAGTTGGCAACTTGGTCCTTGTTTTCTCCAGTAATGTAG
TAGATATGTTTCTGGTTTTCCTTCATTCTGGCAACATAGTCCTTCAAAGAGCAAGCTTCG
TCTCCAGAAGCAGATGTATGGTACCTCAGTAGTTCTGAGAGTTTCTTCCTGTTCTGAGTG
TCCTCATGAATACCCAACTTCAGATTCTTGCTGAATTGCTCGTAGAACTTCTTGTAATTA
TCCTTGTCTTCAGCAAGCTCATCAAAGAGTTCCAAACATTTCTTCACTAGATTTTTCCTA
ATGACTTTAAGAATTTTGTTTTGCTGAAGCATTTCTCTCGAGATGTTGAGAGGCAGATCC
TCTGAATCGACAACACCCTTGATGAAGTTCAGGTATTCGGGGATGAGATCTTCGCAGTTG
TCCATGATAAATACCCTCCTGACGTAGAG
Clavig 69
GGACTTCAGCAAGATAATAGTACTGTTCTGGGCATTCACATTTGTATGCGCCTTCCAACA
GGAGTTGGAAGATAATGCCATACAACTACCTAATTTGTCTGTGTTCAAAAAGAAGGAAGA
ATTGAAGAGCATAATGAAAAACGAAGTTCAACCTCTTCTTACAACAATAAAAGAGGCCAC
AAATGAGCTGAATTTGGTCCTCGGAGACATTGAGTCCCAAAAGATATTTTTTGAAAGCTA
CAGACAGGATTTATCAGAGAATCTTGCAAAACTCCCAGAAAACTGCTTGACCAATGATGT
ACTCCAGCATTCGACTGTGCTGAAATCGTGGAACTTCAGCAAATGCGGAAACTTCAGCCA
GGACTGCATCTTTGCGGCGAAGCTGGCAATCAATGGCACTCTTATTGGTTTCCACATCGG
TTATACCGTAGCAGATATTGTTACTAGTGTCATGAACTGCCCAACGTGGAACATTGTCAA
AGCTTACAAGTGCTACGAGAGTAATATAAACGAAGCAAGGGATTTGATACAGTACATCAA
GACCGAAGGAGCTCCTCTTATTGATGAAGCTGTTGTACTTGCTAAGAAGCTGACTGGGGA
TTTCAAGACATGTATGAATATTCCTCAGGTCTCACATATCAAACTGTATGCAGGCTTAAA
GGAAGCTAAGTGTCAATGGAAGTATCAATAAAACAAGAATTATTTCCTTATCTATATATC
TAAGAAAATTGTTGGTTATTTTCCATTCACTACACTGAATTACTATAAAATATGGATATT
TTAAAGTCATTTACTGATAAAATTCAAATCGTTTTGATAAATAGTTTCAGTGATTATCGC
TAACTAACAATTCACCTTTTGGCTGTGCCGTATATTAGCAACAATACTTTTTTGAATTAC
TTTAATTTGTTTCTTGTACATTTTTATATTTCACACTTATTGTTTTTAATAAAAATCTTA
TTGAACTCTTAAAAATGCCTTATTGCTTTATTGTCCTTGGCAAAAAAGTAATATAGTCCT
AAATTTTGTGACTACTGCTCCATATAACAGTACAGAAAATCATAACATTTCTAGGTAGAA
GATTATGGC
Clavig 70
ACACCCGCATTCCTTTGAAGCCCACAAATTTGACTTTGAGGTTCAGCGATGCCTCCCCAG
TACAACTTGCATGAGCGATGGGGTAAAATACTCTGTACAACAGACTTCAGAACTGGAGAC
TGTGCGAGATTAAATCCTTCTTGTCCCCAACCAATGGCTGTGACGTCCTCTTCGTCCAAA
TCAATGCGCCCAGTAGGCAAGCAGGCTGGTCCAACATTGTTGCTGAATGGAATAGGGGAA
GCTGCAACGACAACTGCTATATCATTGTTGACGAAACCCGAACTGTTGTATTGTGGATGT
AATACTATCTTTTCGATTCCCAGCTTGGTGGCTTCGTTGAGCCTCCTGGTGTCATGTAAT
CCAACTACCAAAAGTAAGTTAGTCATATACAGATAGGGCTGGCAATGACCTGCTGTAATG
GCATGGTAACGTGTGACTATAGTTGCACCACATGCCACCTTAGATTGGGTGTGGGACCAC
AATGCTGCCATCCATGGAAATTGATTTTTTGTCGCCGCTTTTCCGCCAACAATACGCCCC
CTATTAACCCATCCGCAGTTGCAGGATGTAGATTTCTGCGACCAGGTTTCCTGGCAAAGG
AACGCAGCGATGATGCCAAGGAGCAACGACAGTTTATACATTGCGAGATCTTTTGCTTGT
ACAGACAA
Clavig 75
AAAAAGCGAGATGATAACTGTTGCTGAATGCCTGGTTCTGATTTTTGGAGTGGCGGAAGT
TGTTGATGCTTTTTGGTGACACCTCCTAGTTATTTCTTCTTTTGAGCCTTCTCTGCAGCC
TTTGTCACTTTACCTGTAGTGATGTCCTTATTTGTGACAGACTTAATAACTCCTACAGCA
ACAGTTTGCCTCATATCACGAACGGCAAACCGCCCAAGAGGGGGAAATTCTTGGAAAGAT
TCAACACACATAGGCTTAGTTGGAACTAAATTAATGATGGCAGCATCGCCAGATTTGATG
GACTTAGGATTCTGCTCAGTTGATTTACCAGTACGACGGTCACACTTTTCTTTGATGTCA
GCAAATTTACAAGCGATGTGGGCTGTGTGACAATCCAAGACAGGAGTGTAGCCATTAGCA
ATTTGACCAGGGTGATTAAGGACAATGACCTGAGCAGTGAAATCTGCAGCAGCCTTGGGG
GGATTGTTCTTAGAATCTCCTGCTACATAACCACGACGAAGTTCCTTGACAGAGACGTTC
TTTACGTTGAAACCTACGTTATCTCCGGGCACAGCCTCTTGCAGAGCTTCGTGGTGCATT
TCAACAGACTTAACTTCAGTAGTGAGGTTGACTGGGGCAAATGTTACAACCATACCAGGC
TTCAGAACACCAGTTTCAACTCGACCAACTGGTACTGTTCCAATACCTCCAATTTTGTAC
ACATCCTGCAGGGGAAGCCTAAGGGCCTTGTCGGTGGGACGGCTGGGTGGAAGGATGGCA
TCAAGAGCCTCAATGAGGCATTTACCGTCAGCCTTTCCTTCTTTCCTCTCAATAGCCCAT
CCCTTGAACCAGGGCATCTTGTCTGAGGGCTCCAACATGTTATCACCATGCCAGCCAGAA
ATTGGTACAAAAGCAACAGATGCAGGATTGTAACCAATTTTCTTGATGTAGGAAGAAACT
TCTTTCTTAATTTCTTCAAAACGAGACTCTGAGTAAGGAGGTTCGGTGGAGTCCATTTTG
TTGACACCAACAATGAGCTGCTTAACTCCCAGGGTGAAGGCAAGGAGAGCGTGCTCTCTG
GTCTGTCCATTCTTGGAGATACCAGCTTCAAATTCACCGGTACCAGCAGCAACAATAAGT
ACAGCACAATCAGCCTGTGAAGTACCAGTAATCATGTTTTTGATGAAATCTCTGTGGCCA
GGAGCATCAATAATTGTGACATAATACTTAGAAGTCTCAAACTTCCAAAGAGCAATATCA
ATAGTGATACCACGCTCACGTTCGGCTTTCAGTTTATCCAGTACCCAAGCATACTTGAAG
GAACCTTTTCCCATCTCCTGGGCTTCCTTCTCGAACTTTTCAATGGTACGCTTGTCGATA
CCACCACATTTGTAAATCAAGTGACCGGTCGTGGTGGACTTTCCAGAGTCGACGTGTCCA
ATGACGACAATGTTAATATGAATCTTTTCCTTAGGCATGTTTAAATTCGGTTACTGTAAC
TGAGAAGCGTCTGGTGATCTCCAAGTGCCACGGCAGAAAGAGGAAAGAAGGAAAGGCTGA
CGGTAAATGCCTTATTGAGGCTCTTGATGCCATCCTTCCACCCAGCC
Clavig 76
TCTCGAATATAAATTAAATATCTGTTATCAATAAAAATAAAAAAACATGCTATTCACACG
GCTCCTTCCTTTAAAACGAATAGAAAAAACTTGAAAATCAAAACAATTAAAGCCTTCTCT
CTTAATTAAAAAAAGTAAGTATAATTATAATGCTATATAATATATATATAGTTAAAGTAG
TAGTTTATATAAGGAATAGACGAAAAGTGTGGAAACCATGTAGCCGCTTTTCCTTCGAAA
TTCTTTTCGATGGAAACACGGCTGCAGGAGCCACTTGGAAAGATGTAGTTGTTGATGGGG
GAAAAAGCGAGATGATAACTGTTGTTGTATGCCTGGTTCTGAGTTTTGGAGTGGCGGAAG
TTGCTGACGCTTTTTGGTGACACCTAGTTATTTCTTCTTCTGAGCCTTCTCAGCAGCCTT
TGTCACTTTACCTGTCGTCACATCCTTATTTATAACTGACTTGATTACTCCTACAGCGAC
AGTTTGCCTCATGTCCCGAACAGCAAAGCGCCCCAGTGGAGGGAATTCTTGGAAAGACTC
AACACACATTGGCTTGGTTGGAACTAAATTGATAATGGCCGCATCACCAGACTTGATTGA
CTTTGGATTCTGCTCAGTTGATTTACCAGTACGACGGTCACATTTTTCTTTGATTTCAGC
AAATTTGCAAGCAATATGAGCTGTATGACAATCCAAAACGGGAGTGTAACCATTCGCAAT
TTGACCAGGATGATTCAAGACAATGACTTGAGCAGTGAAATCAGAAGCTGCCTTGGGAGG
ATTGTTCTTGGAATCACCAGCAACATATCCTCTTCTAAGTTCCTTAACAGAGACATTCTT
GACATTAAATCCTACATTATCTCCTGGAACAGCTTCTTGAAGGGCTTCATGGTGCATTTC
TACTGATTTAACTTCAGTAGTCAGGTTAACTGGAGCAAATGTAACTACCATACCAGGCTT
CAAGACACCAGTTTCAACTCTGCCAACTGGCACTGTTCCAATACCTCCAATTTTGTAAAC
ATCCTGCAGGGGCAGCCTGAGAGCCTTATCAGTGGGCCGGCTAGGGGGAAGGATGGCATC
AAGGGCTTCTATAAGGCACTTTCCATCAGCCTTTCCTTCTTTCCTTTCAATAGCCCATCC
CTTAAACCAGGGCATCTTGTCAGAGGGTTCCAACATGTTATCACCATGCCAACCAGAAAT
TGGCACAAAAGCAACAGATGCAGGATTGTAACCAATTTTCTTGATGTAAGAAGAAACTTC
TTTCTTGATTTCCTCAAAACGAGCCTCTGAGTAGGGAGGTTCAGTTGAATCCATTTTGTT
GACTCCTACGATGAGCTGCTTGACTCCAAGAGTAAATGCAAGGAGTGCATGCTCTCGTGT
TTGTCCATTTTTGGAGATACCCGCTTCGAACTCACCGGTACCTGCTGCAACTAT
Clavig 81
AAATTTGAATTTTGTTTTGATTATTTGTATATTAATAATTTGATTGAAATAACTTTTTTT
TAGTAAATTTTATTGAAATAATTATTTTAACTATAGTTCATAGTACTGTGAAGGAAAATT
TTTAATTTTTTAAAGCATACTTTTTTTGTAGTACCTTTTGTATCAGGGTTTATCAATTTT
TAATTAATTATTATTAATTTTCCCGAAATTAAAAGAGATATAATATAATGAAAGTTTATG
TGTCAAAATAATTTTTAATTTTATTATAGAGGTTATATGCTATTCAATTTTAAATATCTG
GTTTCTTAATAAATGAATTTAATTTAGGTTAATTTTTGTTATTTTATAATTTTATTTTTT
TAATAAAATTAACTAATAGTATAGGGGATAAGCTCTTTACTAGATCTATAATTAATAATT
TTTTGGAGTTTTAGTAGGCTTGATAACAGCCATCTTAAATTTCGTTATAGTTTATATTCC
TTAAAATTTTATTTATTTTTAATTTAGATTTTTATTAAGATATACAATTTAATTTTTAAT
TTGTAGAAATAATGATAGAATTAGTAGTTTTGAATATTTAAATATAGTAACTCGGCAAAT
TTGATTCTCGCCTGTTTAACAAAAACATGTCCTATTGTTAAATTAATTTTAGGTCTGACC
TGCCCAATGATTAATTTTTAATGGCTGCAGTATTATAACTGTACAAAGGTAGCATAATCA
TTTGTCTTTTAATTGGAGGCTCGTATGAATGGTTGGACGAGGAATCAGCTTTCTTTATTT
AATTTTTATGAATTTGATTTTTTAGTTAAAAAGCTTAAATGATTTTGCAAGACGAGAAGA
CCCTATAGAATTTTATTAATTTGATTATATATAATTTTTGGATTTTGAATATTTTAATAT
AACTAAATTAATTTTGTTGGGGTGACAGTGAGATTTATTAAACTCTCATTATAATATTTC
ATTGATTTATGTATTTTTTGATCCTATATTATGGATTACAAGATTAAATTACCTTAGGGA
TAACAGCGTAATTCTTTCGGAGAGTTCTTATCGATGAATGGAGTTTGCGACCTCGATGTT
GGATTAAAGTGTGTATTGGGTGCAGAAGCTCAATTACTAAGTCTGTTCGACTTTTAAATC
TTTACATGATCTGAGTTCAGACCGGCGTGAGCCAGGTTGGTTTCTATCTGCAATTTTATT
TTATATTTTAGTACGAAAGGACCAAATATAAATAATAATTATTTTTATATTGAATTTTAT
TAACTATTTTGGCAGATTTAAGTGCGATAAATTTAGAATTTATAAATGTAATTTTATTAC
AAATAGTAATTTTTAATTGGTTATTTAATTACTATTGTTTGTATTTTAGTAGCTGTTGCT
TTTGTAACTTTATTAGAGCGTAAGGTTTTAGGTTATATTCAATTACGAAAGGGTCCTAAT
AAAGTTGGATTTATAGGTTTATTACAGCCTTTTCTGATGGTATTAAATTATTTTAAGGAG
CAAACTTATCCTTATATGTCAAATTTATTAT
Clavig 85
GTCAAAAAAGTTTTATATTTTTTATAAAGGTTTAAAATATTATCTTCATCCTGATGCTCC
TTTAGCAGCGAGCCTCCTATCTCTCTCTTCAGCAATACTCAACTTAACTCCCTTGCCCTT
AGGCAATGAGACATAGGCCTTAGGTCCCTTTCCAATAATGAAGACATTGTTTAACCTAGT
GGCGAAGGTGTGTCCACTAGCATCCTTCACGTGAACAATGTCGAACGATCCAGGATGCCT
TTCTCGGTTTACAACAGTCCCAACTCGCCCCAAGTTACGGCCTCCAGTGATCATGCAAAG
GTTACCTGATTCCATGCGGATGATGTCAATGATCTTGCCGGTTGCAATGTCCAACTGAAT
GGTATCATTAACTTTTACAAGAGGATCTGGGTACCTGATAGTTCTTGCGTCATGGGTAAC
CAGATAAGGAATACCTTTTGGGCCAGTTTGGACCCTTCGGACTTTGCACAGCTTGTACTT
GGCTTCATCAGCAGTGATTCGGTGAATGGCATAACGACCTTTCACATCATAGATCAATCT
GAAGAATTCACCAGTTTTCTCAATGCTAATCACGTCCATGAATCCAGCTGGATAATTTGG
ATCAGTTCTAACTTTTCCATCGATTTTAATTAACCTCTGCATAACAATCTTGGTGACTTC
AGTGTTTGTAAGGGCATATTTAAGCCTATTTCTCAGGAAAATAACAAGTGGTAGCGATTC
TCTAAGTTTGTGGGGACCAGAGCTGGGCCTGGGTGCGAAAACACCTCCCAACTTGTCCAA
CATCCATGATTTGGGAGCATTTAAACGTTTTAAGTGCTTCTTGGGGCCTCGAGCCATTGT
TAACAGCAACTAGAAAAGGATTTCACGAGGCCTTTGACTCTGCTACTCCA
Clavig 89
TGTAAGTGCCATTTTAGTTCTCACAAGAATTTACAGAATATTTTATATCTGTCAATGTGT
TACTTCAACTAGTTATCACAGTGTGTCTTTTACTTTATTTAGCTTAAACTGCTAGTGCAT
ATATAGTTTTTCGGGAGTGCTTTTCACCATTAACTGTTAGACTTTTTCTCTTTTAGCATT
TGTGTTTCTAAAATCATTTTCATCCTGGAGGGTCCTCGAGGCATGCGAATTCTTTCTGGT
GATTGTGTAGCGTTGAGGTTCCGTACTTGCACCCTGCACACTTGGAAGTGGCTGCATCAG
ACTCCAAAACTCCACGATTATATGATTTCACTCTCATCAATTGCCACACAGGCCTAATTT
TCACATTCAGTAGTGGAAATTTTAGAAAAGACTTTAGTTAAAAGACTTAAAACTGTAATT
TATTTTGTGTAAGCTACACCATTGACAGATATAAAATATTCTGTAAATTCTTGTGAGAAC
TAAAATGGCACTTACATTTTATCATTCTGTTGCTTCCAAATGTTGCAAATTCAGCTCCTT
ATTGAAGAAACAAAGAAGCCGCTCATTTTTAGTCATGAAACCTCCAGTTGGACGAAGATC
ATTGACAACTAATGTAACTAGCAACTTCAATGAAGAAAAGATTATAAAGTCAGTGTATAT
TTCTCAATCTAAGGACATATTCACGAATTTAGCTTTGGAGGATTGGCTTTATCGAAATTT
TGATTTTACACACCATCATGTGATGCTTCTTTGGAGAAATAGTCCATGCATAGTTATTGG
AAGGCACCAGAACCCTTGGATAGAAGCCAATTTTAATGAAACAAATCAACAGGGCATTGA
ACTTGCCAGAAGAAATAGTGGTGGAGGTACAGTTTACCATGATGAAGGAAACCTAAATAT
AACATTCTTTACTCCTCGGGACAGGTATAACAGGAAGAAAAACCTCGAACTCTTGGCTAA
AGCACTTGAGAGAGGATGGGATATACATCCGGAAATAAATAAAAAGAAGATATTGTTCTC
GATTCCAGCTACAAAATTTCTGGAACAGCTTCCAAACTGGGTCGTCCAAATTCTTATCAT
CACTGCACTCTTCTTGTTGATGTAAACAAAGAACGGCTAGTGAAGGCTCTTGAAGAAAAC
AAGGGTATTCAGTTCAAGACAAATGCCACACAGAGCATTTCGTCCCCTACCATCAACCTC
TGTGATGTCCATTCAGGCATTACTATGGATGGGCTCATGTCAGCTGTTGGGTGGGAATAC
CTACGTACTTCTCCACTCACGCACAAGGACCTAGGCTGGGAGCTTGTTGCAAAGCAGAGA
GGCTTTCAAATGATCAATCCTACTGATGAATGGTTTCCAGGCTTAGAAAATATTCGCTCT
GAGTTCCACAGCTGGGAATGGAGGTATGGAAAAACTCCCAAGTTTGTTGCTACAAAAGAA
TATCAGCTTGATGGTAATCTCGGATCATTGTCTGTTGGAGTCGAAGTTGAGAATGGTGTT
GTAGGTGGTGTTGTGCTCAGTATTCCTCCTGGCGTGGCTTGGGGACGGCTAACAGGTGAT
ATTGATATTATAACAACTGCTCGTGGCCAGCGCTTTTCCCCGGCTGTATTCGACCTTGTT
GAGCAGGCTATTAAACAGCAGGGAGTGGATTTCTACGCATCAAAATCTAAAATGGCTTTA
TGACAAACACCGACCAATGATGTTCCTTAACAATCATTAAATGTAAATACTCAAAATATG
TGCCTTGAGGAGGGACTTGGTTCTCACTTGAGAATTTTAAGTGTATTAAATTAATTGCTG
GTAAGAATTAATAATTAGTGATAGTTTTTTGAGAAGTTACCTTGTTTTATTTCTTCTGGT
TCTGGAACAAAAACATATCGTTAACCATTGCTATGTTAGCATTTTATTTCTTTATATGGT
ATAGTGTTAGTTATAATTTTATCTCAGATAACTACTGTAGTCTGAGTATTTTAAAATGTA
ACTACTATTGGTTTTGGTGAATGAATATTGTAACACTTTTTGAAGTTATAAATGCATTAC
TTATTTTTCTTTGTCACTTTTAGTTCGTTTTTAATATTCTACTGTGCTGAATTATGTTAG
CAAGATATCATCTTAAGCATATTTCATTAAATATGCTATTTTCACATTTTTGAAGATTAT
TTTATTTCTGTCAATGGAATAATTAGAGACTGTAACATATGTGTTCAATACTGACTGGCA
TAGATTAACTGTTTAATGTTCATGCTTGATAAATAGTTATAAGTGCTTTAATAAAACTGC
TGGTTCAGTTTCTCCTAGTTTTACTCATGATATTTTCTCATATAATAGTATTCTAATCAT
AGAATTACTATGTAGATTTTTTAAAGCACAAACTATAAATAAATTTAGCTACTAGCTACT
AAGTATTTGTTATATTTGTGATTAACTAATTAGAATGTGATTCGTGTTGTGATATTGTTA
TTGAGAAATAAATGTTTATT
Clavig 91
AGTTCGTTCTCAGACGAGGCAACATGGCTCTTATTTTCTACGTGGCTGCTCTTCTAGCAA
CTTTCCAGTACGCTATCGCTGGACCAGTCGATGAGGCTAAGCAAATGCTGCAAACCGAAC
TACAAACGTATGAAAAATGTGGAAAGGAAAACAACATACCTGACGCTGAATTGGAAAAGA
TAATAGCCAGTCATGAAATTAGTGATAACAGAAATGCTAAATGCTTTGCATCGTGTCATC
TCAGAGGAATGAATATAATGAATGAAGATGGATTCATTAATTGGGACAGAGTGGATGAGA
TCAATAAAATTGAATACGTTAAGCAAGAAGATGAAAATAAGGCCTTGGAAGCTACAAAAG
TTTGCAGAACAACAGTGAAGAAAGTTGGAGATAATTGCGATACTGCCTATCTTGCTATGA
AATGCTTCTTGGAGAATGCTAAGAAGCTGAATCTTCATATGCTTGGACCAGAGGACCTCC
AGTGAAGGCTTTTTTAATGGAAAATGGTTTAATATAAAACTTTATGTTCTATCTGTATGC
CCAAGTTCAGTTATCCTTAATATATTTTGTTTAATATACCTAATGTGTACTAACGAATAA
AATAAAATGACATGTTTTT
Clavig 103
GGAACACAATAAGAACTATGAAAAAGGATTAGAGTCTTTTCATATGAAAATGAATCACTT
TGGAGATTTGACTGCTGAGGAATTCAATGCACTAATGAACAAATACAATAATTTTGAAAA
CAAAGTACTAGGATCCACATTCAAAGCACCAGAAAATGTCGATATCCCAGACTCTATTGA
CTGGAGGACAAAGGGAGCAGTCACACCTGTCAAGGATCAGGGAAACTGTGGTTCATGCTG
GGCATTTAGTGCAACTGGGTCTTTGGAAGGTCAACATTTCCGTAAGACTGGAAAGCTTGT
TTCATTGAGTGAGCAGAATTTGATTGATTGTGACACTAGCTACAATCGAGGTTGTGATGG
TGGGATGGCGAAATATGCTTTCGAATACATCAAGAATAACGGAGGTTTAGATACAGAAGA
ATCTTATCCTTATGAAGGAAAAAATGAATATTGCAGGTTCAATAAATCATCAATTGGTGC
CACTGATACTGGTTTTGTCAATATTCCAGAAGAAGATGAAGAAGCTCTGAAGAAAGCCAT
TGCTACTGAAGGACCAGTTTCAATTGCCATTGATGCTCGGAACCCTTCATTCCAATTCTA
CAAAGGAGGTGTCTACTATGAAAAATGGTGCAGCAGCCATCTTCTTAACCATGCTGTACT
TGCAGTCGGCTATGGAACTGAAAATGGCC
Clavig 106
AACAAGCAAATGATAGAGGAACACAATAAGAACTATGAACAAGGATTAGAGTCATTTCAT
ATGAAAATGAACCACTTTGGAGATTTGACCGCTGAGGAATTCAAAGCCCTAATGAACAAA
TACAATAATTCAACAAATGAAGTACTTGGAGCCACATTCAACGCACCAGAAAATTCTGAT
ATCCCAGACTCTATTGACTGGAGGACAAAGGGAGCAGTCACGCCTGTCAAGAATCAGGGC
ATGTGTGGTTCATGCTGGGCATTCAGTACAACTGGGTCTTTGGAAGGTCAACATTTCCTT
AAGACAGGAAAGCTTGTTACATTGAGTGAGCAGAACTTGATTGATTGTGACACAAGTTAC
AATCAAGGTTGTAATGGTGGGCTGATGAGCTATGCTTTCAAATACATCAAGAAGAACGGA
GGTTTAGATACAGAAGAATCTTATCCTTATGAAGCAGAACAAGGAGACTGCAGGTTCAAG
AAATCATCAATTGGTGC
Clavig 107
TATGATATCAGTCAGTGTTGTGTGGCCAGTTTGCAATAAACAGGGTTCTAACAGCCTGAC
AGGCTTTCTCAATATAGAGGAATTCCTGCTGCAGGAAGAACAATGCGCGCCGCCCGTGGA
ATTCTAGTCCTGTCCTTTGTTCACTTAATTGCTCAGGTATCATTGACAACGACTGGCGGT
ACCGTGGAAGACCTAATATCTGCAGTCCTGTCCGACAATCAAGAGGAAGTCAAGAACGTG
TTGAAAAATGGAATCGATATCAATACAAAAAGCAATACTAAGACTTCCAAGGGATACACA
GCACTCCATTGGGCGGCAACCTCGGGGCTGGTTGACATGGCTAAGCTCCTCATAAGCAAG
GGAGCCGATCCAAATTCACAAGATGCACATGGAGAGACGCCATTGCACAAGGCTGCCTTC
GGTGGAAAACTCGAGATGGTAGGATACCTTGTGAAGGAAGGAGGAGCAAATATTTCTGCA
ACCAACCATTTCGGGGAGACGGCGATATTCCCTGCAGTCTCTAAAGGACAAATGGACGTG
TTGAACTTCCTGTTGTCTAAAGGAGAGACCTTGGACAGAAGGAACATTCATTTACAGACA
TTGCTTCATAAGGCTGCTATGCATGGTCAGCTTCAGATGATAGAGTTTCTACTAAGTAAA
GGTGCTCCTATTGAAGCGAGAGATCTCTGGGGTGCAACTCCCTTGTACGATGCCATTGGG
AGGAAGAAGTTGGAGGCTGTGAAGCTATTGGTATCGAAAGGAGCCGAAGTAGATACTCCA
TCGGAAGGCGGTGAAACTCCTTTGCATCGGGCTTCAGAGTACGGAAATGCGGAGTTGGTC
GAATTCCTCCTGTCTAAAGGTGCCGACCCCAACAGGAAGGACAATAACAAAGATACTCCA
CTGCATTTAGCTGTAGCGATGCAGAAAGCCCAGACCGTTTCTGTCCTTTTGGGAAAGGGT
GCATATGCTGACAGTAAAGGATATCTACAAAGGACACCACTATGGGTGGCTGCATCCATG
GGTAGTAGACCTATAGCTGATATGCTCATTGCTAAAGGTGCCAACGTTGATATAGTCGAC
AGCCTGGGTGATACACCACTACATGAAGCAGTACGCAATGGTCATCTGCAGGTTGTCAAA
TCCCTCGTAGATGCAGGTGCACAGCTCAGGAAGAAGGACCGCAAAGGGAAGACCGCCATC
GACATTGCACAGGAGAATAATCACAAAGATATAGAAGATTATTTCATGAATCAAATTTCT
TAGAAAAAAAACCTCATAACACTATTAAAACAATGTTCATAAATGAATTTTATTT
Clavig 111
ACAACCATTGTTTTGATAACCACCAGAACAATCCACCAAATTCTGTTCGCTTAGTGATAC
AAGTTTTCCAGTTTTACGGAAATGTTGACCTTCTAGTGATCCAGTAGTGCTGAAAGCCCA
ACATGATCCACAATGGCCCTGATTCTTGACAGCTGTGACAGCTCCTTTCTCCCTCCAGTC
AATGGAGTCTGGGACAGCAACATTTTCTGGTTCAATGAATGTAGACCCGACTAACTTTCT
GGCTTCAGATTTCTGGTATTTGTTCATAAGGTTCTTAAACTCTTCGGTGGTCAAATCTCC
AAAGTGATTCATCTTCATAGTGTAATTAACTAGCCCTTTTTCATAGTTCTTGTTATGCTC
ATCGATCTTCTGCTTGTTACTGAGGAAAATATTCATGCGGTGAAGCTCTTCTGAGGGGTC
GCTGTACCTCTTCCCATGTGTTTGCTTAAAGCTGACCCAGTCATCTACTGGGTTTGCTGT
GGC
Clavig 115
GGAAGTCTGTTATTTTGTTTTGCAGCAAGTCTGTTATTTTGTATGAAACATTTAATAATA
AAAGTGAGTCTTCTTTTATGATGATGGCCTGTTGATATCAGCAGCATCCTTATGGTAGAT
ATGAACATCCCTGAAGTAGAAGTTAGGAACGTGGAATGCACTAGCATGGGCTGGCCTGTC
GAATGGGAATCCAAATGGCTTGCCGTCATACAGTCTTGAGCCTCCGCATGCAATATCAGC
TGTTTTCTCGTCTCCAGATTGGCTAGGATCGTATGGTGTAACTGCAACTCCCAAGACATA
GGTACGCCCACCTTTCCAGCCCATGGGTAGTTGGAGCCTTTCAGGATATCCACATCGTCC
AGCCTCAGAAATATAAAATTGTTCCTTTTGGCTGAGAGCGTTGTTGACAGATGTGTAAAG
GGATCTGAATCCTTCTTGGTCATGAACAAAGATAGGGGATTCTGTTGAACTTCTTTCCCA
GGTATTCACACCAGCAGTCAATTTTACTGGGAACCGATCAATTTCAAAGTATGATAGTGC
TGCTTGGTCAAATGTGAGTAAGTGGTCATCGGAGTCATATTTTGGTCCTAAGAACACTCT
CACAATGGCATCTCCTGCAACATCACTTTTTACTGTAACATTGAAGCGGTAGGGCTTGTG
GTTAAGACGGTACTGGCGTACAAAATATTTATGGTGGATATAGTCTTCACTGTGCTCCAT
TGGTACACCATTCGTTGCCTCATAGTCAAAGAGGTCGAAATAAGTGAGAAATTTGTCAAC
TTCAACATTCTCAACTTTGACTCCATTGTAGAAGAAATCCTCTTTGGTATATGGTCCAAG
GGATCTCTTGTGGTGCTGGAACAAGATTAAGAGTCTGGCAATGTAGTTGTACCATACAGG
GTCCCTCAAAGCAGTTGCAGGAGTGGACAATGCATTTCCAACAAATGCTCTGTCACTTCC
AGTGCTGACGATGTATGCTAGAGCATCTAGCCCAGCATAATACAAAGATCTGTAGAATTT
TCCACTTGGCCTGTCAGTTGTTCCATAAATTAGTCTTCCCAGAATTTCAATGCCATTGTG
TTTATCCAAACTAATGGTTGATTTGTTGCTTAGTTCAAAGATCAACCCAGCATCAACAGC
ATCCCATAGTCTCCTTTCTTGTTGTTCAGCAAAAGAAACACCTGCTACATTGTTGTCAAA
TGGAACAAAATTATCTGGTCTAATAAAAAAGCTCTGACCATTTGAATAACTAAGACGAGG
ATTGTAACCAACCTTAATAGGCTTGTTCCATGTTAGTACATCAGCGAATGGAAGGCCATT
TGCCAATCTTTCAAGAGTGTACCTTGCAAAGATCTGCTTAAGTGTGTAGTAGAAATTTTC
TCCCCTCTTTGAAAGAGTTGGTATGTTATATTTCTCAGGGCACATCCATGAAGGGTTCCT
TACAAACCAATCTGCAAAGAAGGCATTCAAACCTACGTCCTCCCTGAAGTATGAAATTCT
GTACTCAGCATGCCCTCTGTTGTCAACACTCCAAACGGAACCATATTTCATCTTGTGGTC
AACGTATTCATAGCCAGTGTTGTTGTAGTTGAAGCGACGTTCTTTGACACCTGTCAGCTT
AGCGTCATATACATGGTGGAGTGTTTCAGTGGGGACAAAGAAATTGGGGTAGACCTCATA
TATCGGAGGAATGTAGAATGTCTGGCAGTCCTTTCTGTAGTGGAGGGCCAAAGTGTAAGC
ATAAGTAAACATACCAGGGTGAACATGGTTCTTTGCCCAGAATGCTGCCTTGATGAATGT
GTCAAAGTCCTTAGCAAAGTAGAAGACATCGAAGAGCTTGATAGCATCGTGCCTGGATTT
ATGGCATGCAAAGCTGAAGACTGCATGTTTTGAGATAAATCCACGCTGGTATGCTTCCCA
AAATTCTCTTGGGTATTTTTCATCTGTGAATGAATCATAATGTGCAGTAATGTCCCAGTC
AGCATTTTCATTCTTAAAGTGCTGGCTATGGCCAACTGCTACATACAGGTCCAGTACTAC
CTTTTGTCTCTTGAGAAAATCGGCATCAGCTAGCCTCCTCTCTGGCCTTACAGGTAAAAC
AGAGGCGGAAACCGCCACCGCGATCGTGAGAAGAGAAGCTAGTGCCAACATCT
Clavig 116
AAGGAAAACAAAATGGATGTCAAATCAGTCAGTCTCTACGCTGAAGGTCTGTTGATGTCA
GCAACATCCTTATGGTAGATATGAACATCCTTGAAGTAGAAGTTAGGAACATTGTTGAAC
TCGTTGGCTACGATGGGCCTATCAAAGGGAAATCCCGCTGGCCTGCTATCATACAGTCTT
GAACCTCCACATGCAATATCAGCTGAATCTCCAACGTGGCCGCTGACAAATGGAGTAACT
ACGACTGCCAAAACGAAAGCGCGACCTCCTTTCCATCCCATGGGTAATTGGAGTCTTTGA
GGAAATCCACATCGGCCAGCCTCTGAATAATGGAATGGTTCCTTCTGGTTGAGTGCACTG
TTTATTGAAGTGTAAAGAGACCTGAATCCTTCTTGGTCATGGATAAAGAGGGGAGAATCT
GTTGAACTTCTTTCCCACACATTAACACCCTCAGTCAATTTTACTGGGAAACGGTCAATT
TCAAAATAAGCTAGTTTTGCTTGGTCATAAGTGAGGAAATGTTCATCAGAATCATATTTC
GGTCCAATGAATACTCTCACAATGGCATCATCAGCTTTTTCACTCTTTACAGTGATGTTA
AAGCGATATGGCTTGTGGTTGAGGCGGTATTGGCGCGCCTCGTATCTGTGGTGGGTGTAA
TCTTCTTTATTCTCCAGTGGCACTGCATTGGTTACTTCATAGTCAAAGAGATCAAAATAT
GTGAGCAATTTGTCCACTTCAACATTCTGAACTGTAACTCCATTATAAACAAGTTCCTCT
CGAGTATAAGGTCCAAATGACCTCTTGTAATGTTGGAACAGCATTAAAATTCTAGCAACA
TAATTGTAGAAGGCAGGGTCTCTAAGAGCTGTGAGTGGTGTGCTCAATGCATTTCCTACG
TAAGATCGATCACTTCCGGTGCTGACAATGTACGCTAGAGCATCCAGACCAGTATAGTAC
AATGACCTGTAATACTTCTTGCTTGGTCTGTCATTTGTACCATAAATTAATCTTCCTAGA
ATTTCTAAGCCATTTTCCTGCTCCAGAGTAATGTGAGATTTGTTGCTCAATTCCCAGATT
AAGCCAGCATCAGCGGCATCCCAAACTCTCCTTTCGATTTGTTCAGTAAGTTCGACAAGT
GCTACGTTGGCATCTTTTGGAACAATATTATCTGGTCTAACGTACATACTCTTTCCGTTT
ATGTAAGTGAGTCGAGGATTGTATCCAACCTTGATCGGATTGGTCCAGCTTAGGATGGGA
GTGAATGGAAGGCCATTGGAAACCCTCTCAAGGGTGTATCTAGCAAAGATCTGCTTAAGG
ATGTTGTAGAAATTCTCTCCCCTCCTGGTAAAATGTGGCGACTTGTTGTACTTTTCAGGG
CACATCCAAGATGGGTTCCTCAAAACCCATTCTGAAAAGAAGGTATTTAAGCCCACATCT
TCCCTGAGATATGAAATCCTGTATTCTCCATGGCCTCTATTGTCGCCGCTAAGAACTCCA
CCAAACATGGCCTTGTGGAAGTTGTATTCGTATCCAGTGTTGTTGTAATTGAAGCGACCT
TCCTTGACTCCTGTCATTCTGTGATCATAGACATGGTGCAGAGTTTCAGTAGGCACGAAA
AGGTTGGGGAAGATCTCGTAGGCTGGAGGGATGAGGAAGGTCTGACAGTCATTCCTGTGG
ATAAGTGCCAAGGTGTAGGCATAGACGAACATGCCTGGGTTCACGTGAGCATTGGCCCAG
GAGGCAGCCTTGATGAATGTGTCGAAGTCCTTTGCGAAGAAGAACAAATCAAAGAGCTTG
ATTGCTTGTCGTCTCGTGTGGTGGCAGGCATTGCTGAAGATTGCATTCTTTGGAAGGAAA
TTGCTTTTGTAGGCTTCCAAGAATGCCCGGGGATATTTCTCATCGGTGAAGGATGCAAAG
TTTGCAGAGATGTCCCAATCAAAGTGTTCGTTCTTGAAGTGTTCACTATGGCCTACACCT
ACGAAGAGGTCGAGTACTTGCTTCTGCCTTTTGAGAAATTCGGCATCGGCAACTTTACTC
TCGGGTCGAAACGGTAATACTGAAGCGGACACCGCCGCTGCAATAGTGAGGAGTGAAG
Clavig 126
ATTAAGGAGGGATCAGAAATCATGCTTCTCTCCATACTTCTTCCTGTTGCTGCAGCCTTT
CTTCTCCAAGAGTCATGGGCTGACAGGGCTACTACTTGCCCATGTGGATGGACCAATCGT
GGGCGTATTGTGGGCGGTAAGGAAACCAAGAAAAACGAGTACCCATGGATGACTGGACTC
TACGACAACAAAATGAGAATTGTGATGTGTGGTGGTTCAATAGTCACACGCTTCCACGTC
CTTACTGCCGCTCATTGTGTTCAGGGGAAACATCATAATGACTTAACACTTTTATTTGGT
CTCCACAATACAAATAGGATCCACGAAGCTGTCAAGAGTCCAGTTGAGAGATACATCATC
CATCCTGATTACTATAAACGTGCTCCTAACAGTGATGACATTGCTGTGCTTGTCTCAAAA
GACTTAATCCCTGTGACAGCTACTATTGGACCAGTCTGTATGCCTTCTGGAAGAATTAAT
CTGGAACGACAGAAAATCACGGCAATAGGATGGGGACAACAAGGCTTTACCGCCCCACCA
TCTCCAGTTCTGAGAGGTGTTGAACTTACTGTTGAACCGCACGATATTTGTAAGAGAGAA
ATGCATCTAACCGTGCCACAAAGTCAGATCTGTACATCAGACCAAGGCAAGAGTACCTGC
CATGGAGATTCAGGTGGACCATTGGTGTGGTTTGACCGCGAAACCAAGAGATACACTCTA
GTTGCTTTGACATCTTATGGAAATAGATGTGTTACACCTCCAGGAGCAGTTAATACAGAA
ATTGCATTTTATAAGTATTGGATCGAACAAGTTATAAGAGAAACGAAGCCTGTAAACATT
TGCACGAAAGTTTAAACTTATGGCAGCGATTCCCGTTTCATGAAAATATGGCAGTGGAAA
TCCTCTGGTTCCCGTTTTATGGAAATATTCAGGAAATATGCTAATTAATCGTAAACATGA
ACCATAATTCAGTATATATGCCTAATGCAAATCTTTGTACTAAATTTAACATGTATGCTA
AATACCACTATTTTT
Clavig 127
GCTACCGCCTCCTTTGCCGCCACTGCTACCGCCTCCTTTGCCACCACCGCTACCGCCTCC
TTTGCCCATACCTCCTCCGAATCCACCGCCTCCTCCTTTGCCACCTCCACTGCCTCCACC
AAATCCTCCTTTGCTACCTCCACCTCCTTTCCCACCACTGCTCTCGCAATCACTTCCGCC
TTTACCACCTCCAGAGGAACCTCCTTTTCCGCCTGAGCCTCCCCATCCTCCTCCACTGCC
ACCTCC
Clavig 129
AGTACTTTAATAAATAACAAACAAAAAGCACTTGATTAAGGTATATTATGGCTGCAGAGT
TTACGTCCCTTCAGTCTTCGAAAGAAACACTGACTGAAACATCAAGAATAATATTCAGAA
GATGGTTCGATTAGTACCTTTATGTATTTTGGTATGTTTTTGGGTTTTTGCTGAGGCGAA
TCCTATCAGCCCGACTCAAGTAGAACAATGGGACCACTTCAAGACAAAATTTGGAAAGAC
CTATCAAGATCAAGAGGAAGAAACATACAGGCTACAAGTATTTTTGAAAAATGCCCAAAA
AGTTGAAGAACATAATAAACTTTTCGAAGAGGGGAAAACTACCTTTAGACTGAGGATCAA
CAAATTCGCAGATTTGACATCAGAAGAATTCAAAAAACTATATAATGGTTATAAAGGTAA
GAAATCCAGCCCAAGTGTAGAGGTGTATTCGGATGAAGCAGGTGATCTTCCAGCATCTGT
AGATTGGAGGACCAAGGGTGCAGTCACTGGCGTCAAGGACCAGGGACAGTGTGGCTCCTG
CTGGGCTTTCTCTACGACTGGATCTCTTGAAGGTCAGACATTTTTGAAAACAGGAAAACT
TATTTCACTCAGTGAGCAAAACTTGATGGACTGTTCCAATAGCTACGGAAACTATGGCTG
TGAAGGAGGACTAATGGACCAAGGCTTTCAATATATCAAAGACAATAAAGGCATTGATAC
TGAAGAATCCTACCCGTATCAAGCTGAAGATGAAACATGCAGATTCAAGAAAGCCAATGT
TGGTGCTACCCTTACTGGTTATACTGATGTTGAGGCTGGGAGTGAATCCAGCTTACAGTC
AGCTGTTGCCAAGGTTGGGCCTATCTCCATAGGCATTGATGCAGGACATGAATCATTCCA
GCTGTATGATTCAGGCATATACTATGAATCAGAGTGCAGTTCTGAAGA
Clavig 131
ATTAACTTCTTTGGGTTGTACAAAAAACAGCCAGAAGAAAATTACAGAAGTGGAAGCTTT
TGGAGGTTTTTGTAAACATAAATTTCTGTTACAAGTCTCAGTCTTTCTTTATGACAGAAT
AAGTGGTCTTCAAGAACAGATATAATAAGGGTGAACCAATGATTTCCTCTCTATCCATTG
CATGAAGCAAGATCCACTACAAGCTTTTTGTACTGTTCATAGGAGGGGAGAACATCTGCA
ATAGCAACCATCCCATTGGCATGATCAGAGAAGATAACATTTGGTTCCCCTCCATCATAT
GGTCCAAACATACGGAAAAGATCAGGGCGGCCACCAAATAAATTAGCTGCAGAGAGTAGA
GATTGCCTAGCTTCATCAATCTGCACTTCACTTAATTCTTTGCAAACCATCACCAGTTTT
GGTGGAATAGTCACCAGGCCACAGTCAGTCCTATCAATAGGTACTATTCCTCCAGATGGG
CAAATCAATTCAATATCTTTAGCTCCATCTTGGTGCAAAGATGATAGTGGCACGAAGGCG
ACATCTCCAAGGCCATCTTGTAGGCACTTTATTGGGTCTGGTGAGGTTATTGTTTTTGAA
AAGAATTCAGAAAGGGTTTTTTCATAAGGACAATGACTCTTTGATATCAGACCACTGTTT
AATAAATATTTAATTACTCCAAAGAAACCTGCACTGTCATTTGGTTGAACACAGACCTTC
TTTCCCTTTAAGTCCTTAATAGACCCAGTGGTTGAGCCTTTTTTAACTGCAGCAACAATA
TCTTGTTTACTTACACCATTATACTGCTCATTCAAAAGGGGTTTCAGATGATTTTTTCTG
CACTAATAGCTTTATGTGGATCAAGAACCACAAGCTCAGCTTCCTTGTTACCAACAGCTT
TCACACAATTGTCCCTTTGAACACATGACAAACTTGGGCGAATATCCCTTGTGTAGGCTG
CTGTTTTCAGATGTTCACATTTTTCCATTTCTCTAGCCGTTTGTGTGCATATTCTTACTG
TTCTACTTGGTTGGAGAACATCACGCTCAATCACATCTTTGTACTTTGCTTTTTCCAAAT
ATTTGAGAGGAGAAGAAGGAGTATTGTCAACAGCTAGAGTTTTGTTATTTATTGTCAGCA
CCTTTGCAATCCAGTCAGCATGTGAAGATTCTCCTAAATTGTTCAGTTTTGAAATTTCTT
CACTCAAGGCTTTTATTTCTTGTGAGTCAACATGAGTAGATGCCATGAAACCTGGCCATG
GCCTTGCAGCAAAAGTGCAGGGTGTACCAGTAATCGGCTTTTTGCTTCCATCTTCACACA
AATAAGCAAATTCACTTGGGTTGAATTCTGATGGTTTTGCTGGTTGACTTCCATATGGCA
TCCCAAAAAATTTCTTCACATAAATGACTTTTGTAAATGCCACTTGTCCTCCCGCTTTAG
CCAGACATCTCAGAGCACCTTCATATCCTGAATTTGCATCGGGATAATCACATTTGTCAG
GATTTTCACAGAGTTCACAAAGGTTGGAATATGTTTCCTTTAGCCTGGCATTCGTCTTTG
GATGAGGTGACCATGTACCAACTAAGCATGATTTAGAGAAGAAGTTTGACAATGCCTTCA
GTTCATTTTCACGAGGAGACAATGTTGAATCATTCAGTGGCCCCAGAATTCCCATTTTTG
TCAACTTTGTTATTGGAATTTTGTAACCAACATTCCTACCAATGCCAGTATGGCATGATT
TAAGTCCTCTGAGTTCCCTCAAATTAGAGATCTCTAAATCTTTGTGGATTACAATCACTG
CTTCATAACGAAATTCAGCCTTTGGTTCTTCTTTTGTTCTAATTTCCTTAAACACTGTGA
AGTCATTGTTGAACTGGGAAGCTATATACATATCTTCTGGGTCGAGAGCTTGGAAATCTG
CCTGATGGTCTCTAACTTTATATATACAGTCAATCCTGTCCCTGGCTGAAAGACATTCCA
TATTAATTCCTACAGATTTAGCTTGCTCTACCATCTGCTTGCATGAATTCAAATAAACTG
CTGGGACACATATTTTATGGACAGGTAGTTGGTGAGCATTGGCAATGGCTGCCAAGCCCA
AGACAAAAAGAAACCCCACAGGCACCATTTCGAGACTGAACTAGAACTCGGTCCTCTGCC
CGTATA
Clavig 142
TCTCAATACATCAGATGGCACCACACAAGATAGCTATTTTCTTAGCAGCATTTATCTGCT
TAGCCTACGGCCAGAATACAACACGGCCTACAGGGTTATTCAGTTCATTTTTGACGAGGC
CATTAGAAGCAGTAAGGAATGCCATCACCACTGGAGCCCAGTTAAAAGGCACACTACTCA
ACTCCACAATGAATAGTACGAAGGCGTTGGCAACGGGAATAATGGGTGCCAAGCAGTCTC
TAATGACCATGGGCACAAATTTGGCCTCTAATGGAGTCCAGATGGGTACCCAGGCAGCCT
CTGGAGTAGCGGGAATCATGGGTAATATGATGTCTACTATGCCCGGCGTTGGAGGAATAG
CCAATTCAGGAGCAAAGATGTTTGGTGCTGGGATGAGTATGGCAAATGGTTTAGCACAGG
CTGGCATTTCGATGGCTGACTCTGCGGGGAAAGCCTACACCAGTGGCGTAACAGCGGGAG
TTGGAGCTGCAGCTGATGCAGCCACTTCAGTAGGCACCTCTTTAATCAAGTCTAAGGAAG
GTGTGCTCCAAATGGGAGTTGATGCATTCGGCAATGTAGTTGGAATGGTCGACCAAGGGA
TTCAGTTAGCAAGCGACGCCTTGAACTCCACCCTTGGCACAATTGACGCCAGTGTTTCCA
GGGTCAATGATTTAGGAGTGAGCATGGCCACTGATGCTAGAGGATCCATACAATCAGCCG
GCAGTGGATTGGCAATCAACGCAAACCTACAAACATCTGGTTAAATGATGGTAACGAATT
TTTAATCTGTCCTTATAAATACTGAGAATTGTTAATTAA
Clavig 149
CGTAGGTTCATTTACAATACTTACAATTGAAGTAATAATTGTTGGAATATGGTCTTCACT
ACCTAGAACCCCTCTATGATGATGACATATTGCTCTGTTGAGATGTTTTTCAACACGTGG
TTGAGCATGTTTCAATATCTGGTTATAGAATGGCAGAACGTTCTTTGTGAATTCTTCAGA
AAGGTCCCTGTCCTGTTTAGGATTCGAGGCCACGAATGGAGCATCAGTCAATTGCTCATA
TTCGAATTTCTTCAGTGTCACTTTACATCTTGGCTTAGTTTGGACGCTGTACGACAAGTG
GAATGAGTTGTTTCGGACCTGGACAACGCCAGAGAATGCTTCACCTTCGAG
Clavig 151
TTTATTAAGCCGTAGGCGTTTACAAAAAGGTGCCATCCTACGTGCAAGTCCAATGTCACA
TTGCCATCATCGGCGATAATTAGCAAGCTGTCATTAGTTCTCTTCAAGGAGTTAAAGCCA
ACGTGTACACCTTTCTTAAGCTCGATGTGGGGGAAATGATGGTCCGGAAGAGGGTTGAGG
CCTAAACCAAACTTCGTCAACCACTTGTTGGCCTCAGCTAGCCCGTGGTCCGTTTGGTTA
TTGATGTTGACGACCTTGTCAGCGGTCGCGATGCACGCCAGGAATAGAAGGCCCACTAGC
TTCAACATGGTGCCGAATGGTGTGATACTGGAATAA
Clavig 158
GCGGGTCCAGCAATAGCACCGAGCCCAACGGCTGGGCCAGCAATAGCTCCGTGTCCAACG
GCTGGTCCTACGACAGCTCCGTGTCCGACGGCGGGTCCAACGACAGCTCCATGTCCTACA
GCTGGTCCTACGATGGCAGCTCCGCTAGTGGCTGGTCCAACAATAGCACCATGTCCCACG
GATGGTCCTACGAGAGCTGCAGGTCCAACAGATGGTCCAACGACAGCACCATGTCCAACA
GATGGTCCAACGACGGCACCATGTCCAACAGCTGGTCCAACGACAGCGCCATGTCCAACA
GCGGGTCCAACGACAGCTCCATGGCTTACAGCGGGTCCAACGAGTGCGGCTCCAGAGACA
GCAGGTCCAACAAGTGCGGCTC
Clavig 159
GCTGATATTCAGTATGAGAGCATTTCTTGTATTAGCCGTTGTGGCCTGCATTGGCGCAGC
AGTGGAAGGGAAGAAATTCTCCCAGTGTGGGATGGTGAAGGAGCTACTGAAGCATGGCAT
CCCTAAGAGTGAAATGGCAAATTGGATATGCTTGATTGAGCATGAGAGTAGTTTCAACAC
TAAAGCCACTCACAAAAATACGAATGGCAGCATCGACTACGGAATTTTCCAGATTAACAA
CATGTATTGGTGTGCCGAGGGGTCGAAACCTGGAAAAGATTGTCACGTGACCTGTAAAGG
TCTTCTCTCAGACAACATTAGTGCTTCAGTGAAGTGTGCTAAGCTTATCAAAAGCAGGAT
GGGATGGAGGGCATGGTACGGTTGGCTCAACCATTGCAATGGCAAAAAGCTACCTAACGT
TAACCATTGCTACTAGTCAACTCATCGAATTTGATTAATAGTTTACTTTTATATATATTT
TATTGTGAATCGTAAATTTAATAAAGTATCTACTGGGAAAACTAAATGTATCTTTTTATT
AGGATAAACTAACTACTTTTATTTCGACTAATACGAGAGAATTTTAGAAGCCACATTTAT
TGTTCTTCATGACTGGTCATAGGTCTACAAACTTAGAGGTTCAACTCTACCAGATATGTG
TTGAAGTTAAGATAAACTTTTAGTTTAGAACATATTTTTCATCCTGTAAGGAGACAGTAA
GTTAAATA
Clavig 166
CAGATTGGTGCTAAGTTCTGGGAAATAATTTCTGATGAGCATGGAATTGACCCTACTGGC
TCTTATCATGGTGACTCAGACCTCCAGTTAGAAAGGATTAATGTCTATTACAATGAAGCA
TCTGGTGGAAAGTACGTTCCCAGGGCGATCCTGGTGGACCTTGAGCCAGGCACCATGGAC
TCCGTCAGATCAGGCCCTTTTGGACAAATCTTCCGCCCTGACAACTTCGTTTTTGGTCAA
TCTGGTGCTGGAAACAATTGGGCCAAAGGACATTACACTGAAGGAGCTGAACTGGTAGAC
TCCGTACTTGATGTTGTTCGGAAGGAAGCTGAGTCTTGTGACTGCCTTCAGGGATTCCAA
TTGACTCACTCCTTAGGTGGTGGTACTGGCTCAGGAATGGGCACACTCCTCATTTCAAAA
ATCAGAGAGGAATATCCTGACAGAATCATGAACACTTACTCTGTTGTACCTTCACCCAAG
GTTTCAGATACAGTTGTTGAACCTTATAATGCCACCCTTTCTGTTCATCAGCTCGTTGAA
AATACTGATGAAACTTACTGTATTGACAATGAAGCCCTCTATGACATTTGTTTCAGGACT
CTGAAGCTTTCCACACCTACCTATGGTGACCTGAACCACCTCGTCTCCCTTACCATGTCT
GGAGTTACCACTTGCTTGAGGTTCCCTGGCCAGCTTAATGCTGATTTAAGGAAACTTGCA
GTCAACATGGTTCCATTCCCACGACTTCACTTCTTCATGCCTGGATTCGCTCCATTAACA
TCTCGTGGATCTCAACAATACAGAGCTCTTACTGTTCCTGAACTTACACAACAAATGTTC
GATGCCAAAAATATGATGGCTGCATGTGATCCAAGGCACGGGCGCTATCTAACTGTTGCT
GCCATATTCAGAGGGCGAATGTCAATGAAGGAGGTAGATGAGCAAATGCTGAACATCCAG
AATAAGAATTCCTCATACTTCGTTGAATGGATTCCTAACAATGTTAAGACTGCTGTGTGT
GACATTCCCCCCAGAGGACTAAAAATGTCTGCCACATTTATTGGAAACTCCACTGCCATT
CAAGAGCTATTTAAGAGAATTTCAGAACAGTTCACTGCCATGTTTAGGAGAAAGGCTTTC
TTGCATTGGTATACTGGAGAAGGCATGGATGAAATGGAATTCACTGAAGCTGAATCCAAT
ATGAATGATTTAGTCTCTGAATACCAACAATACCAGGAGGCTACTGCTGATGAAGACGCA
GAGTTTGACGAGGAACAGGAGCAGGAAGTTGATGATGCTTAAACTTATTTATAAGTTCAC
AATGCTGATGATACCAAATCCTTTTTATCGTTGTAAAAGATACCCAAGTGATCTTCCTCG
TTAGTCTGTTAAACTTGTCAATGTTTTTTGTCTTCTCATAAATATATAAAAACTTATATT
AATGGGAAAACAAGAAAATTGAATAGTCGTTTCCTATTTATTATTGTCGCTTGTTATGTT
AATTTATCTTTTTAATTAAGATTTCATTTGTATACTTTGATTAAAACGCT
Clavig 167
TAACCATTGCACAATAAATCCCTTTTTGTGTTTCCAAATTAGTCTCCTTTAAGTGAAGCC
TTTGACTCTAGCTATGTTCTTTGTAGATGTGGTATCAATGACAGCTCAGGATATTCCACA
GCTTCCAGTAAAATTGAATTATCTTTAGATAATGATTTTGTAATAGTGGTAGGAGAAAAC
ATAGATTTGTTTTATTTCTATTTCTTAAAATAATGTATTTTACATAACTGATTAGTCAGT
AAAAACTAACAAATTCGAATCTCTGAGCTACTAAACCAAGAGACATGCATGTAAAGTGGT
ATGGAAACTACTATAGCAAATGATTGGCTTTCTAAAATTACAACTCTACATTGTTCAAGT
ACCAGCCACCAATTGTATGGGATACAAATGGTGAGGAATCATATCCTTTATTTTCTTATT
ATTTGTTTGTTTGTTTTTTACTTCTAACGACTTATTTCTCAATTCCATTAAGCAAAAGGA
GAAATATACCAAATTATTTATTTCCAAGAAGTTGGAATTCAAAGACTGTATATGTGTTAG
AATTTTAGCAAATATATATAGCCAGTCAGTCTACTCTAACATACTGTCAAAACAAGGCTA
TTGTTCTATGTCTTAATGGATTATTTTGCCATGAATGAAATCATTCAACCAATCCAGTAA
TGCTTGCAATGATTTGTTGTACATTATTTTGTTGGCTTGCTCCATCACGTACACACTAAC
TTGCTGACATACAAATGGCTCATTTTCTTTGAAGTATTTCAGGAAAGAATCCTGGAAAAG
ACTGTCAAGCTCTTCTTTTGTCATACCTTCTACTTCAAGACCAGATTCACTGAACTGGAG
ATTCTGAATTGTATAGTTTACATCTAACTTAGTCATTTGTAGATAGGCCCCCTTGAATGC
GACTTGAACGAATCCTGCTGTCACCAAATTATCAATATCTAGCTTAAAATGTCCATTATT
GCTGCTCACTTGTTTACCCTTAACTGTACCAGTTACAGTAAAGTCACTGTCAATGTTCAT
TTTAGGAACTGTTACTTGAAACTTAGCCCAAAGGCCAAAAACATTGTTTTCCAAATGGTC
AATTGTAAAGTTGTCTGCATTGGAGACCAATACCTTGTTAAACTTGGCTTTCAAACTGAT
TCCATCACCAGTAACTGTCTGCTCAGGCATGTCAGGAACCTGAAATGGTTCATTCTGTTT
TAAGAGCACTCTTAAATATTCAAGTACTTTCTTCCATAGGTCGTCAATAGGATTTGCTAA
GTTTTCATCCCATTCTGACTGAAGACCCACAAACTTTGAAGCGGGTGGCAGTGCAAGAG
Clavig 168
AATCTATTTTTCCCATGACAAATATTGTATCTATTAATATATTTTCTTTGAACTAGCAGC
ACACTAAGGCGTAAAAGTCTCCATGTAGCATATTTTCTTATGTATGTAGTTATATGCATT
TTAGGCACCAGAATATTATTAATATTTTCAGTTCAGAATTAAGGAACCAAAGAAAAGAGA
GGAAAGTTACTAAAGAATATTATATTTTTAAAAATATCATGAATAGAATTGTTTGAATTG
AGTTATTCATGGGGCAAGAGTGGGGAATGGTGGTGGGTCAGGGGTAGAAGCAACAATCTG
CTTCAGGAAGTCAAGGACATCTTGGAGGCTGTGGCCCTTCAGCAACTTATTAGCGATTTC
TGACACATGGTTGGCAGCCTTCTTACAAAAGAATTCTTTATTTGCATCAATGTTGTGGAT
TAGTTGTTTGTTCAGGAAGTCTTTAACTTGTTCATCAGTCATTCCTTCAATTGACAAGCC
TTGTACATCGAACTGAGCTCCACCAAGTGTGTAGTCTACTTTAAGTTCCTTAATATGAAG
GGAATGGTCAACAATGTCAAACTTTATATCTCCAGATTGGACAATCTTTTGAGCATCAAC
GGCAAATTTTCCAGAGCCCTTGACAGTTTTTCCAAATGCTGTTCCAGATATTTCATAATC
TCCCTCTAAATGAGCCTGTGGAATGGAAACTTGATATGAAGCTAAGAGACTTGGAAGGTT
GTTATGGACTTTGTCAACTGTGAAGTCGCTTGCTTTAGAAATCAATACACCACTTGTGGA
AAACTTCAGGTTCACATCATCATCAACAAGTGTCATTTCTGGAATAGCTGGAACTGGGTA
TGGCTCATGCCTGTTTAATAACCACCTGGCATATTCAAAAGTTTTCCTCACCAACTCGTC
AATACTATTCCTGAGAAGATTCTCCTCAAGATTGAGAGGACTCTCATAAGCTGACACAGC
TCCAAGGAATAAGAGGAAGAGAAGGAGCTTCATGGTGGTAGGTGAATG
Clavig 172
GCCATTCTTTCTCGTCTGCTCCTCTAATTCTGACCCGATGGCTCTCCTTTCAGCAAGATT
GAGTTCTTCCCTTCTCAAACTAGCCCCATCCATTGGATCGCAGGTGACCAATCTAAGTTT
TCCAGTATGCAACGTTACAGGAAGATACCTACACAGCTCCAACAATCTCAGAGCTGCAGA
AATTACATCGATCCTAGAGGAGCGTCTCCTTGGCTCTGCTCCAAAGATTGATTTAGAAGA
AACTGGCAGGGTCTTAAGTATTGGTGATGGTATTGCTCGAGTTTATGGGCTTAAGAATAT
TCAGGCTGACGAGATGGTGGAATTTTCATCTGGTCTTAAGGGTATGGCCTTGAACTTGGA
AAGAGATAATGTTGGTGTTGTAGTTTTCGGTAATGACAAACTTATCAAGGAAGGTGATAT
CGTTAAGAGAACTGGTGCTATTGTAGATGTACCCATTGGAGAAGATCTCCTTGGTCGTGT
AGTGGATGCATTGGGTAATCCCATTGATGGAAAGGGCCCACTCAACACCAAGAAGAGGTA
TCGTGTTGGGATCAAAGCTCCAGGTATCATTCCTAGAATTTCTGTCAGAGAGCCTATGCA
AACAGGAATTAAGGCTGTAGATTCTTTAGTACCTATTGGAAGAGGACAGCGAGAACTCAT
CATTGGTGACAGGCAGACTGGAAAAACCGCTCTTGCTATTGATACCATTATCAACCAAAA
CGATTCAATGATGCTGAAGACGAAAAGAAAAATTATATTGTATATACGTTGCAATTGGCC
AGAAAAGGTCAACTGTTGCCCAGATCTTGAAGCGCCTTACTGATACTGGTGCGATGAAGT
ATACTATCATTGTGTCAGCCACTGCTTCTGATGCTGCTCCACTTCAGTATTTGGCTCCAT
ATTCCGGTTGTGCCATGGGTGAATTTTTCCGTGATAATGGCAAGCATGCCCTTATCATTT
ATGATGATTTGTCCAAACAGGCTGTTGCTTACAGACAGATGTCCCTTCTGCTAAGGAGGC
CTCCTGGTCGTGAAGCCTACCCAGGTGATGTATTCTACCTCCACTCCAGGCTACTGGAGC
GAGCTGCCAAGATGAATGACACACATGGAGGCGGCTCCCTCACTGCTCTTCCTGTTATTG
AAACTCAGGCTGGTGATGTGTCAGCATACATTCCAACTAATGTCATCTCCATTACTGATG
GCCAGATCTTCCTTGAGACTGAATTATTTTACAAAGGTATTAGACCTGCCATTAATGTTG
GTCTTTCTGTCTCACGTGTAGGATCTGCTGCTCAGACAAAAGCCATGAAGCAGGTTGCTG
GTTCGATGAAACTAGAACTTGCACAGTACCGAGAAGTTGCTGCATTTGCTCAGTTCGGCT
CTGACTTGGACGCTGCCACTCAACAACTCCTCAACAGAGGTGTCAGGTTGACCGAGCTGC
TGAAACAGGGCCAATATGTTCCTATGGCAATTGAAGAACAAGTTGCGGTTATTTACTGTG
GTGTCAGGGGACACTTGGACAAATTAGACCCTGCAAAAATCACAGCTTTCGAAAAGGAAT
TCCTTCAACATATTAGGACTTCCCACAAAGATCTTCTTTCAACAATTGCAAAGGAAGGCA
AAATTTCTGATGAAGTTGATGCCAAGTTGAAGACCATTGTTTCATCTTTTATTTCATCAT
TTTCTGGATAAAATATTTGTTAAATTCTAAATTTGAAAAATAGTATTGTATATTCCATCT
ACAGTTCAAAGCTTGTTTCATTATGATTCTTAAGGGAATTGAAAATTCTTCATTGTTTAT
TTTGACAAAGAAAAAAATTAGGTTCCGTGTATTGAAATACGTATGTGACATTGAGATTAA
TACCAAATAATACTTTGCATTTTATTTTCAGTTCTTTATAAATTATAACATGTTGTTATA
ACAAAATCAAACAAAAGTAAATTCAATAC
Clavig 174
AGGTCCTCAGTCGCCAGACGATAACACTCAAAATGTTCCAGTTCCAAAACCACTAGCACC
CGAGGACAACGTTCCTATCGTTCCAGTTCCAAAACCACCAGTACCCGAAGAAAACATTCC
CAACGTTCCAGTTCCAAAAGCACCAGTACCAGAAGGTAGCAATCCACAGGTTCCAAATCC
ACAACCAGCCTTACCAGAAGATAATACTCCCAAGGATCCTGTACCAAAACCAGCCTCACC
TGAAGACAACGCTAATAACCCACAATCAGAAGACGGATTAGAAGACAATTCAAACACAGA
TGCGAACGGAAATGGATGGCTCGAATACTGGCAGACACTTGGACAGAAATGGCGGGAATG
GTTAGCAGGACATTCACACAACACGGTCACTAAAGTACCCCAAGAAGATCAGCATTCTGA
GATACCCTCAGAGGAACCACCAACCTCTGATTCAGAAAAGGCGGAGGTCTCCGAAAGTAA
CCAGCCAACAGCATCTGAAGTAGAAGCTTGGCGCCAATATTGGCAGAATTATGGGCAACA
ATGGAATGAATTTCACAAAAAGATTGAAGAGTGGAAACAAAACAATACACCTAAAGTAAG
CGACAAAGATTCTGAAAGCAATCAGCCATCGGAAACTGATGTCGAAGCTTGGCGTCAATT
TTGGCAGAACTATGGACAACAATGGAAGGAATTCCACAAACAGATAGGGGAGTGGAAACA
AAGTAACTTGCCCGAAGTTAACGAAACGAGTGAAGATGCTCTGCAAGAATATTGGCGAAA
CTATGGACTACGAAGGAAAGAATTCTTTCGGCAATTGGGCGAGTGGAAAAGAACTCACAC
GCCTCAAGCAACGTCTAAGGACTCACAAGAAGATCAACCGTCCGTGGAATCAAAAGAGTC
CCAGGAACAACCAGCCTCAGTAAGTTCTACTGAATCCGAGGAGGAGCCTCCATCTAAAAA
GTCACAGGAATCTCTGGAAGATCAAGCATCCAGCAAATCAAAAGAATCAGAAGAATCATC
CCCCTCGGAATCTTCAACAAACAAGGACTCCAAAGACGACTTATCAAAAGAGAACTTTTG
GCGGGACTACTGGAGGAACTATGGACGTCAATGGGAGGAATTTCATAAAAGGATAGAAAG
TGAGAAACTACAAAAGAAACAAGAAAAGGAGGCTGAGAAAAAAGAAGAACGCGAGCGCAA
AGAAAGAGAAAAGGAAGAAAAACGCGAGCGCAAAGAAAGGGAAAAACAAGAAAAACGTGA
GCGCAAAGAAAGAGAAAAACAAGAAAAACGAGATCTTAAAGAGAAAGAGCATCATCATGA
ACATGAGGATCATCATGAAGATGAAGACCATCATGAAGACGAACATCATCATCATCACGA
AAGCAGGCACCATCATGAAAGGACGACTCAAGAAGATTAAATCATTAACTATACTCCATG
AAGTTAGATATTTTAGATGGAATTGATTTCATATTTTTGTAATTGTTGCTTAATATTTAA
AAATAATAAAAATAAATTATTCTATATTTATTAA
Clavig 176
AGGAACCATGTCAGGGGGACCTTACAGTTATTCTTACATCTTCAAATATATTATTATTGG
GGATATGGGTGTTGGTAAATCATGTCTACTTCATCAATTTACCGAAAAGAAGTTTATGGC
GGACTGTCCACATACAATTGGTGTTGAATTTGGTACCCGGATAATTGAAGTTTCTGGGCA
AAAGATTAAGCTACAGATTTGGGATACAGCTGGACAGGAACGATTTCGAGCTGTGACACG
TTCATATTATCGTGGAGCAGCAGGTGCTTTGATGGTCTATGATATTACAAGGAGATCAAC
ATATAATCATCTAAGCAGCTGGTTAACTGATACAAGGAACTTAACTAACCCTAGCACTGT
GATTTTCCTGATAGGAAATAAATGTGATTTAGATGCACAACGTGATGTTACTTACGAAGA
AGCAAAGCAGTTTGCTGAAGAAAATGGACTAATGTTTGTTGAAGCTAGTGCTAAAACTGG
GGAGAGAGTCGAAGAAGCATTTTTGGAAACTGCTAAGAAAATTTTTCAAAGTATTCAGGA
TGGAAGATTGGATCTCAATGCCGCTGAGTCAGGAGTGCAGCATAAACCTTCTCAAACTGG
ACGTACTACCTTATCAAATGACCAACAACCTAGCAGGGATACCTGTTCTTGTTAGGTGCT
ATGAAGTTGCTGATAAGGATGCGTCAACGCTCTCTCTTTCTATCCCACTGTCTCCCTTTG
TAAATATTTTATGCTGCCTGTCTGTTTGGCAGTAAAATATCCTGAAAACACCTGATTTTC
TCTCCTTCTCACAAGTCCCCTATTCCCATTCCCGATTGTTTTATCAAAGAGTATTATTTA
ATAATATTTATAATTTTAATATATCCATATATATATGATAGCATTGTTGTATAATTTACT
TATAAATATGTAAACATACTATTTTATAGTTAATTGATTTTGTTCGCTATTTATGAAATT
AGTCTGCCAAATTTTGCTTTGTTATGTTTTAGACTGAAAACATTTATATAAGTGAAAAGT
AGATTTTAAAAGTCTACCGATGAGGGTAATGTTTTTCGTCTGTACGTAAAAAATTGAGTG
AGCTAGGAGAAGACATAAATGTGGACTGGGTTTAGTATGTGTTATTCTGAGCCATTCCAT
TAAGATAATAAATATGTATTAGAAGTTGTAGATAATGTAAACACTTCACTCACTCAGCAC
TCTTTATTCATTTTACAACACCATTTTCCATTATTTGTATTTTGTGATCTTAATAAATTT
TCTGCCTACATCAGTTATTTTTAAAGTATTCCAAGAAAAATGTTAACAAAAAATAATACT
GACAATGCAATTTCTCAATATAATAAAAAATGGAATTGAATGATACATAGTTAAAGGAAT
CAATTTTGTAAGAAAGAACTAATTTAAAAACAATTCAAAAAATGATGTCTCAAGCATACC
CATAAGGTCAATCATCCATGTTTAAATACATATGTGTTGATTATTAATTATATCAGCTTT
GCAAAGAGTAATTTATTACAAGCAAATATAGAAAAAAATCTTCAAGATCTTGATTCAGTG
AATTGCATAAGCTATAATATATTGGAAGAAATGAATAACCTTATAGGAAACCTGACTAGA
GTAGAAACAGTATTAATTATAAATAACAATTGTGATGTTTTATTATTTATGGAATGTTTA
ATCGACTTCTTCAATTGTGGGACCAGCTGCTCCACCTGCGGGTGGGGCACCGCCAGGGAA
TCCTCCCATGCCACCAGGCATACCTCCTGGCATTCCACCGGGCATGCCGCCACTCTGGTA
GAGCTTAGTAATAATAGGATTGCAAAGCTGTTCCAATTCTTTTTGCTTATGTTCAAATTC
TTCCTTCTCAGCAAGCTGGTTGGCATCAAGCCAGCGGATGACTTCATTGCATTTTTCAAG
AATAGTGTTCTTATCAGCTTCTGAGATTTTATCTTTAAGTTTTTCATCTTCAACAGTAGA
TTTCATGTTGAAGCAGTAGGATTCGAGAGTGTTCTTAGCTTGGATAACAGCTTTTTGTTT
GTCATCTTCAGCCTTGTATTTTTCAGCATCATTGACCATCCTTTCAATTTCTTCTTTGGA
CAGACGGCCCTTATCATTGGTGATAGTGATTTTGTTTCTTTGCCAGTAGACTTCTCAATA
GCAGTAACATTCAGGATACCATTGGCATCAATGTCGAATGTCACTTCAATCTGTGGAACA
CCTCTTGGTGCTGGTGGAATACCAGTGAGCTCAAATTTACCAAGAAGGTTGTTGTCTTTG
GTCATAGCTCTCTCACCTTCATAGACTTGGATGAGTACACCAGGTTGGTTGTCTGAGTAT
GTGGTAAATGTCTGAGTCTGTTTTGTTGGGATGGTTGTATTCCTCTTGATTAGAGCAGTC
ATAACACCTCCAGCAGTCTCAATACCAAGAGAAAGTGGTGTTACATCCAACAGCAACAGG
TCCTGAACTTCTTCAGACTTGTCACCATGTAAGATAGCAGCCTGAACAGCAGCACCATAT
GCAACAGCCTCATCAGGATTAATAGACTTGTTTAATTCCTTGCCATTGAAGAAGTCCTGA
AGCAATTTCTGGACTTTAGGGATACGAGTAGAACCTCCGACTAAAACAATATCATGTATT
TGAGCTTTGTCCATCTTAGCATCCCTAAGAGATTTTTCCACAGGTTCCATAGTAGATCTG
AACAAATCAGCATTGAGTTCCTCAAATCTAGCTCTTGTGATCGACGTGTAGAAATCTGTT
CCTTCATATAACGAATCGATTTCAATGCTTGCCTGGGTAGATGATGACAGGGTCCTCTTT
GCCCTTTCACAGGCTGTTCTCAACCTTCTGAGAGCCCTCTTGTTCTGAGTGAGATCTTTT
TTGTACTTCCTCTTAAATTCTTGTACGAAGTGGTTCACCATTCTGTTGTCGAAATCCTCT
CCTCCTAAATGTGTGTCTCCAGCAGTAGATTTTACTTCAAAAATACCATCTTCAATTGTT
AGAATTGATACATCAAAAGTACCACCGCCCAAGTCAAAGATAAGGACATTTCTTTCACCA
GACCCATGCGTGTTCCCTACCTTTTTGTCGAGACCATAAGCTATGGCGGCCGCAGTGGGC
TCATTAATAATACGAAGAACATTCAGACCTGAAATAGTTCCGGCATCTTTGGTGGCTTGT
CTCTGCGAATCGTTGAAATAAGCAGGTACGGTGACTACGGCATTAGTTACGGTTTTGCCA
AGATACGCCTCAGCAGTTTCCTTCATTTTTGTGAGGACCATTGAAGAGATCTCTTCTGGG
AAAAAGGTTTTAGATTCACCCTTGTACTGGACTTTAATTTGGGTTTGCCACCATCATTAA
TGACTTCAAACGGCCAATGCTTCATGTCTGACTGGACGGTTGCATCATCAAATCGCCTTC
CAATAAGTCGCTTGGCATCAAAAATAGTGTTGTTGGGGTTCATAGCGACTTGGTTCTTGG
CAGCATCTCCAATGAGACGCTCAGTATCTGTGAAGGCAACATAACTCGGAGTTGTTCTGT
TGCCTTGATCATTGGCAATAATTTCGACTTTGCCATGTTGGAAGACTCCAACGCAGGAGT
ATGTAGTTCCAAGATCAATACCTACAGCTGGTGCTTTTGCCATTTTTTAAATTACTTAAA
CCTTAAAATAGATGAAGAAGAATAATGTACGCTCTGTTCAGTCTTGCTTGCAATCTTGTT
CGTAAATGAAGGCTATCCGGCAAGGCGAGGTAGTTTTGTAGTAGGAGGCAAAGGGAAGGT
TCGAGAAAGTTCTAGGCCTTCAGGAGCCAATCAGAAGTCCCCTTACAATG
Clavig 177
TATGCACCTTGGTGTGGACACTGCAAAGCTTTAGCTCCTGAATATGCCAAAGCAGCTGCT
AAACTAAAGGAATCAGGTTCTTCAATCAAACTTGGAAAAGTCGATGCTACTGAAGAAACT
GAATTAGCTGAAAGTCATGGAATTCGAGGATACCCAACCCTCAAATTCTTCAAAAATGGC
ATTCCAATTGACTATTCAGGTGGAAGGCAAGCTGATGATATTGTGAGTTGGGTGACAAAG
AAGTCCGGTCCACCAGCTAAGTCTCTTTCAACAGTAGCGGAGGCAAAGGACTTCATCGAA
AAGGGAGGCAATGTTGTGGTCATTGGTTTATTTGCTGATGATAAGAGTGAAGATGCCAAG
CATTTCTTATCTGTTGCTTCAACAGTTGATGAAAGCCCATTTGGTATATCTACAGACCCT
GAAGTACTTAAAGCTTATAATGCTGAAACAAGCAAAGTCATTGTTTTCAAGAAGTTTGAT
GAGGGAAAAGCTGAACTGGATAAAATCGTTGACTACCAGCAGTTAAGGAACTTTGTCTTG
ACTGAGACACTTCCTCTTGTTGTCGAATTCAATCATGAGAGTGCTCAGAAAATCTTTGGT
GGAGGTATCAAGTCTCACCTGCTGTTCTTCCTCTCCAAGAAAGCAGGACACATGGATACC
ACTCTACCTCCCCTCAAGCCCATAGCAAGGAAGTTCCGTGAAAATCTTCTTTTTGTCTCC
ATTGATGTTGATGAACCTGACCACAAGAGAATCCTTGAATTCTTCGGCCTCCCTGCTGAT
CAAGTTCCAACAATGAGAATTATTCGTCTTGAAGATGAAATGCTTAAATACAAACCTGAA
ACTGATGATCTCACAGCTGAAAATGTTGAAGACTTTGTCCAAAGATACGTTGATGGAAAA
CTCAAGGAACATCTTCTTGCCCAGCCACTTCCTGAAGATTGGGACAAGCATCCAGTCAAA
GTTCTTGTCTCATCAAACTTTGATGAAGTTGCCTTTGACAAGTCAAAACATGTACTGGTT
GAATTC
Clavig 178
TTTTACTTGGGCTGGTGTGCCTAGTTTGGGGAGATAACGAGCAAGTGCCGAAAGTGTGTA
AGGCTGCTGGTAACATATGTTCTACCTGTAACACAGTAGCAGTTTGCGTCGGAAATGGAG
ATGGTGGATTTGAGACGATACTCCAGCCTTGCAGGGAAGACGAACATTGTTTAGCTGGAC
AGTGTATCCAGGGAGCTCTCTGCAACTACAGGCCCTTCCAATGCCGCGATCAAGGATACT
ATCCTGATCCTTACGATTGCAGGAGCTACCACGTCTGCTTGCCTGGAGCAGAGGGCGAAC
TATCAGCAGTGAACTTCCAATGCCCGGAAAACAGCGCCTATAACTCCAGCAGCCAGGACT
GCAGCTCCACTGTATGCCTGGACAGTCCAGTTCCTGACTGTATCAACAAGCTTCAGATTG
ATGCAGTTCC
Clavig 180
TGGGCTGGTGTGCCTAGTTTGGGGAGATAACGAGCAAGTGCCGAAAGTGTGTAAGGCTGC
TGGTAACATATGTTCTACCTGTAACACAGTAGCAGTTTGCGTCGGAAATGGAGATGGTGG
ATTTGAGACGATACTCCAGCCTTGCAGGGAAGACGAACATTGTTTAGCTGGACAGTGTAT
CCAGGGAGCTCTCTGCAACTACAGGCCCTTCCAATGCCGCGATCAAGGATACTATCCTGA
TCCTTACGATTGCAGGAGCTACCACGTCTGCTTGCCTGGAGCAGAGGGTGAACTATCAGC
AGTGAACTTCCAATGCCCGGAAAACAGCGCCTATAACTCCAGCAGCCAGGACTGCAGCTC
CACTGTATGCCTGGACAGTCCAGT
Clavig 187
TGGTGGTCATGGAGGTGGCATTGGAGGTGGAAGTGGAGGTGGGCAAGGAGGCGGCTACGG
AGGTGGATACAAACACGAAGAAATTGCCAAAGATTACTACACCCAGCCGGAGTACAAGTT
CGATTACCACGTTAGCGACCCACACACACACGACGAGAAGAAACACGACGAACACAGACA
CGGCGATGTAGTTAAAGGATACTACAGCCTGAAGGAGGCCGATGGTACGGTCAGGGAAGT
ACACTACGAGGCCGATCATAAGAATGGCTTCAACGCTAAGGTGCACAGGTCAGGACACGC
AAAGCATCCCATCGTAGGAACTTCAAAGGAGACCTTCTACAAGCATCATCACGGTTATGG
CGGAGCCTCATCGTCATCTGGAGGTGGAAGTCTCGGAGGTGGATATCACGGAGGTTCTCT
CGGAGG
Clavig 191
TTTTATTGATGCTTAAGAATACATCATTTTTTGGCAGGAGGTTTGACAGATGTAGGTGCT
TTGGCAGATTTTGCAGCAGTGGACTTTTCAGTTTTCGGCTTCTTAGCTTTTTTGGCTTAG
CAGCTTTGGCCGCCTTGATCTGTGCCTTTCTCCTTTCAAGCATTGCAATGTACTTCTTCT
GATGAGGAGTGAGTTCAACTCCCTCTTTCTTGGACCGCTCAATTGCTCTTTCCAATTTCA
ATTTACGATCATCAAGGATAGCCTTTCGCTTAAGCACTGCAGCAAATGGGTTCAGTTTAA
GCATTGCACGAGTGTTTCTCAATGGGTTCAATTTCTTAACACGTCTCAAGATCTTCTTCC
TTGGATTCTTGAGCACACTCTTAATCTCTTCAGACTTGAAAAGTCGAGAAAGATCAGTGT
TTATCATTTTGGGCATAGGCAAGTTGTAATCTTTCTTCAAAGCTGATTTCTTCTTCCAAG
TACCATAGAGAGCATTCAGTTGCTCAAAAGCAGACTGAGTCCAGATGACAAATCGTCCAA
CATGTCCACCTGGTGCTAATTTCAATAAATTCAATCTTGAAACATTGATTAAATCAACAC
CAGGAATGTTGCGGAAGGCTCTAGTCAAGCCCTGGTCTTGGCCGTAGATGATTAAAGGTC
CTCTACGTTGAATGCGTCTGCGATTACGCATCTTACCCTTGCCAGCACGGAATCTCTTTG
ATTTGTACACCTTTTGAATATCAGACCAGGCCTTAATCCGGTGAAGGAAGATGGTGGCTT
GCTTGGTCTTGTTATATTCTTGAATTTTATCACTTACCACCAAAGGGATTTCGGGGACTT
CATTAACCATATGACCTTTTGACATAACAAGAGCAGGAACACCAGTTGCAGCAATGGCAG
ATACCATGGCATACCTCTTTTGGTTAACATTCACCTTCCTGTGCCATCTACGCCAAACTC
TAGTAGGAGCAAACATACGACCACCTCGGCACATGTTACCAAAAGCACCCTGGCCAGATC
TGTGAGTACCTCCGCCTCTCACACGAGGGATACGTGCAACAGCTCGACCAGTACCCCATG
ATTCGGCTGAAGTTTGATGACCTGCTTCAGCACTAACAGCATAAGGTTGCCTATGATTCT
TGGCAATATTCTGATGAACAAAATTTACAACATCGGGACGAATGGGAGCATTGAAAACTG
CTGGTAAGGTCAACAATGTCCCAGTAGGTTCATTTTTGTCACTGTAAACTGTGACCTGCG
GCCGTGATGACGGTGGAATCATGGCTTAAATAATACAAAACTCTACGAAAAACAACCCTC
AGATGTGGAGCATCACACTCCAATAGGTTACTCCAACAGG
Clavig 192
GTTCTTTATTCGATAATTTTTGAAGGCTTATATACACTGATTTTTATACATAATAAACAT
ACATCATAAGGAGTAGAAAATTATTAAACTTTTGTATGAAAGGCTTTTTCTGTTGATAAG
AACTTTTTTATTTATTTCAAGAGGAGAGATCAAATTCTTTAAGGTGTTGACTTTAGTAAG
ACGGATGACCTCGGACGTAGAACAAGATTTTCAGATATCGACTTTCCTTCTTCGTATCCT
GAATTTTCGGATGGGATGTGTACTTTGAGTGAGTTACCAAGTAGGCTGGACGGAACAGTT
TCTTCTATGTCGTTTAAATTGACTACATAGATGTACGAATCAGAGTCTCCTTCCCTCTTG
AAGTAGGCGACCCAGTCTCCATAAGTATTTACTTTGAAGTCGGTGGGATGTTTGAGTGTT
TTACGGAGTTGCAGAGTCTTCTTGTAGGTAGACAGGTGACTTCTGGGATTACCTGATTCA
GCTTTGGCATTCACTCGCCAATAGTTGGTGTTCAGAGGAAGCCACGTTTTCTCAGCTTTC
GAAAAGCCTCCGTTTTTAGAGGAATCCCACTGGATCGGTGACCGCTGTGGATCTCTTCCT
ACTGTGTCTAATACTTGATCTGATCTTATATATGCATCAGTCATCCCTAATTCTTCTCCT
TGGAA
Clavig 196
GGCCATTTTGGAGTAACTTCTGTTTTCGGAGCCCCACGTGTTGGGTTATATACGTCTAGT
GTTTATCCTTTAGCATTTTGCAATCAAAATGGCAAAAACAAAAGACAAGAAGGGAAAATC
AGCCATTAACGAAGTTATTACCCGTGAATACACAATCAACCTTCACAAGAGGCTTCATGG
GATCGGCTTTAAGAAAAGGTCCCCCAGGGCTATCAAAGAGATTCGTAAGTTCGCGATGAA
GCAGATGGGTACCCCCGATGTGAGGATTGACACCCACCTGAACAAACAGGTCTGGAGCAA
GGGTATCAGGAACGTTCCGTTCCGTGTCAGGGTACGGCTTTCGAGGAGGAGGAACGACGA
TGAAGACTCACCTCACAAACTGTACACCCTCGTCACTTACGTCCCTGTCACGACTTTCAA
GAATCTACAGACCAAGAATGTAGATACTAACCAGGAGTGATGTGGT
Clavig 201
AAAAATAGAAATACGCGGAAGGAGAAAATACGAATAGAAATCAGGAACTTCTGTACAAGA
ACTGTAGACAAATACCAGACAACAGTTTCTTTTATTACGTTCTTCTTATGTACAATTGCT
TCTTATCACCCTTTTCATTATTCTTGAAACATCTCACACATAACAATCTGGGTGAGGCAC
AACACCATGCCATAGATCACATTCGCACTCGAAAGTATGTTGCTTAGAAGTAAGTGATGA
AACAATCTTAGAAGCAGCTGTGTGGATTAGCTGAGCTCTCTTAGGTGAAGAATTTACCGT
CTCAGCAGACAGTACATAACCATCGGTCTCTAAAGCACTAATGACACACAAATCAGTGCC
TCTATAAGATGTGTTTTCAAGAGGCTGTCCTCCTTCTGAAATGGACTCCTTCTTGGAGAG
AACAGATACAGGAACCTCTTTGCCATCCTTCAGAACATTAGCGACTGGTGAAATGATACT
AAATTGAACACCTTGTGTTTCCATGTCAGCTATCCTCAAGACAGTGTGTGCCGTAACACC
AGGAGTAGGTAAAGGACAATGCTTGCCGTGAACTCCAATTATGAGCCTGTAGGCATTTGG
CCTGAACACAAGTGCGGTTTCTAATGCTGTTTTATACATCTTATTTCCGTGACCAAGACC
TGACTCTCTAGTGAAGAAGTTATACACAAGTTTCAGCCTGTCAATAAGAGTTTCATTATG
TTCTACTGGCCTTTCATCGAAATGTAAACTATTTGATGCTGGATCATGGACACATTCTCC
CTTAATATCTGTGTAGAATGAAGGGTAAGTGTTTCTTGGACTTCCACCTCCAATAAGGAA
TACACGAACATCGTTCACACCAGCCTTTGCCAGCTCACTCTTGATATCTGCTACCAGTGG
ATTAGCTATTTGCTTGTAGTTTTGTTCGTTATCTTTCAGTAACTCAGTTACAACAACAAT
ATCTGCAGCACCTCCTTGTTTAACATTTTCAGTCTCACCAGACTTCACCGTTTTACCATT
TATTGTACAAGAAGCACAGCTATCAGGAGTAGTGGCAAGCAGAACTCCCTGTTCTTGGCA
TTCAAATACGTAGGCTAGCATTCCGAGACAAGGGCCTGTTTCCTTGGAGCTTGCAGCTAG
GTGGTCACAGGCATCACGGTAAGGAGCAGGATCAACAAACGGCCTGCATAAGAATGCTAC
TGGTTCATCAGTAAACAAGCGTGTACATTCTTGATCCCTAACATGTTTATGTCCTGCAGT
TGACCGACTTGGACATGATGCATCCAGTTTCCATGAATTGGCAAGTTCTCCAGTGGTTTC
GACAATCTTTCCCTCTGGTGTTAAACGTTCATCATATTGTTCACCATTGAGATTTCCAAG
AAGACCTCTTAATCTTCCAAAATAAAATCCATCGACTTCAACACTGCAATGAGTTAATGT
GCTTTCACAACGAATCAAAAGACCTGACTGACTCCAAATTCCAACTGCTCCAGGTTTTTT
CCAAGCCTTTAACTCACCTGCAATGGCAGGAAGAGCAACCTGTTTTCCATTGACCAGAGC
CTGGCCACTTGCTGTGATTTCAATGGAATCTTTTCGGGAACTGACTGTGATGGATTTTAG
AGCACCATTAGTGATTTGTCCAACAAGTGAGAAGTTTCTGTCTTTATAGTCTTCTGATAA
AATATATGAACAAGGAGCTGGTACAGCCAAATGGACACCATCAAAAGTAACAATCTCAGT
TCCACCAATAATGGCAGCATGACCTTTGTATGGTGGAATGTTTTCTAGAGGATTCAAAGA
TATTTTAATTCCAGACAAGAATTCCTGTAAGCTTGGTAGATATTCTTTAGATGTCAAAAG
GTTAATGATGCTTACTCTAATTCCTCCAGTTCCAGTTCCTCGAAGGAAGTTGTAGAAAGG
AAGTGACTTAATTGAAACAGGTTTCAAAAGTCCAGACTGTGGAGCATTTTTTGCAACCAA
TGCTGCTAATGATTTAACTGCAGCAATAAACTCCTTGTATAATTGTTTTAAAGCTTGATC
CTTATTTTCAATTTTTTCTTGTTTAAGAACCTTTTCGAGCAATGAAGATGCAGTGGTAAC
AAATTGCGTAGCTTCAGTGGTAGGGAGGAGCTGTTTCAACTGTTCAACTAGTTCATGAAG
GAGGTTGAATACTTCATCAGGGACTTTTAGCTCCTTCACCTCTTGAAGTTTTTCTTGAAT
TGCAGCAACAATTGGCATGTCTCTAAACTGTTCAATGGCGTGTTTAATTAAGTCTTCCAA
CTGTTTATCTATAGCTATGACAGTTTCACCAATCACTTTTCCAAATTCTTGAAGGAATTC
AACAACTGATGAAGTCAAAGCTTTGATATCATCTTCATGTTCCTTAATTTTGTCCAAGGC
AAGATCCACAAGTTGAACTGACAATTTCAAGTACTGTTCAAGAACATCATTGAGAACCTT
TGACAGTCTTTGTAGGCTTGCCTGTATTTTTGGCTGTATTTCCTTTAATGATTCCTGAAG
TGTGTGAAGTGCATCTTCCCCTAGCTTGTCTATGGTCTTAAGAAATTTGACAACTTCTTT
CAAGACTGCTTCAAACTGTTGACCAAAAACACCTGACACATCCTTCACAAGCTTAATAGC
TTCCTTAACTGTCTTATCATTTTCTAGTTCCTGTCTAAGTTGTTTCAGTTGTCCGTCTAC
ATATTTCTCAACACCACCAAGGTTTGGTTTAGCATTTTTCAAACACTCTAGTAATCGCTT
CCCTTCGGAAATTTGTCTTTCCACAACAGATTGGACGGTTTTAGATCCATCACGGAACAA
AATATTAGCTTCTGAGGTAAGAGCAGCATATATATTCTTCAAAACTTCTGTATCATAGGA
ATATTGAGATTTCAAGAAGTTTGACTCATCCAGAGCAACATTCAAATTGCATGCATTCTT
GTCATTTAATGCTGCTCTTACAACACCTTTACTACCAAGTTTAGCACCAGCTTCAACTGT
TAATGTTTTACCTCCTTCTAGTCCGGCAAGTTGATATTTTATTGAGTTGGTATCCTTATT
GATTATCAAATTATCATTATAGGTTCTGCCAAATATTTTATGTGTGCCAGTGTATCCTTT
ATCTAGCCGGTATTCTCCTTCAAAGACAATATCTGGGAGTTTCACCAGTGCAAATATCCT
CTTTCCAGATGCTTCAACTTTACTAAGAAGTTCATGTTTAACATTTTTGGAATCTACATA
TGAAAATAATTCAGAATGTGTATATGAGCTGTCTTTACCATTCATTTCAACTTTTATCTT
TTCCTCATACAACAGATCGATATTGCAACCCTTGCTTTTCAGTGTGGCCACTGTATGCAC
ATTGTCTTTGGACCCTGATACCTTCAGCTTCCCGATGACCTTATTTTCAGCTTTTGGTGA
TACATCAATTTCCAATAAGCCCTCAACAAGTTTTGATGGTTTATCACTAACTGACAACTG
GCCTTTAGCAACCAGGTCCTTTCCAAGACTAGGATGAGTAACTTTCAATTCACCAGCAAG
AGTACCAACTCCTTTGTCATAAGCAGTTGTAGTTCCAGCAATAATACAAAGCTTGGGCTC
TTTTCTT
Clavig 206
ACGCTTAGCCCAACTCTTCTCCAGTACATACATATAGCAGAGATGCGTGGTTTACTCGCT
TTTGGCACTCTCGCACTGGTCTGCGCTGTCTTAGCAGCTGACACAAAGACTGAAGAACCT
AAGACATGGTCCCGCACCATTCCCGCTGATGAACTCAGAGATTTCCCTGGATTGTGCTTC
GCATCAACCAAGTGTGCAACTATCGAGCCAGGCCATTCCTGGGACTTGGCACCATTCTGC
GGAAAATCAACTTGCCAAAAGGGACCTGACGGTCACTTGCTTGAGGTAGTTGAGGAATGC
CGCATTCCGAAGGAGAACCCTAAATGCAAGCTGAATGAGAAGAAGACCAACAAGACTGCT
CCATATCCAGCATGCTGCCCTGTCATCGACTGTGAGGCTGGAGTCAAACTGGAATACCCA
GAAATACCAACCCCAACCACCGCAGCCCCCAAGGCCGCCGCTAAGAAGGCATAAATTAGA
CTAAGAAGAAACAACATACTCAAATCAACTATTTGCAAAACATTTAATACTTTGAAGTAT
TAATTGTCATTGTATTTTGCCTATATTCAAATCACCGAGAGCTTTCAATAAACAAGATAT
CAATGTAAATTTCAATTA
Clavig 214
TGCAAGGCTTGTCCATTATCTTATAAGCCCGCTGCAGAAAGGACAGAATGGCGTCGAAAG
GGCCCGCGGGTATGCAAACCGGTGCTGAAGACCCGGATCCAACCCCATACCTCTTTGTAT
CCCTGGAACAGAAGAGGATTGACCAGACAAAACCATACGATGCTAAGAAGGCCTGTTGGG
TCCCTGATGAGGCCGAGGGTTTCGTCCAGGGTGAAATCCAAGGAACTAAGGGAGACATCG
TATCTGTAAAGCTCCCCAACCACGAGACAAAAGACTTCAAGAAAGATCTAGTCGGCCAGG
TGAACCCACCCAAGTTCGAGAAATGCGAGGACATGTCCAACTTGACTTACCTCAACGACG
CTTCTGTCCTGTATAACCTTAAGCAGAGATACTATCATAAACTCATTTACACATACTCCG
GTCTGTTTTGCGTGGCTATCAACCCCTACAAGAGATTCCCTGTATATACCATGAGGTGCG
CAAAGTTGTACAGAGGCAAGAGGAGGAACGAAGTCCCACCTCACATCTTTGCCATCTCTG
ACGGTGCCTACGTCAACATGTTGACCAACAAAGAAAACCAATCTATGTTGATCACAGGAG
AGTCTGGTGCCGGAAAGACTGAAAACACGAAGAAAGTAATTGCCTACTTCGCCACTGTTG
GTGCCAGTGACAAGAAGAAACCAGAAGAAGCCAGCGCAAAGAAGGGTACACTAGAAGACC
AGGTCGTACAAACTAACCCTGTACTAGAAGCTTTCGGTAACGCAAAGACCGTCCGTAACG
ATAACTCATCTCGTTTCGGTAAATTCATTCGTATCCACTTTGGACCGTCAGGAAAACTGG
CCGGAGCTGACATTGAGACTTATCTGCTTGAGAAGGCTCGTGTCATTTCCCAGCAGACCC
TTGAAAGATCATACCACATTTTCTACCAGATCATGTCTGGTTCCGTAAAAGGCGTTAAGG
CTATGTGTCTTCTCGGGGATGATATCTACGAATACAACTTCATATCACAGGGAAAGACTA
CTATTCCTGGGGTCGACGACGGAGAGGAATTTCAGCTAACAGATCAAGCTTTTGACGTCC
TGGGTTTCACCCAAGAAGAAAAGGACAACATTTACAAGATCACAGCTGCTGTTATGCACA
TGGGTTGCATGAAGTTCAAACAGAGGGGTAGGGAAGAGCAGGCTGAAGCCGACGGCATGG
AGGAAGGCTTGAGGGTCGGAAAACTGCTCGGCATTGACGGTGAAGAGCTTTACAAGAACT
TGCTTAAACCAAGAATCAAGGTCGGTAACGAATTCGTCACCCAGGGTAGAAACGTATCTC
AGGTCACATACTCCGTTGGTGCCATGTCGAAGGGTATGTTTGATCGTCTCTTCAAGTTCC
TGGTCAAGAAATGTAACGAGACTCTGGACACTAAACAGAAGAGGCAGCACTTCATTGGTG
TACTGGATATTGCTGGTTTCGAAATTTTCGACTACAACGGTTTTGAGCAACTGTGTATTA
ATTTCACGAATGAGAAACTCCAACAATTCTTCAACCACCACATGTTTGTCTTGGAACAAG
AAGAATACAAGAGGGAGGGAATCAATTGGGCTTTTATTGATTTTGGAATGGACCTTTTAG
CCTGTATTGAGCTCATTGAAAAGCCTATGGGTATCTTATCCATCCTTGAAGAAGAGTCTA
TGTTCCCCAAGGCTACCGACCAGACCTTCCAGGACAAGCTTAACTCCAACCATCTTGGAA
AATCACCAAACTACAGGAAACCAGCACCACCAAAACCAGGTTGCCAGGCTGCCCACTTCG
CCATTGCTCACTACGCTGGTGTTGTATCGTACAACATCACTGGTTGGCTTGAGAAGAACA
AGGATCCCCTCAATGACACCGTAGTAGACCAGTACAAAAAGGGTAGCAACAAATTGTTGT
GCGAGATCTTCGCTGATCACCCAGGACAGTCCGCACCAGCTGGTGGTGATGCCGGTGGCA
AGGGTGGCCGTGGAAAGAAGGGTGGTGGCTTCGCCACCGTATCTTCCTCTTACAAGGAAC
AATTGAACAACTTGATGACCACATTGAGAAGCACCCAGCCCCACTTCGTCCGTTGTATCA
TCCCCAATGAATTGAAACAGCCAGGTGTCATCGACTCTCATCTGGTAATGCACCAACTGA
CCTGTAACGGTGTACTTGAAGGTATCCGTATTTGCCGAAAGGGATTCCCCAACAGGATGG
CCTACCCAGACTTCAAGCTCCGATACATGATCTTGGCCCCTGCAACTATGCAAAAGGAAT
CTGATCCCAAAACCGCAGCAGCAAAATGTTTGAAGGAAATTGAGCTGGACCCAGAAAGTT
ACAGGATAGGACATACAAAGGTATTCTTCAGGGCTGGTGTCCTGGGTCAGATGGAAGAAC
TTCGTGACGACAGGCTTGGCAGAATCTGTACTTGGATGCAATCTTACATCAGAGGTTACC
TCTGCAGAAAGGAATTCAAGAAGCTCCAAGAACAGAGACTTGCTCTCCAAATCGTCCAGA
GGAATCTGAGAAGGTACCTCAACCTCAGGACTTGGCCATGGTGGAAGATGTGGAGCAGGG
TCAAGCCACTCCTCAACGTTGCCAACGTCGAGGAAGAGATGAGGAAACTCGAGGAGCTGG
TCGCCCAGACCCAGGCTGCCCTCGAGAAGGAAGAGAAGGCCAGGAAGGAAGTAGAGGCCC
TCAACGCCAAGCTTATCCAAGAGAAGACAGACTTGCTCAGGAACCTCGAAGGAGAGAAGG
GATCTCTCTCCAGTCTCCAGGAAAGAAATGCCAAGCTCACAGCACAGAAGGCAGACCTCG
AGTCTCAGCTTATGGACACCCAAGAAAGACTGCAACAGGAAGAGGATGCCAGAAACCAGA
TCTTCCAACAGAAGAAGAAGCTGGAACAGGAAGCAGCCAGCCTCAAGAAAGACATCGAAG
ACCTCGAGCTTGCCATTCAGAAGAGCGACCAAGACAAGGCCAGCAAGGAACATCAAATCA
GGAACTTGAACGACGAGATCGCCCACCAAGACGAGCTCATCAACAAACTCAACAAGGAAA
AGAAGATCCAAGGAGAACACACCCAGAAGACTGCCGAGGAACTTCAAGCCGCCGAAGACA
AGATCAACCACCTCACCAAAGTCAAGGCAAAACTCGAACAGACCTTGGACGAACTCGAGG
ATTCGCTTGAGAGGGAGAAGAAACTCCGTGGTGATGTTGAAAAGGCCAAGAGGAAGGTTG
AAGGTGACCTTAAGCTTACCCAGGAAGCCGTTGCCGACCTCGAAAGGAACAAGAAGGAAC
TCGAACAGACCATCCAGAGGAAAGACAAGGAAATGGCCTCCCTCACCGCCAAACTGGAAG
ATGAACAAGGTATTGTCAACAAGACCCAGAAACAGATCAAGGAACTCCAGTCCCGTATTG
AAGAACTTGAGGAAGAGGTCGAAGCCGAAAGGCAGGCCCGTGGCAAGGCTGAGAAACAGC
GTGCAGACCTCGCCCGTGAACTGGAAGAACTTGGTGAGCGCCTTGAAGAAGCCGGTGGTG
CAACATCTGCTCAGATCGAACTCAACAAGAAGCGAGAGGCTGAGATGAGCAAACTCAGGA
GGGATCTTGAGGAAGCCAATATTCAACATGAAAGCATCCTTGCCAACCTTCGTAAGAAGC
ATAATGATGCTGTCAGCGAAATGGGAGACCAGATCGATCAGCTCAATAAACTTAAAACCA
AGGTTGAGAAGGAAAAATGCCAGTACCTCTGCGAATTGAACGACCTCCGTGCCTCCATTG
ACCACCTTACCAACGAGAAGGCTGCCACTGAAAAGATTGCCAAGCAGCTTCAGCACCAAC
TCAACGAAGTTCAAGGCAAACTTGATGAGGCGAACAGGTCACTCAATGACTTCGACGCTG
CCAAAAAGAAGCTGTCCATCGAAAACTCTGACCTCCTCAGGCAACTCGAAGAAGCTGAGA
GCCAGGTTTCACAACTCAGCAAAATCAAGATCTCCCTCACCACCCAACTCGAGGACACCA
AGAGGCTTGCCGATGAGGAAGCAAGGGAACGTGCAACTCTCTTGGGTAAATTCCGCAACT
TGGAACATGACTTGGACAACCTCAGGGAACAAGTTGAAGAAGAATCCGAGGCTAAGGCTG
ACATCCAGAGGCAATTGAGCAAGGCTAACGCAGAAGCTCAACTCTGGAGGCACAAATATG
AAAGCGAAGGTATTGCCAGAGCTGAAGAACTTGAAGAAGCCAAGAGGAAACTCCAGGCCA
GGCTTGCCGAAGCTGAAGAAACCATTGAATCCCTTAACCAAAAGGTTATTGCCCTTGAGA
AGACCAAACAGAGATTGGCCACTGAAGTTGAAGACCTTCAACTCGAAGTTGACCGAGCCA
ACGCTATTGCCAACGCTGCTGAAAAGAAGGCGAAGGCAATTGACAAAATCATTGGTGAAT
GGAAACTCAAGGTCGATGATCTCGCTGCAGAGCTTGATGCCAGCCAGAAGGAATGCAGGA
ACTACTCGACTGAGCTCTTCAGGCTGAAGGGAGCCTATGAAGAAAGCCAGGAACAACTTG
AGGCTGTCAGGAGGGAAAATAAGAACCTTGCTGATGAAGTCAAGGACCTTCTTGACCAAA
TTGGAGAAGGTGGCCGAAACATCCATGAAATTGAGAAACAGAGGAAGAGGCTCGAAGTAG
AGAAGGATGAACTCCAAGCTGCCCTTGAAGAAGCTGAAGCTGCTCTTGAACAAGAGGAAA
ACAAAGTCCTCAGGGCTCAACTCGAGCTCAGCCAAGTCAGGCAAGAAATCGACAGACGCA
TCCAAGAGAAGGAAGAGGAATTCGAAAACACCAGAAAGAACCACCAGCGTGCACTCGATT
CAATGCAAGCATCACTGGAAGCTGAAGCCAAGGGTAAGGCTGAGGCCCTCCGCATGAAGA
AGAAACTTGAAGCTGACATCAATGAGCTTGAAATTGCTCTTGATCATGCCAACAAGGCTA
ACGCTGAGGCCCAGAAATCTATCAAGAAATACCAACAACAAATTAAGGATGTCCAGACCG
CCCTTGAAGAAGAACAAAGAGCTAGAGATGATGCCCGAGAACAGCTCGGCATTGCTGAAA
GGCGAGCCAACGCTCTTGGCAATGAACTTGAAGAATCTAGGACCCTCCTTGAACAGGCTG
ACCGCGGCCGACGACAGGCCGAACAGGAGCTCACAGATGCTCACGAACAAATCAACGAAC
TCGCAGCACAAGCCACCAGCGCTTCTGCTGCCAAGCGAAAACTCGAAGGGGAGTTGCAGA
CCCTCCATGCCGACCTCGACGAGCTTCTCAACGAGGCCAAGAACTCAGAAGAGAAAGCCA
AGAAGGCAATGGTGGATGCTGCGAGGTTAGCAGACGAACTCAGGGCAGAACAGGACCATG
CTCAGACCCAGGAGAAACTCCGAAAGGCACTGGAAACACAGATCAAGGAACTCCAAGTCC
GCCTCGACGAAGCAGAGAACAATGCCCTCAAGGGAGGAAAGAAGGCTATTGCCAAGCTGG
AACAGCGCGTCAGGGAACTCGAAAACGAGCTTGACGGAGAACAAAGGAGACACGCTGACG
CCCAGAAGAACCTTCGTAAATCTGAACGTAGGATTAAGGAGCTTAGCTTCCAGTCTGACG
AAGACAGGAAGAACCACGAACGTATGCAGGACCTTGTAGACAAACTCCAGCAGAAGATCA
AGACATACAAGAGGCAAATAGAAGAGGCTGAAGAAATCGCCGCCCTGAACCTCGCCAAAT
TCCGTAAGGCACAGCAGGAACTTGAAGAAGCTGAGGAGAGGGCAGACCTTGCCGAACAAG
CGGTTTCCAAGCTCAGGACGAAGGCTGGTGGTCGTGCTGGATCAACAGCAAGAGCCATGA
GCCCAGTTGCTCGAAACCCTGTGAGGCCGCAACTTGATGGCTCCGCTTTTCCACCACGAT
TTGACCTCCACCCTGATGACTTTTAATAATATAATATGATAGCCACGTAAAACACAAAAC
AAGAAAACAATGTATTTATATTGACATATGTAATTTATTAATTGTTAATAATAATTCCAT
AGCTAGTGTCCGCTAGCAACGAAACTCACATTCACGATTTAACGAACTGTGCATAAGAAG
TTATTTTTATGTACAGAAAAAATGT
Clavig 215
CTGTTGGGAAGCTTCATTCTTTTTTACTGTTCACTTACTTGTGTCGCGTGTCGGATTAAG
TTCTAGATCTTTGTTGATTTACAGACTTATAGAGAATGGCACCGAAAGGAAATAATATGA
TCCCTAACGGGCACTTTCACAAGGACTGGCAACGGTTCATCAAGACATGGTTCAATCAAC
CTGCTCGTAAATATCGTAGAAGGATGAAGAGAGTGAAGAAAGCAAGGGCACTAGCACCTA
GGCCTGCAGCCCCACTTCGTCCTGCAGTTCGCTGCCCTACCGTTCGCTATCACACTAAGT
TGAGGGCTGGCAGAGGTTTCACTTTAGAAGAAATCAAACGTGTTGGATTGTGCCCGGGAT
TTGCTCGTTCCATCGGTATTGCAGTTGACCATCGTAGGAGAAACAAATCTGTTGAGTCAT
TGCAGTTGAATGTCCAACGCCTCAAGGAATATCAAGCTAAATTGATCCTGTTCCCTAGCA
AGAACAGCAAGAAGATAAAGAAGGGTGAAGCATCGGAAGAAGAGCAGAAATTAGCCACAC
AAGCATCCAACGTTATGCCTATTAAACAGACAGTTGTTAAGATGAAGGCTCGTGTTATTA
CACCTGAAGATAAGGCTTTCTCAGCCTTTGCTGCCCTCAGGAAGGCTAGAGCTGATGAAA
GATTAGTCGGAATCAGAGCCAAGAGGTTGAAGGAAGCTGCTGACAATCCAGAAGCTGTTG
AAAAGGCTGCAAAGCCCAAAAAACAAAGCAAAAGTAATAC
Clavig 227
CAATATTTTATCTATGAATTTATTACATATTTCTAATAAAATAAGCTACAAAATATAAAA
TATGATTGGTTTTCCTTCACCGCCAGCGTCTATTACTACATTTTATAATACTATCTCAAT
GAATATGTTTCACTCTTCTGTAACCCGCCTAGCAGCAACACTCTTCATCATCTGTCCTAT
AAATTCATTGGATCTAGCGCAGCAATATTGGCCGCCTCCACAACAAAGACGGGAGGTGGG
GCAGCATGTGTATTTGGTGCAGCACCGGTAACCGTCGTTACAATAAGTGGTTGTAGAACA
CCACTGCTTGGTAACTTGGTCTTCTAGTGAAACCTCTTCTTTAGGAATTTTGAATGCGTA
TGCTACGCACAGAAACAGGATTACGACAGCAACAACAAAACTAGAGAACGAAACCAATTT
GGCGCCATGTTGGTGGAACTACCGTAATAAAGAGCTCCGTGGTATATATACTGAACTTTA
TCTATCATCAACC
Clavig 238
GGTCTTTATTGTGCAAAAGTATAAATATTTTTGAATGAAATAATTCCTAAATAATATTTT
ATTTAACTGATTTACATGCAAGATCGGAAAATACTTTCTTAAATGATTCACGTTCCAATT
CCTTTGCAAGCTGCCTATTGAATGTTGGCAAATCATTTGACAGATAATTATTTCTGGCAA
ATTCAACAATAGCAACTACAATGGTGTTAAGTAATGTTTTCGGTTCTATGTTTGTTTGGT
AGTCACCTAGCTTTGTGAAAACTGCTTTCTCCAGGACTCCAGTGCAGGTGCCGTTTCGAA
GCCTCTTGACCGATCCGGTGAGGACAGCGGTGTTGTCGTTGACGCGTATCGCCACCTGTC
CGGATCCTCGAAGCTCGAAGAACCTGTAGGCGAAGTCGAAACCAAGGACGAAAGTATCCA
GGCCGAGGGTAAGTTCGAATTTGATGACACTTTCTCCATGACGCTTGGACTTGTGGAGTG
ACTGCTTCTCGCCTACGACGACGAGGGAGGAGAGATCGCCGAGAAAGACATTGGTGATTT
GTCCTTTATTGAACCCGTAGTCATAGGAGCTGTTTGGAGCTGAAATAAACAACAAATCGT
TATTTACCAAATA
Clavig 239
CCGACCACACCACGACTTGCTGGCAGGATTCGTTCTGATTCTCGGCCTCTCGGCTGTGGC
GAGGTCCGAAGTAATGGTCCATTTGTTCGAATGGAGATACGACGACATTGCTCAGGAGTG
CAGGGACTTCTTACCATCTCACGGCTATTCTGCAATTCAGCTTTCACCTGTTAATGAATA
CGCTGTAATAAGTGGACGACCATGGTACGAAAGATACCAACCTGTATCATACAGACTGAC
CACCAGGTCAGGAAACGAGGATCAGCTCAGAGAAATGGTTGAAACTTGCAATAACCATGG
TATAAAGATATACGTAGATATTGTACTGAACCACATGTCTGCAACACTCCCTCCAGGAAC
CAGAGGCTCAGGAGGATCCTATCCCGACACTGGCAACAGACAGTACCCAGATGTCCCATT
CGGACCTGGAGATTTCCACAATCCCTGCAGTATTAATGACTGGAATAATGCTTGGCAGAT
TAGGAATTGTGAGCTAGTTGGACTGCATGATTTGAACCAAAACTCAGAATATGTCCGAGG
AAAAATGGTTGATTTCCTTAACAAACTGGTTGATATGGGTGTTGCTGGATTCAGAGTGGA
TGCTGCTAAGCACATGGATGTAGGCGATCTTGCAGTGATTTACGGAAGAGTGCATAATCT
AAATACAAGATGGTTCCCACAAGGATCAAGACCGTTCTTCTACCAGGAAATAGCAGGAAA
TCCAGACTTTGATGTTATTAAACCAAGAGACTACACGGGAATTGGAGCTGCAATGGACTT
TAAATACGGATATGAGTTATCTAAAGCATTTACTGGGGGTAACCAGCTCAAGTGGTTGAG
GACCTTTGGAGAGTCATGGGGCCTGCTGCCCTGGAGAAATTCAGTGGTGTTTATTGACAA
CCATGACACTCAAAGAGATGGTGTAATGGGAATGCAAGCACTTACTTATAAAAGAAGCAA
GCAATACAAAATGGCTGTTGGATTTATGTTATCATGGCCTCATGTGCATGCTAGAGTTAT
GTCCAGTTATGACTTCCATAGCCACAGTCAAGGACCACCAAGTAATAATGAAGAAATTGC
ACATGTTGGAAGAAATTCAGACTTATCCTGCTCAGGAGGTTGGGTATGTGAACATCGTTG
GAGACAGATCTATAACATGGTTCAGTTTGCAAAGGTCGTAGGAGATGCACCTGTACAGAA
CTGGTGGGATAATGGAAACTATCAGATTGGATTCTGCCGAGGCAATCGAGGTTGTGTAGC
CTTTAATGGTGAAGGTGGAGATTTGAATGTTGATTTACAGACTTCCTTAGCTCCAGGAGT
ATATTGTGATGTAGTCAGTGGCTCCAAGGTGAATGGTCAATGCACAGGAAAGACTGTAAC
TGTAAGAGGAGATGGCAAAGCCTTTGTCTCAGTTCCTTCCAACCAAGATGATGGCTTCAT
TGCTTTCCATGCAGATTCAAAAGTTAACTAATACTGCAGAAGAGGATGAACAACCCATCT
TTTTGAACATGCAGTTTCTTTGATTTAACTTCAATTGTTCTAAAAGTACTTTTCAGTCCA
TAATAATATTTTATGTGTTATTGTAAACAAATTGAATAAATAAAGAAGTACCATT
Clavig 242
TATTGTTTATTTCTTGATATTTGAAGGTATGTAAACATGGATTTGATGAAATAATAAATA
ACACAAAAGAGAAAATTGACAAAAAATCAATTATTTAACATATGTATGTATGTTGTTGGC
CCTAAGAGGAGGCATTAACTTTCGCCAAATATGAGTATGACTGTAGAACGACGGATGATC
TCGGAGGTAAGACAAGATATTCAGATATCGGCATTCCTTCTTGATACCCTGAATTTTCCG
AAGGGAGGTAGACCCTGAGGGAGCCACCAATCATGGCGGATGGAATCATTTCTTCTCTGT
CATTTAAATTAAGTACATAATAGTACGAACCATATAATCCTTCCCTCTTGAAGTAGGCCA
CCCAGTCTCCATAAGTATTTACTTTGAAGTCGGTGGGATGTTTGAGTGTTTTACGGAGTT
GCAGAGCCTTCTTGTAAGTTGAGAGGTGGCTTCTGGGATTACCTGATTGGGCTTTGGCAT
TCACTCGCCAATAGTTGCTGTTGAGAGGAAGCCATGTTTTATCAGCTGTCGAAAAGCCGC
CGTTTCTGGTGAATTCCCACTGGATCGGGGACCTCTGAGGATCTCTACCCACAGAGTCCA
ATACTTTGTCTGGTCTTATATGTGCGTCTGTCATCCCTATTTCTTCTCCTTGGAATGTAA
CAGCAGTCCCGGGCAAGAGAAGGACCAACATGTTCATCGAGTCAATGAGATCTTCACCCA
TTCTGGTACCTACTCTGCTTTGATCGTGGTTCCCAATCACCCAGTTTGGCCACAT
Clavig 243
AAACTTTTGTATACAAAAATCAGAACGATTTATTTCTAATAATAATATTAATAATAAGTA
AGGAATTAAATACAATTCACACCAAAATGTTTATACACTAAGTGTCTTATGTTGATGCTG
AAGACGGTGTGTGGATGAGTGTTGAGGGAGGGACGGTAGCCATGGAGACATGTAGACTTA
CATGGCCCTAGGGAAGTGGATAAGTAGCAGTGCCAATCTCGCTAGGAGTTGTCGCTAGTA
CATTCGTTTGTAGGACATCTCATGGCGTAGGTTGGCAATGCAGCTCCCTCATGCTTTCTC
TTTACTTTAATACTTCTTCCTTTCCTCTTTAAGTTCAGACCTTGGATTTCTTATCATCTT
TCTTGACGAGCTCGTCCTTCTTGATATCTGTTGGCTTCTTCTCGTCCTTTGTTCCCTTGG
CTGCTTCACGCCTCGTCCTCTTCTCAGTTTCGACTTTCTCAACGACCTTAGCGGGCTCAG
CAGGCTTAGCTTCGTCCTTCATTTCGTTGCTGACTTCAGCTTCAACCTTCTTTGCTGGTT
CCTCTTTCTTCTCTTCAGTGACTTGTGCGGCGGCTTGTTCAACGGGAGCTGCTGCTTCTG
GAACGGCTTCCTTTACAGCCTCTGGCTTGGCAGCTTCATCCTTGACTGGTTCAGCAGCCT
GAGTTGCAGCGGGCTCTTGGGGTTTGGCTTCTTCTTTCTTTACTTCAGCGGCTTCTTCAA
TTTTAGCGGGAGCTTCTTCCTTCACTTCCTCTTTCTTAGTTTCGGGGGTGGCTTCAGGAG
CAGCAGATTTTACTTCCTCCTTGAGGGCAGCAGGAGCTTCGGCCTTCTGTTCTGAAACAT
TGCTGGGCTGTGGTGCGACGGTCTCCTTCTCGTCCTTCTTCACTTCTTCAGCTGGCTTTG
CGGGTTCTTCCTTAACGGGCTGAGGTGCTTCCTGAGCCTTGACTGCTTCAGCCTCAACTT
GTTTAGCCGGTTCTGGAGATGCTACTGCAGGAGTCTCTGATGCGACTTCCTGAGGTGCAG
CTGCTTGTGCTACGCTGGCGGGTGTCGCGGCTTTTTCTGCGGTTACTGCTGGCTGCTCAG
CTTTGACTTCTTCAGCTGCTTTGACAGGCGCAGACTCAGGAGCTACAGGTTTTACTTCCT
CAGTCTTGGTCTCTTCTTTCGCTGCTGTTGGGGCGTCAGCTGCTACTTGAGGAGCTGGTG
CTTTCGAGTCGACCACGTCTACTGGCATGCTGTAGGCCATGGCCAAACAGCAGGCTAAGA
TTACTGCTACCTTCATTCTGATTAGATAAATGGAGATCTCTTGACAAATAGAGAAAGAGC
TAGATCGAAGCTAGTTTACGAGTGGGAGATGTTGGTGAAGAGCGGCCGGTGGGTGTTGCA
GATTCGATGTCACACCCACCGGCCGCTCTTCACCAACATCTCCCACTCGTAAACTAGCTT
CGATCTAGCTCTTTCTCTATTTGTCAAGAGATCTCCATTTATCTAATCAGAATGAAGGTA
GCAGTAATCTTAGCCTGCTGTTTGGCCATGGCCTACAGCATGCCAGTAGACGTGGTCGAC
TCGAAAGCACCAGCTCCTCAAGTAGCAGCTGACGCCCCAACAGCAGCGAAAGAAGAGACC
AAGACTGAGGAAGTAAAACCTGTAGCTCCTGAGTCTGCGCCTGTCAAAGCAGCTGAAGAA
GTCAAAGCTGAGCAGCCAGCAGTAACCGCAGAAAAAGCCGCGACACCCGCCAGCGTAGCA
CAAGCAGCTGCACCTCAGGAAGTCGCATCAGAGACTCCTGCAGTAGCATCTCCAGAACCG
GCTA
Clavig 247
GGAGGATATGCTTCACCCTATGCTTATGGAGGATATGCTTCCCCCCTCGCTTACGGAGCT
GGCTACGGACTCGCCGCCCCAGCCATCGCCCACGCTGCCCCAGCCGTAGCTGTAGCCCAC
GCTCCAGTTGCCACCTCCTACGCTAACACCTACAGGACCGTCAACAAGCCCCTTGCCGTC
GCCGCTCCAGCCATCTCCTACGCCGCTCCAGCCGTAGCAACCGTTGCTCACGCTCCAGCT
CTGTCCTATGCTGCCCCAGCTGTCGCCACCGTCGCCCACGCCCCAGCCATCTCCTACGCC
G
Clavig 251
CTTGCTCGGTGGAGGATCATACGGAGCCGCAGTAAGGAGTGGATACGCCGGTGCTTCTAA
CGCCGCATCAGCTGCTTCCCGTAGATCTGCAGCATCTCGTAGCTCCAAGAAGGTTTCTTC
TTCTAAAAAGTCCTCTTCTAAATCCTCCTCCTCCAAATCAGCCTCGTCATCATCCTCTCA
ATCCTACCAACAGCAGGCCCTTCTTCAACAAGCAGGAATCACTTCCTCTACTCTTTCACT
CCTCGCAAGGTCTGGAATCACAACCTCTGACTGCCTGACCCTTGTCAACTATGGGCTTGT
AGGTAGAGACATCCTCTCCCTAGCCAGGGTAGGACTCAGAACCAATGACATCGTTTCTCT
AACCAGCGTTGGACTTGCTGTTCCCCAAATTATTACCCTAACAAGGTCAGGTCTTACTGC
TTCCAACGTCTTGAATGTTATTGATGCCGGGCTTACCGCTTCAGATCTCCTTTCAGTCGT
GAAGGTAG
Clavig 256
AAGGAAGGCATTGCACATTATATCAGCAGTGTCAGTGCGACCGGCAGTGAAACCTGGTCT
GTTACCGATCCTCCGCCCAGCTCTCGAATCTACCTTCAAACTATATTAAAATATGTCAGC
CAAAGCAATCAGGGAGGCAACGGGGAAGGACCTCATTAACAGAAATCTCAAATCATCTAA
TCTAGCTGTTTCAAAATACCCGTTTTGCCGTCGTCACTCAGGATACTAACTGGGTCGACT
TGATTAACGAAAACCCATGGCTCAAGACTGAAAAATTAGTAGTTAAGCCAGACCAACTGA
TAAAGAGGAGAGGGAAGTTAGGACTGATAAAAGTGAACACAGACCTTCATGGCGTTCAAC
AATGGATTAGCGAAAGAATGGGAAAAGATCAAGAGGTTGGGAGAGCAAAAGGAAAATTGA
GGAACTTCATCATCGAACCATTTATTGCTCACGAACAGAAAGATGAGGCTTACGTCTGTA
TTTATTCGCACAGATATGCAGACACCATTCTGTTTCACCATGAGGGTGGGGTTGATATTG
GTGATGTAGATGCTAAAGCCGTTAAGCTTGAAGTGCCAGTAGGTGGAACTCTTAACATCG
CAGATGTTAAATCCAAACTCCTTGTTAAAATGCCTTCTGCAAAACAAGGGATTGTTGCAG
ATTTCATTGTTGCTCTGTACCAACTTTATGTAGATCTTTATTTCACCTATCTTGAAATTA
ATCCACTCGTAGTCACTGACAGCATACACATCCTGGATTTAGCGGCCAAAGTAGATTCAA
CTGCGGACTTTGTATGCAGAGGAGTTTGGGGTGAAATCGAATACCCTCCACCATTCGGGC
GAGATGCCTATCCTGAAGAAGCATATATTGCTGATCTCGATGCTAAGAGTGGAGCTTCAC
TCAAGTTGACAATCTTGAATAAATCCGGACGTATTTGGACGATGGTTGCTGGTGGTGGAG
CTTCGGTCATCTACAGTGACACCATCTGTGATCTCGGAGGAGCCAGTGAACTCGCTAATT
ACGGTGAATATTCTGGGGCACCCTCAGAGCAGCAGACGTACGAATATGCTAAAACCATTC
TCTCATTAATGACTCAAGAAAAACATCCCGAAGGAAAGGTTTTGATTATTGGAGGTGGCA
TTGCAAATTTCACTAACGTAGCTGCAACATTTAAGGGAGTTGTGACAGCTCTCACAGAAT
TTCAATCACAATTAATTGAACACAGGATATCTATTTATGTCAGAAGAGCTGGGCCCAACT
ATCAAGAAGGCTTAAGGCTCATTCGTGATGTTGGTACTACTCTTAAAATCCCAATCTATG
TATTTGGCCCTGAGACCCATATGACTGCTATCGTCGGTATGGCTCTTGGCAAGAAGCCTA
TTCCGAAGGAAGCTGAACAAGAGTTTGCTACCGCTAATTTCCTCCTTCCGGGAGGTCAGG
ACCAGAGATCACCATCACCACACAAGCCACAGGTTACTTCTCATGAAGGGAGCCTCAGCC
GTAGGAGCTCTAGCATTCAAGGAAGTGGTTACAAGCCCCTTTTCACATCAGAAAGTAAAG
CAATTATTTGGGGGATGCAAACAAGAGCTGTCCAAAGCATGTTAGATTTTGATTTTGTTT
GCCGTCGAGATGAACCATCTGTGGCTTGTTTAGTTTATCCTTTCACTGGTTTCCACAAGT
TAAAATTCTACTGGGGACATAAGGAAATTCTTATTCCAGTGTACCCAAAGATGGAAGATG
CTGTTAACAAGCACAAAGCTGATGTTTTAATTAATTTTGCATCCTTGAGGTCTGCATATG
ACAGCACTGTTGAAGCCCTTTCTTTCTCTCAGATCCGAGTTATTGCCATTATTGCTGAAG
GCATCCCAGAAAACATGACAAGGAAGTTGATTAAAATGGCCCAAGCAAAGAACGTGTCCA
TTATCGGCCCAGCTACTGTAGGCGGAATCAAACCCGGCTGCCTCAAGATTGGAAATACTG
GTGGAATGATGGACAATATCCTTCACTCGAAGCTGTACCGTCCTGGAAGTGTTGCCTATG
TATCAAGATCTGGCGGTATGTCGAATGAATTGAATAACATAGTTTCCAAAGCAACCGATG
GAGTTTATGAAGGAGTAGCAATTGGTGGAGACCGGTACCCTGCTACAACTTTCATGGACC
ACCTTCTCAGATATGAAAAGGACCCTGCTGCCAAAATGATTATTTTACTTGGAGAAGTTG
GTGGAGTTGAAGAGTATGAGGTATGTGCAGCTATTAAGGACGGCCGTATCACCAAACCTC
TTGTTGCTTGGTGTATTGGAACATGCTCATCAATGTTCACATCAGAAGTTCAGTTCGGTC
ATGCTGGCTCTTGTGCAAATTCCGAAAGGGAGACAGCAACTGCCAAAAACGCTGCATTGA
AAGCTGCTGGTGCCAAAGTGCCCGCATCATTTGACGAACTTGGTGATGTTATCTACGACG
TCTACACCGCCCTTGTCAAGTCAGGGGAGATCGAGCCTCAGCCAGAAGTTCCTCCGCCCA
CTGTCCCGATGGACTATAATTGGGCTAGGGAACTTGGTTTAATCCGAAAGCCAGCCAGTG
TCATGACCAGTATCTGTGATGAAAGAGGACAGGAACTTCTTTATGCCGGAATGCCTATTA
GTGATGTCCTTAAGCAGGAGATGGGTATTGGAGGTGTGATATCACTGCTTTGGTTCCAAA
GGGCGCTCCCGTCTTACATCTGTAAGTTCTTTGAGATGTGCCTGATGGTAACGGCAGACC
ACGGCCCAGCAGTGTCAGGCGCCCACAACACTATCGTCTGTGCGAGGGCAGGCAAGGATC
TCATCTCTTCGCTTGTCTCCGGCCTCCTCACAATCGGTGACCGATTTGGAGGAGCTCTTG
ATGGTGCAGCAAGGCAGTTTTCAGAAGCTTATGATTCTGGCCTCATTCCAATGGAGATGG
TTAATTCAATGAGGAAGAAAGGACAACTCATCATGGGTATTGGCCACAGGATAAAGTCTG
TTAACAATCCAGACATGAGGGTGAAAATCATCAAAGAATATGTAATGGCAAACTTCCCTG
CTACACCACTTTTGAATTACGCTCTTGAAGTTGAGAAAATTACCACATCCAAAAACCAAA
CCTCATTCTTAATGTAGACGGTGTTATCGCAGTGTCATTTGTTGATCTTCTAAGGCACAG
TGGAAGTTTCACAAGAGAAGAAGCACAAGAATATATTGAAATGGGTGCTATCAACAGCCT
TTTTGTCCTCGGAAGGAGCATTGGTTTCATTGGTCACTACATGGACCAGAAGAGGTTGAA
GCAGGGTTTGTACAGGCATCCTTGGGATGACATTTCATACGTCCTTCCTGAACAGTATAA
TTAAATTTTATAGAGTATAATTTAATAGGCTCTCTCTCACGGAAGTGGGTTAACCGATGT
AAATCCACCAATTTTATTATTTTACCCATATTTTTTATTGACTCAAATAATATAGGCCCA
GCAGAAGCAGCCATTCCTTGTAGGAGTGCACCCATGAACCCCATGTTTCCAAATTTTACT
TTTGAATCCATAAAAGTCATATCCATTTCAGAGTCCGAAGCCTGAAGGTTGCCATTTTCG
TCCTTTACCAAGGCTGCTGCGCCACTTGCTTCAACGTATAGTAATGTTACGTTGTATGGG
CCAGCGACCTTTCTCAGGAACAGCTTAGCAGTATAATTACCAAGAATTATCAACCGTTTG
ATGTAAATAGCCACATAAACCTGCATTTTATCCAGATCAGTGTTGACATGCTCGATTGTG
AAGTTTGATAGACCATAAAACCATTGTGTTGGTGAAGGTCATGTCGTTGCCACTGAAGGT
TTTCTTGATTGTTGGCATCGGCATGGGGTCTGGAACGGAAGCATCAGGGACAGTAACTGT
GCCATATTCTTTGTAA
Clavig 261
ATTTCAAACAGTTAAAAATTTACTTCTTCTTTTCAGCTTTCTTTGCAGGTGCTTTTTTAG
CATCTTTCTTTTGTTTGCCTCCTTTTACTTCAGTCTGTTTCTTCCTTGCCTGCTTCTTCA
GGTACAAAAAGGCATTAGTAGTGATCTTATTCCTGATCTTTCTAGCATTGTTAAGCCGAA
ATCTATCAAAATCGTTCATATTTGCTCTAGTTTTTTTGGCTTCCAGCTTCTTTGCCCATA
CACTTTCAGCCCATTTAGCATCTAAGTTACTGTCCTTCCATGCTTTCCTGACAACATGTG
TAGATGCTGTAAAGGGGAACCTTAGCCTGAACTTAGTTAAGTACAGTTGATTCAGCCGAA
TGCCATGCCTGGGAACTCCTGACTCTGGCCCATCAATGAGTGCCCTAGTCTGGTTAATAA
CATCAACAATGGCACATAATTTCCCTTCATAAGGGCCTTCTGCAATATAGGCCACTCTAC
CCGTTTCTACAAAACGTTGAAAAGGCATCTCTAAACAGAGGCAAGCAGGCCACGAGAGAT
CTTTCTACAAAACGAGCGAATG
Clavig 266
AGTATAAAATTAGAACGTGTAATAAACAAATAAAATTAACGCTTCCTCCTGAGCTGAAGT
GTGTTTCTCCTGACCCAGGCAGCTCTCCTTGATCCTCCCTTGGTCTGGGAGTATCTGTGG
CCCTTTCCAAGGCCCCTGGATTTCCTACCGGCTGATGTCTTTCCACGCATCTCACGATGC
TTGTGGACAGGATCACAAATCCAGTTGGCCTTAGCATCACGGCGGATTGCCTTGTGCGCA
GGATCAACACAGATAACTTCATAATATTTGTATTTCGCGTCTTGGGCTACCCAGTAAGAG
TTAAGTACCCTAAGTCCACCACACCTTCTGCCAACTTTTTCCTCAGCCATGGCATGTAGA
CTCCTAGTTGGTTTCAGCTGGTTAACACCATGACTTTTTGGTTTACCATAAGTAGCTCCC
TTTGGGACTGGGCGTTTCCTACCTCCACGCCTGATACGGATGCGGAATATTGCGTATCCT
TGCTTATTTTTGTATCCTAACCTCCTAGCCTTGTCAGGACGAGAAGACCTCGGAACTCTG
TGCATCTTAGTCATCTGGCGGTATTGCCATACCCTAATACGCAGCAAGTACCGCATCGCA
TCAGACTGCTTCTTGCGATACAGTTCCTGAATGTACTTGTAGGCCCCCATGATGATGAAG
GCAATAAAATTGCGATACAAGGCACAGAGAATCCGATTAATTCGGATAAAAATACACAAT
AAATGAGTAGAGAGGAGAC
Clavig 284
TGAAAAAACAATAATTAATCCCCACATAAAATCAACATTCCCACTTAAAATCACTTCACT
ACTACATTTTAAGTCAGAAAAATAAAATAAATTAACATAGATCTACGCTAGGTATTCTTT
GACTACCTACAAATGGAAAGACGACAATAAATATACATACATTAGATATGTAAATTGTCA
GAGAGAGAGAGACAGAGAGAGCTAAAAAATAGAGACGTACACGTGTTATTTTTCGAGTGG
GCCCTATGAAGTACTAGTATGATTCTTCCTTTTCTTCCTGCGACCTCGCCTGCGCTTTTG
CTGGGTTCCGTATCAAGATTTCACACACTCCGTGATCTTCTCGGCAACTCTCTTGGCAGG
CTCGCCGACGACGATGTCCTTGTGTGTCGTGACGAAGGAATGCATTTCAACCGGCTGTTT
GCACAACTTTTTCAGGCCGTAATCTTTGTCGATTGTGACGAAATTTTGTTCTGCCCTGAA
GAGGACAACTTTTCCTTTGAACACTCCAGAGGGTTTGTAGCTGTCGCCAGCGAGTAGTTT
CTTGTAGAAACTGAGCGCTGCTGATTCGATATCTTCACTAGAGTAGTCGGTAGATTGTAA
CTTCTCTGAGCAAAGCTTCATCCTGCTCTTCAAGTCAGGCTGATCCCTGAAGTCTTGTTG
TGTCTTTTGGTATTCTACTAAATCAAGGTTCTTGAAAAGTGTAATAAAGTAGGTGAAAGC
GTCGCATTCATCGGCTTTGTCCTTCTTAGCTTTGTATAATGCTGTGTGCTTCTTGACGAA
GTCAGGAGCTCCGTCGACGAGGAAGAGCCTCACGTTTCTGCCTGCGGCCTCAAGGAACAG
ACCCATTTCAAATGCGACAGCAGCGCCGAAAGAGTAGCCACAGAGGAGGACGGGATCAGA
AGTCTCAACGCTCTTCATAGTCTTCAAATAGAATTGTGCAAGGCTCTGTATAGAATCTAG
TGGAGCATCTGCTGTACATTGGAATCCCCACACGTTGAATGGTAGGTGTGAAGAGAGCTC
TTTGAGAAGGCTCACGTCGCCCTCTATGGGATGGACCATGAACAGAGGTTTCTGTCCGTT
TTGAGGAATTTGTGCGGGCATGGCAACGATAGCTTCATTCGGCATTAGTCTTAACTCAGC
GGACATTCCAACTTCAGGTTTATCCTCAACAGACTCAGTCGATTGAGTCGCAGAGCCAGC
AAATTCCAAAAGTTTTCCAAAGGTGAGATTCCTAATTTCATGCGTGGTAAGGACAATGTC
GTAGCTCCTCTCAAGAGTCTGTTTGATTTCGGAACCCATGAGGGAGTCCATACCGAGGTC
ACCGAGGGAGGTGGATCCAGCGATGTTACTTGTGTCTTTAATACCTAAAATGTTGGCCAC
AGCATCAACAAGGCTGATGGTTGCTCCTTCAGTGGTCTTTTTCTTGTCAGCGAGAACCAT
AGACGCGAGGACGGGGTCGGGCTGTTGGAGGAAGAAATCGATGGTGTCCATGCACGATGC
TATTCTCTGAGGGAGGGTGCCACCGACGACCGTTTCATTGTCTCCCTTCATGGTGTCTAT
GACCAGACCGACATCACCAATCGCTCCCCATTGAATGGCCAGCCCGGGTAAGCCGCAGGC
TTGCCTCTCCTCGCAGATCCTTTCCATAGACGAGTTAGCCAAACCGTAGTTAGACTGTCC
GGGGTTTCCACGACCGCAGGACACGGAAGAGAAAACTACAAAGTAGTCCAGCTGTGTGCA
GGACCTGCTGGCTATGTCCAGGCACTTGGTAGAGTCGACTTTAGCCTTGCAGACTGCAGC
GAAGTCTGCTTCAGTTTGATTTTCCATCATTGCATCTCTAAGGACAGCTGCCAAATTGAA
GATTCCACCAACGGGAGCAAGTTTGTTTGCTTGGCTAATGAGCTCGTTGGCACCCTTGAG
GTATGTCGAATCGGCCGTTGAGGCTATGACAGTAGCACCCATGAGCTTCCAGCGATGCAG
GCACACGTCTTGGTAACCGTTGGTCACTCCAGATCGGGAAACCAGAACCAATTTCTTTGC
CCCGTGTGTTATCATCCAGTGCGCAAGCTCTAGACCAAATCCTCCAAGACCACCAACAAT
AATGTAAGATTTCTCTGGGTTAAGGTAAGTCCTTGGCACAGCTTCAATCAAATTTGGTTT
AGGATCTTTAACAACCTTGGCGTCTTCTTCATCACGAATCTTCAGCAAAACTTTACCAAT
GTGTTTTCCAGTAGCCATGTATCTGAAAGACTGTTCTACTTGAGCGTGGTTGAACGTGGT
GGCAGGCAGTGGGCGGACGGCACCGCTTTGGATACCTTCTCGGACCAACCTAGCAACTGC
CATCTTGTCGGGGCTGTCTGAATTTGCATCAAAGAGAGCATCCAGAAGGATACCGTGGAA
GGTAGTATTTTTCAAGAAGAGTGACATTCCTAATGGTGTATTGTTTGATAAGTCAAGTTT
GCCAATTTCAAGGAAGCGGCCATGCCTTCCAAGGCACCTCAAGGAAGCCTGTAGCTTGTC
GTGCGCAAGGGAGTTAAGGATCAAGTCTACACCCTTTCCTTTCGTTTCTTGCATTATCAT
CTGCTCGAAGCTGGTATCTCGAGAGTTGCCAATGTGTGAATCTTGAAGTTGAGGGAAGTT
CTTCCTCAGGAAGTCACGTTTTTCTTGACTACCAACAGTTGTGAAGACTGTGCAACCCAT
ATGTAGAGCAATGGCGATAGCTGCCTGGCCGACTCCACCGGTACCAGCGTGGATTAGAAC
GCTCTCTCCTTTCTTCATGTTACCACGAACGACAAGGGCGTAGTAGCTGGTAGCATAAAC
TACAGGGATGGTGGCAGCTTGTTCGAGGGTCCATTTGGCAGGTATAGCCCAGAGGAAGTC
GGGGTCGGCGAGGCAAGTCGTAGCTAGACCACGAGCTGGGAGAATACCCATCACTCGGTT
TCCTTTCGAGTCACGTCCAGAAAATTCCAGACCGAGGATACAATCCTGGCTGGCCAAATC
TCCGGGAAGAGCGTCGGGCGGAAGCTTTCCAGTTGCTAACATGATGTCTCTGAAGTTGAG
AGGTGCATAATATACTGTGCAGAATTCTTTGTCTGGGTAATTTTCTTTCTTGTAAAATGA
AAGGGGCCCTTCGATCCACCGAAGACTGGCAAGGTCTCCACGGGTGAC
Clavig 293
TAGCAAAGTATGTTTATTTTTCATACACTCAACAATAATCAACCTTAATTGGTGGCAAGA
CTTGTTAAACACGTTAGATAACAATATCTAGTTTCAGTAGATAACCCCAGAAGCTAGAAA
TAACTAGCATAGAGTTAATCATAATGATCACTAGAAGAAATGGAAAAGTGTTCAGCTGTC
AGGACAGGAAATGTTTGCATTATTTTCGTTACAACCTCTTGAAAATACATATTATAATTA
GGAATGGGGTTGTTAGTAACATTAATATTGTTATAAATAAGATTTATTAGAAGTAATGTA
AATAAAATTAGTAGTAAATCTCAGAACCGCTAGATGCAAGTCCTTCAGCGTATGCTCCAG
CTGCACCTTCGTAAGCTGCCGAGGACGATGATGATGAGCTAGACTGTTCCGAAGCACTCT
GAGACGTGCTTGATTTCTTACTAGATGATGAGCTTGATTGGTAACTTTGCGAGTAGCTGG
TAACGATTTGAGAAGCGCTGTATCCTTGACTGACTAGACTCACGATTTCTGTTGCTGGGA
GTCCAACTTTGCAAACCGAAACAATATCAGAACCAGAAAGTCCTACTTCTGCTATAGAGA
GCAAGTCGGAAGCTGAATATCCTGTACGGGTTAATGAAATAAGTTGCGAGGTAGATAATC
CAACTCTTGTTAGGGAAAGGATGTCATTTGTTCCAAATCCTATACTGGCAAGACTAACGA
TATCTGCGCCGATGAGTCCATTATTTACGAGTGTAACGGCATCAGAGGTTGAGATTCCAG
ACTTGGAAAGTACAGAGAGTTGGGAAGAGGTGATTCCTGCCTCCTGAAGTATAACATTTT
GTGATGAGCTCTCTGAAGAGACCGATGATGACGAGGAAGCTGATTGGGATTGTGCTCTGG
ATTCGGCTGCGGCTTGTGATCTAGACTGGGTTGCGGCTTGTGCTGTTGATTGAGCTGCGG
CTTGGGCTTTAGATTTGGAATTGATCTGTGCCCTGGATTGACTTTGAGCCTTTGCTTTGT
TCTGTCCTACAGCTTGAGCTTTTGAGAGAGCAGCTGTTTTGGCTTTGGACTGTGCGGTAC
CCCTTGCTTTGGATTGGGCAGCAGCCTTTGCTTTGGATTGTGATTTAGCTTGTACTTTGG
ATTGAACTGCTGCTTTTGCTTTAGATTGGGCTGCAGCCTTTGCTTTGGATTGTGCAGCAG
ATTTTGCTTTCGCCAGAGCTGCAGCCTTAGATTGTGCGACGTTCTTTGCCTTTGATTTGG
CAGCTGCCTGTATTTTGGAAGCTACAGCGGCTTTGCCCTTAGTGTTGTATTTTCCTTTGC
AAGCTCCTTTGGTTCCGGAGGCTATTCCAACCTTCGATGCTACTGCTGCTTTAGCTTTAG
ATGCAGCTTTGGCTTTAGCCTTAGAAGCTGCTGAAGCTTTAGCTTTAGATGCAGCAGT
Clavig 296
GAGAGTGGCCGACAGCAGCTTTGAAGATGCTACCTGCTGTTTCGCTAGTGTTCCTCCTCG
CTACTTCAGCTCTGGGAATACCAGACTGGTGGAAGTCCAGTGTCCTTTACCAGATCTACC
CTCGATCATACGCTGACTCTAATGCAGATGGGGATGGAGATATTAAGGGAATTATCAGTA
GGCTGCCATACATCAAAAGTCTGGGTGTTGGTGTAGTATGGCTGTCTCCTATCTATCCAT
CCCCTTGGAAAGACATGGGATACGACATTTCCAACTTCAAGGATGTCCATCCCAAGTACG
GCACTCTCGATGACGTCAAAGAGCTTATAGAAAAAGCACATCAAAAAGATATGAAGGTGT
TCATGGACTTCGTTCCGAATCATTCCAGTGATGAGCATCCCTGGTTTAATGCTTCAAGGT
ACAGCGTCGGCGATGCCAA
Clavig 297
ACAGCGTCGGCGATGCCAAGGATTACTACGTGTGGTTAGACCCGAAACGATATGACGGAG
ATAAACCAATCCCACCCAACAACTGGCTATCCAATTTTGGTGGCTCTGCGTGGGAATTTG
ATAACGTCAGGAAACAATTTTACCTCCACGAATTTGGACCCTACCAACCGGATTTAAACT
ACAGAAACCACAAATTAGTTGAGCAAATGAAGGATGTATTGAGGTTTTGGTTCGACTTGG
GTATTGACGGTTTCCGATGCGACACAGTACCTCACCTGGTAGAAGACGATAAGTGGTTAG
ACGAGCCACAAATCCCCGGTTGTGATGACCCAAACAACAGAGCCTGCCTTTCTCACATAT
ACACCGAAAACCAGGAAGGAACTTACGACGTTCTAAAACAATTCGACGACATGATACAAC
AGGAGTACAATTCCACAAGGTACCTTGTTCTTGAAGTATACGCTTCATTGGACAAAGTCA
TCAAATACTACC
Clavig 298
TGGCTGTCTCCTATCTATCCATCCCCTTGGAAAGACATGGGATACGACATTTCCAACTTC
AAGGATGTCCATCCCAAGTACGGCACTCTCGATGACGTCAAAGAGCTTATAGAAAAAGCA
CATCAAAAAGATATGAAGGTGTTCATGGACTTCGTTCCGAATCATTCCAGTGATGAGCAT
CCCTGGTTTAATGCTTCAAGGTACAGCGTCGGCGATGCCAAGGATTACTACGTGTGGTTA
GACCCGAAACGATATGACGGAGATAAACCAATCCCACCCAACAACTGGCTATCCAATTTT
GGTGGCTCTGCGTGGGAATTTGATAACGTCAGGAAACAATTTTACCTCCACGAATTTGGA
CCCTACCAACCCGATTTAAACTACAGAAATCCCAAATTAGTCAGGGAAATGAAGGATGTG
TTGAGGTTTTGGTTCAACTTGGGCATTGACGGCTTCCGATGCGATACAGTACCTCACCTG
GTAGAAGACGAGATGTTCTTAAATGAACCAAAAATTTCTGGATGCAATGACCCAGCCAAC
AGAGCATGTCTGGACCACATTTACACAGAAAACCAGC
Clavig 300
AGATTTTGACCAGAAGCCTACGAGCCACGTTTTATATTTTGATAGCAAAATTAAATTATA
AAAAATCAATATTAAAGGTTCATGTTGCCTTACGTTTCACATCCTTACAATTCTATTAGC
GCTTTCTATTATTTATAGAACATACCTGTTAGGATAAATGGATTAATTTACAATCTCAGG
ACAAGGTCTAAAAATATCTTATTAATTTTATTTATTTAACCGTATCACATAATTTATCAC
AAAACTTTATATCAAACTCCAATACATAATGAAGTATATGTAAATTAAAAATTACAGAGT
AACCACTTTTCACCACATTTCTTACAATTTTCAAATCTTTAACAGTCATTTATATGCCTA
GCGTCTTAAAATGAAATAGTTATAAGTAAGCTGAAGTATTAAAAACATATTAAAAATATA
TGTACAATAATAACTGTTCTAAAACCCCAATATTTGTGTAAACAATTAAGACTTTATTTA
CAAAAATATATTTTATAAATCATTTAGTGTTCGTTGTAAATATACGAGTAAATTCCTATT
TAATATCTTCAAATTAATATTTCATAATAAAGTGTTTCAATTTTCTATTATCTCTTGTAA
TTGATTTTTTTTGTAGCAAACAGGATTTTGTATCCTTATTGGCGATTGTCTTTAACTGTA
TATCTTTGGACTGAAGCTTCTAAAATGGCAATAGATCATCACAGTCGTCTATCACAAGAA
AATCACATTATGGTAACTGTTGAATATGTGCGTATGAACTTCAAAATTTTTAAACTTTAA
CTGAATTCAAGGGTCTTATTCTTTCAAGCAATAAGTTCTCTTTTCAAACTTTATTTCTCC
CACGATGAAGGAATTTATGTGTCTCCATCAAATCACTGCCTTCTGAATAACAGGAAGATG
AGAGAAGAGAAGACCAAAGTGAGTGAAGCAACGACTCCGGAAGAACTTGAGAACACTATG
CCCGATCTGGGACGCAAAGTTATCTTCTCTGATGTGTGCACGACATCTCCGACTTTAAAT
CCTGCGTTGTCACTTGGGGTTTGAACATAGACTTTTGCTGGCATGTCCTTGAAACCACTC
TTTAGAGTTATTGTCTGTTCAATGTTATTCAAGTTTATTGTTACGTAGTAATCCCTCAGC
TTGCTCTTCCTCTTAAAGGCGAATACCCAATCACCAATAGTAGTTGTGGAGACGTCAGTA
AAACCTTGCTCGAAGAAGTTATTCCTGAGATGGACCAACTTCTTGTATGTAAAAAGATGG
CTGTTCTGATTCTGAAGCTGATCCTTGGCATTCACTTTCCAGTAGTTGCTATTCACGGGG
AGCCACAACGAGTCGTTCTTAGCTGTTGAGAACCCGGCATTATCTGTACTGTCCCATTGC
ATAGGTGTTCTCTCGGGGTCCCTGCCGCAGCAGTCTTTGATCTTGGTCTTCCTCACGTAC
CCATCGGTCATCCCTAACTCCTCTCCTTGGTAGGTAACGGCGGTGCCAGGGAGAAGAAGG
ACCAGCATGTTAGCGGCATCGATGAAGTCCGGCCCGAGTCTCGTTCCAACTCGAGAATTG
TCGTGGTTCCCTGCCACCCAGTTTGGCCACATTCCTTTTGGAACACTGCTTAAATAGCCA
TCAACCATTTTCCTCAATGTTGTAGCGTTAGTAGAAATAGTAAACTTGCTGATGAATTGG
AAATTAAAAGGTGCAGAACGTTTGTAGTAGTATTTCATGGTCTGCTCGTCATCTGCATAA
GCCTCAAGTAACATGTACTTAGTGTTACCATATTTCTTGGTCATTCTGTCAGTTAATTCC
TGTAGCACTTTGTAGGTTTCTGGTTGATTTTGTGTATATATATGATCCATGCAATCGCCT
TCGTCACAGTCTTTCTTCTTTGGTTCATCTCTGAACTGATCATCCTCAACTAAAAATGGC
ACAGCATCCATTCGGAATCCATCTACTCCCATATCCAGCCAAAAAGCCATATTGTCAAAC
ATTTCGTCAACGACTTTAGGATTTCTGTAGTTTAAATCAGGCTGGAAGTTTCCAAACTGG
TGCAAATAATATTCATTTCTCACAGGGTCAAGAGTCCAAGCAGAGCCTTCATTTTGGAAA
ACTGATACCCAGTTATTCGGTGGATTGGTTCCATTTGAAGCTTTCCAGACGTAATAGTCC
TTTTTATCGTCGGCTTGGTATTTAGATGCGTTGAACCACGGGTGTTCATTACTTGAATGG
TTAGGAACCATGTCCATAAAGAATTTTATGCCTTTTTTATGGAAAGCAGCAATTAGATTT
TTGACATCAGCTAAACTACCAAACATGGGATTGACATCTTTCCAATCGGAGATGTCATAT
CCCATGTCTTTCATTGGTGACTTGTATATAGGGCTAACCCATACAACTCCCACTCCGAGA
TCCTTTAGGTAATCAATGTGTTCCATGATTCCTTTGATATCACCGTTGCCATCTCCATCT
GAGTCCGCAAAAGATCTTGGGTAAATTTGGTATATTATGCTAGACTGCCACCATTCCAGT
GCAGCAAGGGCGTAGCCCGAGCATAGAAGTACCAGACAGCACCTGAGCAGCATGTCCGTA
CCGTTGGGAATACCTAGCTCGACTGGATCACTTTGCCTTATCACTGTATTATTCCTTGCT
CGTTATCAGAGCCATCTCATTGGTCACC
Clavig 301
CCCGCTGTTCATGGAGCCGGACTAGTTGGACCCGCTGTTCACGGAGCCGCACTTGTTGGA
CCTGCCGTTCACGGAGCTGCACTTGTTGGACCCGCCGTTAGCCATGGAGCTGTTGTTGGA
CCAGCTGTTGGGCACGGAGCTGTCGTTGGACCATCTGTAGGACACGGAGCTCTTGTAGGA
CCATCTGTAGGACACGGAGCTATCGTTGGACCATCTGTAGGACACGGAGCTCTCGTAGGA
CCATCTGTTGGTCATGGTGCTATTGTTGGACCAGCTGTTGGACATGGAGCTATCGTTGGA
CCAGCTGTTGGACATGGAGCTGTCGTAGGACCCGC
Clavig 318
TATTTTTAGCAGCATTAATCTTAAAAGTGTTTCTATTAATAGGTAGGTGTGTAACACATT
ACATGGCTGTTTGAAAATTTCCAAGTGTATTAGAAGTTGAGAAGTGGAAACTTTTAATAT
AAAAATGTTTGTGAATGTATTTGTATTGGCACTTATAATGTTGTCTCAACTAATAGTGTT
TTTATTTTAAATTACAAGTGGCTTGCATGCAAGTTCTGAAAAGTTTGTGTATGGTACTAC
TTCTTTCACAATAACATTAACTGCTGCATTCAGAACTGGTAAGAAGTGAGGAAGAATATT
GTTTGCAATAAACTGACCTATTGCTTGCAGTACTGACCTAGGTAAATTGTTGGGAGTGAT
TCTTATTTCGTAGTTTCCAAGGTCTGTGATGCTGACGGTGTCGAGAAGAGCAATGCAGGT
CCCATTGTCCCAAGAAGTTATGGTTCCTTTGGCACGAGCGGAATCTGTCTTGGTTATGAT
TTCGACTTGTCCCTCTACATTGATGACCTTGAGGATGCTGTATTGGAACTTAAAGTGGAG
GCTGAGTTCGTCCAATCCGAGCCGGAGGGCGTAGTTAAATAGAGAGTAGCCGTCGTAGTC
CGTCTGGGTGAAGACTTGGTCATCTCCTCTAAGGTCCAGAGAGGAAAGGTTCCCGATGAT
ACCTTCGCTGGTCTTAATCGACGCAAGGCCGATATTGGCTGAGATCGCGGGTAGTGTAA
Clavig 320
TAAACATGGCCCCGAAACCCAAACCTACAGATAAATCAGGTAAGTCTGAAAAGAAGCCTG
AGAAGAAACCAGAGAAGAAGCCTGCAGCAACACCTGCTGCTGCTTCTGCCTCTACTTCTT
CTGGGGCTTCTGCAAGCACAAGCGCAGGAGGTTCCAAGGCGCCCAAATCCTCCAAAACAC
CAGCCCCAGCTCCTAAAGTAGCGACTGCAAAGGTTGCCGCAGCTCAAGCAGCCGCAGCCT
CCAAGCCTGCCTCAAAAGGTGCAGGTGGTAAGGGTGGAAAACCCGCTGCTGGGAAAGCAC
CAGCCAAAGGTGCTGCAAAGGGAACCCAACCTGCCAAGGCTGGAGCCAAGAAGCCTGCCG
CTAAACCAGCTGCTAAGGGTGCAGCTGGGAAATCCGGTGCCAAAGCTCCCACTAAACCAG
GAGCTAAGCCCGCAGCGAAAAAGCCGACATCTAAACCAACTGCCAAGAAGCCCTTGGAGA
AACCGAAGAAAGGTGTTGCTCCTAAGGCCCAAAGACAAGGTGGCAAGGTTGCTAAGAAGT
CCCCACTTGAAAAAGCACTTAAAGTAAAACTAAAGGTAATCAAAGGACCTCATGGAACAA
GGACGAGAAAAATCAGGACGTCAGTCCAATTCAGGCGTCCAAAGACCTTTAAGCCTCCTA
GGAATCCTAAGTACTTCAGGAAATCCGTTCCAAGGAGGAGTCGCATGGATGCATACAATA
TAATTAAATTCCCATTGACCACAGAAGCAGCAATGAAAAAAATTGAAGATAATAATACTT
TAGTGTTTATTGTTCACCTTAGAGCCAATAAGCATCATATCAGGGCAGCAGTGAAGAAAC
TGTATGACATTGATGTCGCAAAAGTTAATACCCTTATTAGGCCTGATGGAAAGAAGAAGG
CTTATGTGAGGCTAGCAAGGGATTACGATGCATTAGATGTGGCGAATAAGATTGGGATCA
TATAAATATCTACTGCGTTTTGTATATATTTTTATGTTCTCAATATAAAGTTTTTT
Clavig 322
GGAGAATCGACTAGATCGGTTTCCTTGTACTTTCAAGCATGGCTGACGCGGCTAAGAAAG
AGGCCAAAAAACCGGCCACTGCACCAGCAGCTAAGAAAGATGCTGCTCCTAAGATTGAAA
AATCCTCCAAGAAATTACCAGCTGTTCCTGAATCTGTATTGAAAAGCAGAAGAAGGAGGG
ATGCTTCTAAAGCAGCTAAGCTTAAGTCTCTTCTTAAGAAAAGAGCAGACAAATACAAAA
AGAGGAAGTTGATCTTCAAGAGAGCTGAACAGTATGTTAAGGAATATAGGACCAAGGAAA
GGGATGAGATCAGGCTTGCCAGACAGGCTAGGAACAAGGGCAACTACTATGTACCTGCTG
ACCCTAAACTCGCTTTCATCATTAGGATCAGAGGTATTAACCAAGTTTCTCCGAAGGTCC
GTAAAGTTCTCCAACTGTTCAGACTTAGGCAGATTAACAATGGTATCTTCATGAAGCTTA
ACAAAGCTACAATCAACATGATGAGGATTTGTGAGCCTTACATTACGTGGGGTTACCCTA
ACTTGAAGACAGTTCGTGAATTGATCTACAAGAGGGGCTTTGCCAAGTTGAAGGGCCAGC
GAATCCCCATCACATCTAATGAAATGATTGAAAGGAAATTAGGTAAATACAACATTATCT
GTATTGAAGATTTAATCCATGAAATCTTCACTGTTGGACCAAACTTCAAGTATGCCTCCA
ACTACCTTTGGCCTTTCAAGCTGAACACTCCTACCGGAGGCTGGCGTAAGAAGACCAACC
ACTACGTCGAAGGAGGTGACTTCGGTTGCAGAGAAGACAAAATCAATGCTCTTCTCAGGA
GGATGATTTAATTATTTTTATGTTAAGTTAGATAAAAGAGCACTGTCTCTTTTT
Clavig 332
GAACAGTCTGAGCAGTCTGAACAGTCGGAACAGTCTGAGCAGTCTGAAAGCTACTCAGCC
GATGAATCGCAGGATGCCTCTTCAAGTGCTCTCAATGCTGGATATGCTGGATACTCTGGA
GGAGCTAGCAATGGAGTCTTGCTCGGTGGAGGATCATACGGAGCCGCAGTAAGGAGTGGA
TACGCCGGTGCTTCTAACGCCGCATCAGCTGCTTCCCGTAGATCTGCAGCATCTCGTAGC
TCCAAGAAGGCTTCCTCTTCTAAAAAGTCCTCTTCTAAATCCTCCTCCTCTAAATCAGCC
TCTTCTGCATCCTCTCAATCCTACCAACAGCAGGCCCTTCTTCAACAAGCAGGAATCACT
TCCTCTACTCTTTCACTCCTGGCAAGGTCTGGAATCACAACTTCTGACTGCCTGACCCTT
GTCAACAACGGGCTTGTAGGTAGAGACATCCTCTCCCTGGCTAAGGTTGGACTCAGAACC
AACGACATCGTTTCTCTAACCAGTGTTGGTC
Clavig 345
CAGGCCTTTACGGGGTAAGGAGGGTTCAATTGTGTCCTCGTGTTATTAAGCAAGCCGGTT
TTCCTTCAAAATGGGTGTACCAGCTGGTGACTTTGAAAAAGGAAAGAAGGTATTTGTCCA
AAAATGTTCACAATGCCACACTGTGGAAAAAGGAGGGAAACATAAAGTAGGACCAAACCT
CAATGGTCTCATTGGTAGGAAAACCGGACAAGCACCAGGATTTCCATACTCTGACGCTAA
TATTACCAAAGGTATTACATGGAGTAAAGACACCCTATTTGAGTATTTGGAGAACCCAAA
GAAGTATATTCCTGGAACCAAGATGGTTTTTGCTGGTATTAAGAAGCCCCAAGAGCGAGC
TGACCTCATAGCTTATCTTGAACAAGCAACAAAGTAAACCAAGAAACTAAAAATTGTGTC
AGTTAAACTGTGTAGTGTTCGAATATTCCCATGGAGGCGAAAGACTCAACTCTGGGCATT
TATCCTAAGATTTTCTCCGTTTCATATGTAACAAGTAAAATTCACTTGTTGATATGTATT
ACATACATGTTGTGTACAAACTATTCCACTTTAAAAGTGTTATTATTTATTTATAGTCAA
TGTTGACCTTTTGTTACAATGTGATATAAAGATAGAATTAAATAAAT
Clavig 349
TAACAATTATATAAAACAAAGTTTGGATTTATTGATTTCTCTGAAATAAATATTTTACAA
TAAAAGGCTGATGGAGTATCTACACAAATGGCTGTCTTTCGCTCCTCCACTCTATTCCTC
CTGGTTGATTGGGTCGATCACTGGATCAACAAACTTGAAGTCAGGGAACTTGGTCATATC
TACTCCTTCCTTGCCTCCGTACTGCTTGGCGAGCTTAGTGAGTTCCTGGGCATGCTCTCG
CTGAATTTCAGGAGTAGGATCAACCAGCTGTCCACCGCTGCTTTTCTTCTTGTACTCTCT
GAGTTTATCAATGAAAAGCTGCTGGATGGGATCGCTGACTTTCTGAAGGGCAGGTACAAA
AATTCCAAAATCCCTCTTCACTGACTGCTTCAATACTGAAGCAGTATTTGACAGAAGCCG
GGCACTGTTCATTTTCGGAGAACTACGACGGATCGGCTAGCTGACAGCTGATGAAAATCC
AC
Clavig 356
CTTTGTACATCAAGTCCAAATGCTGCTCCTCTGGAGAAAGAAACAGCCTCCTCCTCTTTT
CCCTTAGTCAAAAAGACCAAAGCCCATGTCATCATCTGATTGATCAGATTCTTCTTTCTT
AACTTCTTTCTTCTCTTCTGCTGCTTTTGCTGGAGAGGCAGCGGCAGCGGCAGGAGCAGC
AGCTGCTGCGACACCTCCACCACCAGTAGGCACTGAGGCTAACTTCTCCTTACCTGCACT
TATTACTTCTTCAAGATTCTTTCCTTTCAGTTCACTGATGACTTTGCTGACCCTTTCAGA
ATCTATTTCAATTCCAACAGAACTCAAAATCTTTTCAATATCAGCGGCAGTAGGTGAATC
CTTTCCACCAAGGGAAGAAAGAAGGTAGGCAGCCACGTAACGCATTTTAAGTCTCGAAGA
CACGAAACGTGTTCCAAACCCAGACGAAATGATTGAGAGTCTCAGTACACACACGCAG
Clavig 366
CATAAATTCTTCCATAAATATAACTAAAGTGTTAACTTCATCTTCGGTGATAGCATTGTA
TAAAGAAGCTCGAATACCACCAACACTCCTGTGGCCTTTCAATTGAAGCATTCCAAGGTT
CTTGGCCTGCGATAGAAACTCTGCTTCCAGCTCAGGTATCCTCAGTTTAAATGGCACATT
CATACGAGACCTAAATGCAGCTTTCACTGGACAAGAGTAGAAACCGTTTGAACTGTTGAT
TACATCATAAACTGACTTGCTTTTTCTCTTGGCTCTTTTCTCCATTTCTTCAATACCTCC
AAGAGATTTGCTCCATTCAAATACAAGACCCATCACATAAATTGAGAAAGTAGGTGGTGT
ATTGTGTAGAGAGTTGTCCTTTGCCATTACAGTGAAGTCGAGAATCAGAGGGCATATAGG
CAATGGGTTTCCAAGGAGGTCTTCACGTACAATGACCAATGTAACACCAGGAGGTCCAAT
GTTCTTTTGTGCCCCTGCAAAAATCACTCCAAACTTGGATATATCAACAGGCCTCGTCAA
GAAATTGGAAGACATGTCTGCTACCAAAGGAATATCCCCAACTTCAGGAATAAAAGGAAA
CTCCACTCCATGAACAGTCTCATTATCACAGTAGTAAACATATGAAGCATTTGGGTCTAA
ATTCCATGTTGATTTATCCGGAATCTCTGTATACTGATCACTTTTGGGTAATACTAGATT
TACTTTTCCGTACCTTGCTGCTTCTTTTGCTGCCTTTGCAGACCATGATCCTGTAACAAA
ATAATCAGCAGTGCCAGTTCGGCCCATTAAATTCATTGCTACAGCTGCAAACATCCCAGT
CCCTCCACCTTGAAGGAATAGTACTTTATAGTTGTCTGGAATATTCATCAGTTCTCTCAC
AGTTTGCTGGCTTTTATTATTCAGTTTTTCATAGTCAGGTGATCTATGGCTCATCTCCAT
TATGCTTATTCCTTTACCGTCATAAGAAAGAAGTTCTTCTTGAACTTTAAGCAGTACCTC
TCTTGGCAATTTTGCTGGTCCTGCACCAAAATTAATAACTTTACTCATGGTTGAACTTCT
TTAAAGTAGGAGAATATGTAAAAGCCCTAACACCACGAAAGCTCTTTAAAAAAGAACTCT
AGTTTATCAGTTTATATGAAT
Clavig 372
TTTTCTTTGCTGGGTCCTCTTCTTTAGTATCTTTTGAGGTTGGGTCTCGGCAGGATACCG
TGGATACATCAAAAACTCTCCCTGCGGGACACTTCCTCAGCTCAGGCCCTAGGGTGTTGT
CCTTCTCGATACAGATGTAGTACAGGTTTGGGTCACTTGGAACTGCATCAATCTGAAGCT
TGTTGATACAGTCAGGAACTGGACTGTCCAGGCATACAGTGGAGCTGCAGTCCTGGCTGC
TGGAGTTATAGGCGCTGTTTTCCGGGCATTGGAAGTTCACTGCTGATAGTTCACCCTCTG
CTCCAGGCAAGCAGACGTGGTAGCTCCTGCAATCGTAAGGATCAGGATAGTATCCTTGAT
CGCGGCATTGGAAGGGCCTGTAGTTGCAGAGAGCTCCCTGGATACACTGTCCTGCTAAAC
AATGTTCGTCTT
Clavig 378
GCGGATATGGACTCGGAGGCGGATATGGTCTTGGAGGTGGATATGGTCTCTCTGAAGGAC
ACATCAAGGCTATCACCATCCACAAGGAGGTCGCCGTCCCAGTACCACACCCATACCCAG
TTCCAGTAGAGAAGCACGTCCCAGTCCCATACCCAGTCAAGGTTGCCGTCCCAGTCGACA
GGCCCTACCCAGTCCATGTACCCAAGCCATACCCAGTAGCTGTCGACAGGCCAGTACCTT
ACCCAGTCGAGAAGCCAGTTCCATACCCAGTCAAGGTCCCAGTCAAAGTACCAGTCGCTG
CTCCCTACCCAGTCCCAGTACCCAAGCCATACCC
Clavig 384
TGCTTCATAAGGATAAGATTCTTCAGTGTCGATTCCTCTATTAAACTTGATGTAGTCAAA
AGCAAAGTCCATGATGCCACCATTACAACCATTGTTGTCATAATTACCAGAACAGTCCAC
CAAGTTCTGTTCGCTTAGTGATACAAGTTTACCCGTCTTCCTAAAATGTTGTCCTTCCAA
TGCGCCGGTTGCACTGAAAGCCCAGCATGATCCACAGTTGCCTTGATCCTTGACAGGAGT
GACAGCTCCTTTTTCTCTCCAGTCAATGGAGTCTGGCACAGCAATATTTTCCGGTGCTAT
GAATGTCGATGCGACTGTCTTCTTCGATTTATCTGCTTTCTTGTATTTATTAATAATGGA
CTTGAACTCTTCACTATTCAAATCTCCAAAGTGATTCATCTTCATAGTGAAACTAACTAG
TCCTTTTTCATAATTCTTGTTATGCTCATCAATCGCCTCTTTGTTTTTAAGAAAAATATT
CATGCGGTACTGCTCTTCCAATGGATTCCTGTATATTTTCCCATGGGTTTGCTTAAAACT
GATCCAATCATCTACTGGTGAAGATGTGGCACCAATGGCCAAAACTCCCAAAATTACTAA
CACTTTCATATTCCTGTTAGAATGTTCTGCTATAGACTGTACAAAAATACAGAATT
Clavig 386
TGGACTCATTGTGCGTCTTCTCCATCTTCTTCCTGGTGGTATCTGGAGCCCCAAGGACAG
TCGATGAAGAGATAGGGAATCTCCTGACTGCAACTGACATGAGTGGAGTCTGCGATACTC
TCACCAAGTTCTTCAACACCCTCAACGAAGCTGTGCCTCTGACATTCAAATTCTCTGCGG
GAATAACTGAAGTAGGCATTTCTTACCCAGCTGGCGATGTTTCATTTGGTTCAGCAGCTG
TCAGAGTGAAAGACTGTTCTGCATACCTATCTCCCAGGGCTGGTGCTGTGGTACATCTGG
ACATTCAAAACTCTTTAAGCCTCGAATTCCCAGAATTTAAGTTAGATGGGCAGAAAAAAT
GGATGAAGATCAACATGGATGCCTGCCATGTGAAGCTCCACTACCAGATACAAAGCAGGT
CTGAGAACGACTACAACCTCCTCCATATGAATTCGGTCTTTGCGGAGGTTCATGATCTCG
GTAAAGTGACGATGGCCACCAACAACGGGTCAGGTGTTGTATACAAGGACTTCACCGAGG
AAGCCGATGACGTCATCAGGCCGATCGTATTCAAACTTTTGGACAACTTCACCAAGCAGT
ATTTCCAGTTCGACGTTAGCCCCGAGGAAATCAACTCAAATGGAGTCCTCGAAGCCTTCG
AGCTGGTCTTCAAGAGCTCCATGGTCAAAGTTCACAAAACTCTCAAAGATATGTTCCCTG
ACCCCACAAATGAACCTGTCACCAAGCACTAAAACAACTACAGAAGAACGTAAACGGATG
GAGGCTGACAAACGTGGGGTAAACAACTTCACAACTCTACCATAAGCATCCACAAGAAGC
AAGTCGGTTTAGTTCTTGTGCTTATGCCTGTCTTGTGAAGTTGTTCATCTCATGGCACTA
AAACAACCCCCAAAAAGCCATTAAGTCCTATGCAACCCACAGCTATTCTTAGACCATCCA
TAATAAAATAAGTAATAAAGAAGAGGAA
Clavig 398
CAATGGCTTGTAACCACTATTTTGTTCACCATCGTGATTATGTCCTTCATAAAGGAGAAT
GTCTCTTTCCACTATTGCAGTTGGATGACATTCTGCCCGGATGGGCAACATTGCTGCTCG
GAAACAACTTGCTGTAGTAATGCATTAGAGTGCTGTGATGAAGGTCAATCTTGCTGCTCA
AAATCATCAAACGAAATTCACAAAGCATCAACTCCTGCGATCTTCCTGACGAAGGCTCTC
CTAGGAAATGATGGACAGTATATTAAAGGAGTATTTATCAAACCTCTACTCACCAACCAG
AAAATGTTGAAAGGTGTAGCGCAAACACAGTCTGCCCTGCAACACAGCAATGCTGCTCCC
CTACGGCCTGCTGTCCAGCATCAACTACCTGTTGCTGGAATGGAGTCTTCTGCTGCAGAG
GCAATATTCGCTTCTTAGCAGGAAGAGCTACAGAATCAAAGCAACAAGAGGAGCCTTCCA
ACGTTCTTTGAGGAGAAAATAGTTCAAAAACCAGAATGAATAACACTTCATAATTGATAT
ATTTGGCATAAAATAATAAGATCAATGTTAGCTTGTTAACTTAATACTAAAAATATGTAT
TGATGTACTACTAATAAGGAAATATATTGGACCGGATTTTACATTTTGGATTGTCAAATA
CAACATCTTGGATTACATAAATCACTAAAAATATAATAATGTACTTTTTTAGCAAAACAT
CAGATTAGACACAACATGCAGGAAACATGCAGTTTGGATTTTTCTAATTTATCTATAGGT
TGTAAATGTATTCTGTCAGAATTGTACCTGGAAACTTCATTTTTCACTTGTTAAAAAATA
TAAGAGAAA
Clavig 399
TGGCAATGAAAAAGGAAAATACAACATGTGTTGTAAATGAAATTTATTGTGTAGGAGCAT
GCACACAGGAAATAGAACAAGTGGATATATTGATTTGTCGATGCGACAAAACATTCACAA
GTCAAACAACCAAGTGTTCACATGAAGTTGAAAGAACGATTGTCATTCAGAATGAAAGTA
TCATGTATCTTTGTAGGATAACATTAAATCTGTACAAAAAATTGAACATGTTAACAGATA
ATATTTATATCAAACAAGTGCTACAACTTATTTAATTATAAATCCATATAAACACATAAA
ATAGGATTAATTTGTACACTATAACAATATCGTAGTTTTCTCAACTAACTGGCAGTACAA
GGTAAATGCTTGGTAAGATTCAAATTTTATGTCTAGTTTCTCTACACATCTGAAATCAGT
GTGCCAAAACACATTTTTCGTTTTGGATAAATGTTTATTGAAATCAACTTTCGTACAAAC
AAAGACTTACAAGATCGAAGTCATAATGTATAATACTGAATTCATTGAGATATTATCTCA
GTACTACATATCAATTACTTGTTTGACAAATAACAATATTCTCTTACAGAAAAGAAAAAA
GAAAATAACATAGTAAAAAATTAATCTGCTGATTAAGAAAGCAACTTTAAACTAATTTGT
ACAAAAAAAATTAAAACCTCACAGGTACAACAAAACATATGTATATTATAACTAACGAAC
TAAATATACCATTAATTAAAATTTTCACAACCCCGAAAAAAAGTGTTAGATATGTTTCGA
TTTAAAACTAAGTACAAAGGAATGATATAAAAAAATGTTTTAAGTCACATATATATTACA
AATGCTGTTGTGTTGAAAGTAACGCTGTTTTAACAGTCTAAATAATAAACTGGAAAATTG
GTTTATGCTTTTGCTTCTGCTTCACCATTTTCCACTTTCTCCTCTAGCTTTGCCTTCTTT
TCAGGACTTGCACCTTCTTTGGTAGCTGCTGAGTCTGTTGAGTCACCAGCTCCAGCTTCG
GACTTCCTCTTTTGAGGGAGCGAACACGCATCTGTGGAATCTCCGTTCTCTACTGGCTTT
TCTTCAGATTCTTCCTCTTCCTTTTTGGAATCTCCATTCTGTTCTGGCTTTTCCTTACCA
TTTTCTTGCTTAGCCTCTTCTTTGGCTGCAGGCTTCCTCTCACACACATCCTTCTTCTCA
GGGGAGGTAGCCACCTGGCTTTCCTTGGTTTCAGCTGCGGTATCACTCATGTTGATTCAC
ACTCAAAACACTAAAACTGGTAACAGATTATAAAGCTGGGGGCTTGTAACAAACGAGAGG
GAGATCCTTCCAGAGAGACGGCTCGAACAAGAAAGGGCCTCGGGAGTTAGCCAGCATGCG
CGGGAACTAGATAGAGAGCGCCACCTTCACTGCTAGCAGTCTGTCCAACCTCAGCTGCCT
TGCTCCTTCTAGCTCGATCTACACACTCAGCTGGCCTGGAAAGCGACTGTTTCTCCTTTT
AGCACGTGGCAG
Clavig 406
ATATCAATAGAAGGGGATGGTCTACGAGAGAAGAGACAATTGAAATGGACCGATGCAAAC
GCCGAGCCTAAAGGATCAGTCAAGTGGTCTGGTGGAGGGTCAGAGCACGGTGGAACAGTC
AGATTCGATGGAGAAAGAAAGCTGTTTGATAATGGGAAGACTAGAGTAGATGGAAATGCT
TTCTATCAGAACGACTTCGCGAGGCATCAGCCACCAACCCACACCTATGGAGTAGGGGCT
GAAGTCTCGCAGAATGTCTGGAAGGGTAGGGGTGGCCAGGCCCTGGATGTCTACGCCAAC
GGGAGGAAAGACTGGACCACTGGACCACAGCCGAATAACTGGGGTGTTGGAGCTGGAATC
AGATATAGATTTTAATTTGTAACACATCCTGTTCCTATTTATTTAAATTGTATTACATTC
TCTTCTAAATTGTTGGTAAATCAA
Clavig 408
CAGCCTCGCCGTATTTTCTCTACTCCTCCTAGCGGCTGTATCTGCCCAACAGGGTAGTCG
GAGGAATAATCTTGGCCAGGATGGTAGAGTTGGAAATAATGGAGGAACTCCCATAAGGAA
TCTAATTGGTAGATTGAGGGGTATTGGTGGTGATAGAAGGAGAGAATTTCTCAACTGGCT
GACTAGTAACCGTGGATTATTAAGTGGAATTGGAGGACGTGGCTTTAATTCTGGAGGAAA
TGGAGGCCGTGGAAACAACGGTGGCAGCAATGGTAATTATGGAGGTCGCGGCAATGACGA
CGATGGTCATGACGACGAAGGAGACAGTGGACGTGACGAAGGAGATAATGAAAATGTAGG
TAGAGGCAGAAGTGGAGGTAGTGGACGCAGCGGGATGAGGGGAGCTATCAACGGCAGACT
GGCGGAATACGTAGGGTTCGGAAAGAGCGAAAATGGCAGGCCTCAAGGTAACAACAATGG
TGGAAATCAGAGAGGAAGAGAGTGCTGCGGAGGATGCCAAAGAGGGAAAGAAGATCGTGA
ACAACAAGATGAACACGAAGAAGAAGGAAACGATGAACATCAAGAAAATGATGAACAGGA
CCATGATAATGACGACCACGGAGAACATGAAAATAATGAGAATGGAGGAGCTAGTCGTGG
CGGAGGACGAAGTGGATCAAACAATAATGGAAGACATAATAATGAAGATGAGGATAATGA
TGAAAATGGTCATGAGGATCATAATGAAGGGAACAGCGGCAGCAATGGTGGTAGACAATG
GAACACAGTCTACAAGGTCTTTGGACCCAGGAGCGGTGGCCGGGACTACGATATTGGTGA
CTCTAAAATTAAAGTGTTTAAAATCATAAGCAATGTTGGCCATAGAGGTGGTATCCTTGG
TGGAGAGAAGAGTGCTGGTGGACAGAGGAGTGGTGGAAATAGCCAACCTAGACAGCAGAG
CGATGATAATCATTATGGCGGACAGCACGATGATGATGATGATGATGACGGCCATGATGA
GCAAGATGGCGGTCACAACCAGGGTGGGCAGAGAAACAGTGGAAACAAAAGCTCTTGTTG
TTAAAATTCCTAAAGTGTATTTATTACAATATATTTTATTATAATGCCAAAATTTACTGG
TTAGTAAATTTTCCTTTAATGACCCCTCAAAAACAGCTGTACAATAGTGATTGCTTACAT
ACATGCTATAACCAGTTTAATATATTCTCCTTTTGTAAAATAAAT
Clavig 410
TGTAGATAATCGAGTAGTTTTACCATTTAACACGCAAATTCGAGTGTTAGTTACAGCAGC
AGATGTATTACATTCATGAGCAGTACCAGCATTAGGTATTAAAATTGATTCTACACCTGG
CCGATTAAATCAAGGATGTTTTAAAATTAATCGACCAGGTGTTATATATGGACAATGTTC
AGAAATTTGTGGTGCAAATCATAGTTTTATACCTATTGTAATCGAAAGTGTCCCAACAAA
AAATTTATTAACTGATTAAATTCTAATTCATTAAGTGGCTGAAAGTGAAGCATTGGTCTC
TTAAACCAATTATAGTAAATTAACAAATACTCTTAATGGAAAATCTCCTCTATGATGAGA
AATTTTATTTTTATTATTCATTATAAGTTTTATAATTATAAATACAATTATTTATTATAA
TAAAACTCCTATACCCTTACAAAAACAATCAAAAAGTATTGAAATTAATCAATTTAAGTG
AAAATGATAACTAATTTATTCTCAACATTTGATCCATCAACTTCAATTTATTTATCATTA
AACTGAATCAGAACTGTATCTTGCTTTTTACTAATTCCATTAACATTCTGAATATTACCT
AATCGATTAAATATTTTATTTAATATAATTACTAATAAATTAAATGATGAATTTAAAATA
TTAATAGGGCCTAACTCAAAAGGAATAACATTATTAATAATTTCACTATTTATATTTATT
TTAGTTAATAATATTATAGGATTATTACCATATATTTTTACAAGATCTAGTCATTTAGTA
TTTACATTAACTATAGCTTTACCTTTATGATTATCTTTAATAATTTATGGATGAATTAAT
CACACAAACCATATATTTGCTCACTTAATTCCAGCAGGAACACCTGCCGTATTAATACCT
TTCATAGTTATAATTGAAACAATTAGAAATATTATTCGACCAGGATCTTTATCAGTACGT
TTAACAGCAAATATAATTGCAGGGCATTTATTAATAAGATTACTAGGAAATAATTCAACT
AATGCTAGAAGAATTATTTTACCATTCATTATTATAGCACAAATTGTACTTATATTATTT
GAATCAGCAGTTTCATTAATTCAAGCTTATGTATTTTCAGTATTAAGAACACTTTATTCT
AGAGAAGTAATATAATGAAATTACATAGCAATCACCCATATCATTTAGTAGACTATAGTC
CATGACCATTAACTGGATCAATTGGAGCTATAACATTAACTTCAGGAATAGTTATATGAT
TCCATAAAAATGAAATATATTTATTTTATTTAGGAGTTATTATTACTTTATTAACTATAT
ATCAATGATGACGAGATATTGTACGAGAAGGGACATTTCAAGGTAAACATACTATTAAGG
TGACTGAAGGATTAAAATTAGGAATAATTCTATTTATTATTTCAGAAGTATTCTTTTTCA
TTTCATTTTTCTGAGCTTTTTTCCATAGAAGATTAGCCCCAACAATTGAAATTGGAATAA
CTTGACCACCAAAAGGAATTAAAACCTTTAATCCTATAGAAATTCCTTTACTTAATACAA
TAATTTTATTATGTTCAGGTATTACAGTAACATGAGCACATCATAGTATCATAAATGGTT
TACACACAGAAACCTTAAAAGCATTATTCTTTACAGTCATTTTAGGTTTATATTTTACAG
CTCTTCAAGCTTATGAATATAAGGAAGCCAGATTCTGTATTAGAGATTCTATTTATGGAT
CTTGCTTTTTTATAGCTACAGGATTTCATGGTATTCACGTAATTATTGGAACAACTTTTT
TATTAATTTGTTTAATTCGACATGCAAAATGTCACTTCTCAAAAACACATCACTTTGGAT
TTGAAGCAGCAGCATGATACTGACACTTTGTAGATGTAGTTTGATTATTCCTTTATATTT
CAATTTACTGATGAGGTAGATACTTTTTTAGTATAATTAATATATTTGACTTCCAATCAA
AAGATCTTATTTTAAGAAAAAGTAATTATAAAAATTTCTGTATCAGTAATTTTATCTATA
ATTATCTCATTTGGATTAATAATTATTTGCACAAT
Clavig 426
TTTATACTTCTAATAAAAATTGAAAATAATCAAATTTATTAAAGTACCACATACTCTTTC
CTTTACTAAGCTCGAATAAAATTTAAAACAACAAGTTAAAATTCTTAAAGTTATATATTC
TCAATTACATTATTATACATTAATAACACAGCATATGCTCTTCAGACATTTTTAGTAGGC
AGTATACTATCACTAAACTAATTTAATTTGATTATAGTAAATATCAGTACTTGTTACTTT
TGATTTACATTATTTGAATATATTTGTTACTTTTTCTAGAGAGCATACTTCAAACCTATT
TATTATTTAATAAATAGAATTATAAGCTGATGTAGGATAGATGGGTATTGGCAACAGAGA
AAATAAACACGATTCCAAAGAACCAAATCGTTAGGATACCAAACTATCCTAAACCACCTT
TGAATTCACAACGGCTAACTATCTCTTGACAAATAGAATTATATATTACATCCTATTTAC
ACCTTATTCTATAAACACAAGAATCTGTGAAATACAATAAAATATGTTTCGGAGTTCAGC
AAAAAGCCAAAACCTAATGTACTTTTGGTGAAGGTTAAACTATAAGTATTTTAGTGGAGG
TTTTTCGCTTTTTGTTGAACTCCGATGAGGAATCCCCACCATCCCCAGCTCTAACAAGTG
TTAAAATTATGTGTGTTATTCAGTTTGACTATTCAATAAATAAATTTATATGTGAATAAT
AATCGTAGTATTAATTAAATAATCACGGGTATAATGGCTCAAAAATGTCTAATTAAAAAC
TATTTTAGTAATTAATAACGCATCTTCCCAACATATACTTCCTATATTGATTTGTTTCTC
ACTTAAAGCAAAGCATAACAGACCAAATGAATATCTTTCTGTTCTAAGTAATATGTATAT
TTTTAACTTTAATTGTTAAGTTACTTTGGAACTTAGGTAATTTTTAATATAACGATTTAT
ACTTTGATCGAATAAAAATAATTCATAAATTTAAATCTAAGTTCATTACTAATAGTAAGA
AGCTTTGCCTGGATGTTTACATAGTGGTTCTGGACCATAACTTAGTGGTGAATGGTTGCT
AGTAGTTAGCCCATGAAGCAATTAAAGATATAACTATAAGCCCGAAAGCTGCTGAAATAT
TTCCAGCCCCACTAGGTTTTTTTGTTGGTTTCGGAGTAGAGGTGGTTGGTTTTGGAGTAG
TGGTGGTTGGTTTTGTAGGAGTATCTGTAGGTGGGGTGGGCGCTGGATCATGGCCATCAA
GACCAATTTTGATTTCATCGTAGTTTGCTTTCAAGAATGTCTGGCGCTGTTTGATTATGT
TCCTAACTTCTGCTACAGCGTCATTTACCAAAGAGTCCTTGCCGGGGTTGAAGGCATCCA
ACATTTTTAGATGATTACTTGTAGACACAGTTCGGCCAAGAGCCTGTACCATCTGAGCCT
TCTGTTTTATAGTCAATTTTGGGTTGAGTTTTAAATAGTTCTTTGTAAAGAAGTCCAGCA
ATAAATCAATTTGTTCAGGTCTGCGAGCAACTTCCTCAAATGCAACAACAATATCCTCTG
GAAGAATGTTCATGTTGGTATCATTCAAGAGAACTTTATTCAAATACCCCGTGATTGTTG
TGTTTTGTTGAGCACAAGCAAGATAGGAGAACACATCCCGCTTAAGATCTGATTGCTTGC
TAGGATCATACTTTAATTTTAAATATTCCAATAATTCTTGTGAGTCGATCAAGTTTCGGA
GCCCATTACAGTATAAAACCTGAATCATGTCAGTAGCAAGAACTGGTTTCTTCGGTTTTT
CATGTTTCATATTCTCATTAAAGAAGGTTGTAGTGTCGTTTCTGCAATTGAAATCACCAT
AATCACACAGCTGGCTTACAATAGTCTTCCTCAGCTGTGCTTTCAAAGGGTCAGTGTCAT
CTAGGCCTAGTCCTCCAATTTCATCACTAGTATATGAGAAGCGGAGAAGGTCTGTTGCAT
AGTTCTCAAATTGCTGTCTAAGGTCCGTGAAGTAAAGAAGTGGCCACATGTCGCTTAAAC
CTTTACTTGCAGCCCTCCATGGCAAAAGATCACGTTCATTCTTCAAAAACTTCAACATTG
ATAAAAGGTAGGAGTATCTGAGACTGCCAGCTGTTGCAAAAGCAAGCCCATCATTAATTA
TAGCAGTCCTGACTTCGGAGGGGGCGTAGTTAATATTATTCGATAATTGATTTCCCAAAA
GTTGTATGTCATCCTCATACAGAACTCTGTATAGACCTAAACCCTTGATATTTGCAGTGA
CGGTGTCATTTACTCCAACGTTATCAGTAAGCTGCAACTGTGCGTTAGGATCAGACTTTA
GCCACTTCATCATCATGTTACTATTAATGCTACTGTTGCCAGTCTGTGTATATTGAAGAG
GAATAATCCAAGTAGGTTGTTCGTTTTATTTGGCATAAATCGTGACTGAGATGCTAATAT
GGCTTTATTTTTCTATGGATTGTGACTGCAGGATATCCACTTTGCTTAAACCAAGGATTT
ACCAAAGCTTTTAATGTTATTCCCTCTGGAAGAGTCCCATTTAGTTTTTCGCAAACTTCA
TAATAATCGAGAACTTCGTCGGTTGAAATAGATTTTCCCTTCCTATCTTTTACTAATGAA
TTAAAGCAGGAAGATGTGCTCTCTTTGATTGATTCAATCATTCCCAAGATTGAAGAACCC
TTGTGGATTGCAGGATCAGAAACAAATTTAACAATATCGTCGACAGAAGCAAAGGTGTTT
GGTACAACAGGTGAACTAGTTTCTGACCAGCACTTGTCCAAGGCAACTTGTTCAATCTCA
ATGATAGCCTTATTCTTCGGTAAATTATTTCCTTGAATCTGTTGAAAAGCAAGACTTGAG
ATGTAGAGCGAAATAGACTCCGCTATCCAGATATCATTCCAGGCCGCAGGAGATACAACA
GTTCTGTAAACACTGTTTGTAAGCGCCTTGAGGATGGCCATTTGCTTAACACTTATGGCA
AAGTAAGTTGTCTCACTTGCCGAAATACCAATGTCAGTACTTATAGCACTAAAACCATAT
CCACTGACACTATCTACTGGTAAACCAGGAACTATAACCAATTTATGGTCTGCAATATTT
GCTGCCTCAAGTAGATCCTTGATGGTTTTTGTCTTTAACGCACTGTTAACGTCTTGGCTA
AATTTCTCGGTAGGTGGAAAATATATACCATTATACTTGGCGTATTTTCCAACCGCAAAG
GCTATCCCATAAGGTGGAAGGCTGTATTCACTGTAATATTTCTGTAGATTGTCAATTTTT
TGATGTGTCTTTAAGCCTGTCACAATAACGTAATTGTCGTCCACATTCCTAAAGGAAACA
GTGTAGTTAGCACGCATATTTGGTTCATCCAAGCAAGGGTACAATCGCCGTGCAAACACT
GGGTACAATGATGTCGTCAAATAGGAATCATTATCCTTCTTGCTCAAGACCAGACCAACA
TCAGTGTCGATTTCCCCAATATAACTTATCTTTATCGTATAAACAGTAGATTTTGTAAGG
GCTTCTTTCACTGGGATTGTTATGGTCTCAGATGTTTCATTATAGCCCACATTTGCTAGA
ACCACAATATCTTTCCTTGTACTTGGATAAACAACTTCAATATATGTCAGATTAAGGCGG
CGTCCATGAAGAACAAAATTATACTGATCTGCTCCGAGTTTCTCACTCGTCTTGATTTTG
ATGATAGCATCTCCAGAGAATTCTGTCTGTTGCTGCATTTGAGCCATATTCAAAGTAAAC
GTGAGGTCATAGCTGAGAGGATACAGGTAATTAGGAGTCGCAGCGGTGGCTGGACCCAGC
AGGGCAAACCCCACCAGTAGGAGCACGAACATTTCTGATTTCTCAAGGCAGTAAGAGTGC
GCTGATCGAATCAAAGGCAGTCTGATGGAGTGAAGACACCTTATCAAGAGAAAATGGCAG
GGTT
Clavig 433
CATGGTTCGCTGCTTGTTGTAAGTCCTTGTTTGTCGTTTAATATGTTCGTGCAGTTGGTT
GTATTGGGTTTCCTCGCTGTTGGTGCCACCTGCGATCAGGTGGTTATCAACCAAGCCATT
GATCAGCTGCTGGACAGCGCTCGGCTCGCTATGAAGCTGAAGGGCTCGAACAAGTTGCCC
ATGAAGCCTATTGAGAAGACCTTCAATACTAAGATCTTCGGGATGGTGGTCCCTGGGAGG
TTCGCCGCCTCCAACGGGTATCTGGAGGATCTTGCAACGATCCACAGAACCGGCGATGTG
GTAATGGCAACTGAAGGAAACATCCTCAAGCTGAAAGCTTCGCTCGGCTTCGATCTCCTT
CATGTCTTCTATGGCCAATATTCTTTTGAATACTTGTCAGTAACATCATCCGGAACGATG
GAAGTTTCCATGAAGAACAGCGCTGTGACTGCTGCACTGTCTGTAATTCGGAACGGGGAG
AAGTGCAGTGTTTCAGTAGACAGAGCCTCGATCGACTCTTTGGGAGAAATTAAAGTAAAT
TTAACAGGTCCACAAGTGCTGAACCAGTTTATAACCATGCTTCTCAACTGGGTGATTGAA
AATTTCCACGATACTATCCAGAAAATGGTTAATACAAAAATGATTGATGCCCTCAGTGAA
GGACTATCAAAAACTGATCTCTGCAGCAAATTACCTCACTAATTTTCAAATAATATGTTT
TCTTATTCAAATAAAAC
Clavig 456
ATACAGATGTAGTACAGGTTTGGGTCACTTGGAACTGCATCAATCTGAAGCTTGTTGATA
CAGTCAGGAACTGGACTGTCCAGGCATACAGTGGAGCTGCAGTCCTGGCTGCTGGAGTTA
TAGGCGCTGTTTTCCGGGCATTGGAAGTTCACTGCTGATAGTTCACCCTCTGCTCCAGGC
AAGCAGACGTGGTAGCTCCTGCAATCGTAAGGATCAGGATAGTATCCTTGATCGCGGCAT
TGGAAGGGCCTGTAGTTGCAGAGAGCTCCCTGGATACACTGTCCAGCTAAACAATGTTCG
TCTTCCCTGCAAGGCTGGAGTATCGTCTCAAATCCACCATCTCCATTTCCGACGCAAACT
GCTACTGTGTTACAGG
Clavig 466
TGCATCAGAGAGCATCTTGTCTATTTCTGCTTTTGAAAGCCTGCCTTTGTCATTAGTGAT
CGTTATCTTCTCGGATTTTCCAGTACTACTATCTTTGGCGGAGACATTTAGAATACCATT
TGCATCGAGGTCGAAGGTCACCTCAATCTTAGGTACTCCTCTCGGGGCAGGTGGTATTCC
ATTCAAGTTAAATGTTCCAAGGAGATTGTTGTCCTTAGTCATGGCCCTTTCACCTTCAAA
CACCTGAATGGTTACAGCTGATTGGTTGTCTGAGTATGTGGTAAATGTCTGTTGTTGCTT
ACAGGGTATCCTAGCGTTCCTCTCTATCAGTTTAGTCATGACACCTCCTGCTGTCTCAAT
GCCCAACGATAGTGGGGTCACATCAACCAACAGGACATCTTGGATGGCAGAACTGGTATC
ACCACTAAGAATGGCAGCTTGTACGGCTGCTCCGTATGCCACTGCTTCATCTGGGTTGAT
GGAAAGGTTTAGTGTTTTACCATTGAAAAAATCCTGGAGCATTTTTTGGATCTTGGGAAT
TCTTGTAGAGCCTCCAACAAGGACAACGTCATGAATTGAAGCCTTGTCCAACTTGGCATC
GTTCAATGCTCTCTCTACTGGGGACAAAGTGGATCGGAACAAGTCCATACATAGTTCTTC
AAATCTTGCTCTAGTTATTTTAGAATAGAAATCAACACCTTCATGAAGAGCATCGATTTC
AAGGCTTGCTTCTGTTGAAGAAGAAAGAGTCCTTTTGGCTCTCTCGCAGGCTGTGCGCAA
TCGGCGTACTGCTCTTGTATTGGACCGCAAATCCTTTTGGACTTCCTATTGAATTCATCG
CAGAAAAAGTTAACTAGCCTGTTATCAAAATCTTCTCCTCCGAGATGGGTGTCCCCAGCA
GTTGATTTGACCTGGAAGAGAGAACCTTCATCGATGGAGAGTATGGATACGTCGAAAGTT
CCACCTCCTAAATCGAAAATAAGAACGTTTTTCTCTCCTTTGAGGTTCTTGTCCAGGCCA
TAGGCTAGGGCCGCTGCTGTCGGCTCGTTGATGATCCTCAGCACGTTGAAACCCGCAATT
GCCCCGGCGTCCTTGGTCGCCTGCCTCTGAGAGTCGTTGAAATAGGCAGGTACTGTGATG
ACCGCATCATTCACCTTTCCTCCTAGGTAGACTTCGGCGATCTCTCTCATCTTTGTTAGC
ACCATGGAGCTTATTTCTTCTGGGGCGAAGCGTTTAGTTTCTCCTTTGTATTCTACCTGG
ATTTTAGGTTTGTTTCCGTCTGAAATTACTGTAAATGGCCAATGTTTCATGTCATCTTGA
ATCTTCGGGTCGTCAAATTTCCGGCCAATTAGCCTCTTTGCGTCGAAAACAGTGTTCTTC
GGGTTCATTGCCACCTGATTTTTAGCTGGATCTCCTATGAGCCTCTCAGTCTCGGTAAAA
GCGACATAGCTTGGTGTGGTCCTATTCCCCTGATCGTTAGCAATGATTTCCACCTTCCCA
TGCTGCCACACTCCGACGCAGGAGTAGGTAGTGCCGAGATCTATGCCGATAGCTGGTGTC
TTGCCCATTCCCCTGCCGAGTCTCGCAACAGCTGCTTCAGGAAACTCTGCTAAGATGTCT
AAGATTGGAATTAACGGATTTGGGAGAATCGGACGTCTTGTCCTCAGAAATGCAGTCTTA
AGTGGAGCAAAGGTTGTTGCTATCAACGACCCCTTCATCAATGTGGAGTACATGGTATAC
ATGTTTAAGTACGACTCTACCCACGGCAGGTTCAAGGGAGAGGTATCCCAGAACGGCCAG
AACCTCGTGGTCAATGGAAATGAAATCCGTGTGTTCCAAGAGAGGGACCCTGGCAATATC
CCATGGGGCAGTGCAGGTGCTGAGTATATTGTAGAAGCCACAGGTGTATTTACCACCATC
GAAAAATGCAAGCCTCATCTGAAGAATGGAGCAAAGAAAGTTATTATCACGGCCCCTTCA
GCTGATGCTCCAATGTTCGTTTGTGGAGTTAATCTGGATGCTTATTCGCCGAGCATGGAT
GTTGTTTCAAATGCTTCCTGCACCACAAACTGCCTTGCTCCTCTTGCAAAAGTTGTCCAT
GACAATTTTGGAATTGAGGAAGGGCTCATGACCACAGTCCATGCAGTTACTGCAACACAA
AAGACTGTTGATGGCCCTTCAGGGAAGCTGTGGAGGGATGGTAGAGGAGCAGCCCAGAAC
ATTATTCCTGCAGCAACTGGCGCCGCTAAGGCCGTCGGAAAGGTTATTCCTGCACTGAAC
GGCAAACTGACTGGAATGGCTTTCAGGGTACCCGTTGCCAATGTCTCTGTTGTCGACCTC
ACTGTCAAGCTTCAAAAAGAAGCTTCGTATGAAGAGATTAAACAAAAATTAAGGAAGCTG
CTGCAGGCCCGCTAAAAGGAATCTTAGACTATACCGATGAGCAGGTCGTTTCCTCTGACT
TCATTGGCTCCACAGTTTCTTCTACATTTGATGCTGATGCTGGTATCCAGCTGTCCAAGA
AGTTTGTGAAGCTTATCTCATGGTATGACAATGAGTGTGGTTATTCTATGAGAGTGGTTG
ACCTCATCAGATACATGCAGAGCAAGGACTGAACATTTTACTGAGGAATTTTTATTCTAT
ATTAGAAGATGAAATTTTATAAACAAGCATATTGCACCTGAAGAACTGAAAATTTTCTCT
TTGCTTTATTTTACAAGATGTGTATTTTGCCTACAAAACATTTTGTACTTTTGTCTTGAA
ATAAAAATGCTGAATATTTTTCC
Clavig 475
GCTTGGCAGGTCCTTGGCAGGCTGAGTCGTCTGTGAGGGCGTAGCTGGCAGCGAATTCCA
AAGGTTCCCCGAGGACACGGTTGTTGGGAAGAGTGAAGTCTTCAGTCTTGTCGCCATTGT
ATGTGCCGGCGAGACCGCGTATCCTATTTCTGTAATGAGTCTTGATGGTCAATTTGACAC
GTTCTCCATCGTAGGTAACCTGAAGTCCATTGTTAGGGAAGTACAGAACGGCGACTTTTT
GTGGCAGTTGGTAAGCCTGAAGTTCATTTGCGTTGTTAGACCATCTGCTGATTTTACTTT
CTGAAAGTTGTATCTGCTGACCATTAGCTTGGACGGAAACTCCTGATGAACCGGATGGCT
CCAAGTCTATGTTATCGTTTCCAAGAACCACTTTCACTTCCTTATGTTTTGAGCCGCTTT
CTTTAACGAGAACAG
Clavig 484
TAAACTTGCAAAGATGGTTTTAATTGGATCGACAAGCCGTGTCGTCGCTGGAGGAAAGGC
AGTTAAAACAGTCTACTGGAGGGCGTCCCAGAAGAAGGGCGTGGAAGCAAGCAAGATTGT
GAAGACTGGAAAAACCCTAAACTATGGAAAAAACAACGATAACCCAAATTTGGTAGCAGT
TACATCCCCTATTCGAACGAATTCTAACTAAATAAAATATATTTTTAAAAAAGTACTCTC
ATAGGAGATAGAAGTTAAGATGGCTTTGCTGATTTTTGAAGCTCTCACAGACAGTTTTAG
ACATCCAGTATTAGAACATTTGGAACGTTTCTGAGAGAGTACTAGGCTGTGCATATATAT
ATTTT
Clavig 487
ACAGTGATCCCTCAGAAGAACTTCACCGCATGAATATTTTCCTCAGTAACAAGCAGAAGA
TCGATGAGCATAACAAGAACTATGAAAAAGGACTAGTTAATTACACTATGAAGATGAATC
ACTTTGGAGATTTGACCACCGAAGAGTTTAAGAACCTTATGAACAAATACCAGAAATCTG
AAGCCAGAAAGTTAGTCGGGTCTACATTCATTGAACCAGAAAATGTTGCTGTCCCAGACT
CCATTGACTGGAGGGAGAAAGGAGCTGTCACAGCTGTCAAGAATCAGGGCCATTGTGGAT
CATGTTGGGCTTTCAGCACTACTGGATCACTAGAAGGTCAACATTTCCGTAAAACTGGAA
AACTTGTATCACTAAGCGAACAGAATTTGGTTGATTGTTCTGGTGATTATCAAAACAATG
GTTGTAATGGTG
[truncated: 2,232 more rows]

## Sheet: Table S4d - SNPs Information
Contig	Consensus Position	Consensus	Allele	Coverage	Frequency
Megal 1	1197	G	A	63	36.508
Megal 11	244	C	T	53	47.17
Megal 11	331	C	T	79	45.57
Megal 11	342	C	T	82	46.341
Megal 11	353	T	G	79	43.038
Megal 11	382	C	T	81	50.617
Megal 11	442	T	C	95	38.947
Megal 11	496	C	T	93	46.237
Megal 11	547	C	T	83	38.554
Megal 11	548	G	A	83	38.554
Megal 13	2980	T	C	43	46.512
Megal 13	3020	C	G	50	38
Megal 13	3161	A	C	90	42.222
Megal 13	3173	A	T	82	37.805
Megal 13	3174	G	C	82	37.805
Megal 13	3175	C	T	82	37.805
Megal 13	3202	C	G	69	56.522
Megal 13	3208	C	G	63	38.095
Megal 13	3209	A	T	63	38.095
Megal 13	3210	A	C	63	38.095
Megal 13	3217	G	C	84	36.905
Megal 13	3275	A	C	80	37.5
Megal 13	3303	A	C	83	36.145
Megal 13	4102	C	T	47	42.553
Megal 13	4153	T	C	49	38.776
Megal 13	4233	A	G	96	41.667
Megal 13	4262	C	A	115	35.652
Megal 13	4368	G	A	153	35.948
Megal 13	4371	C	A	125	43.2
Megal 13	4433	C	A	141	36.17
Megal 13	4448	C	A	118	38.136
Megal 13	4484	G	C	105	35.238
Megal 13	4526	A	G	77	48.052
Megal 13	4528	G	C	77	48.052
Megal 13	4539	C	T	101	35.644
Megal 13	4540	G	A	101	35.644
Megal 13	4545	C	T	101	36.634
Megal 13	4557	G	T	100	35
Megal 13	4559	T	A	100	37
Megal 13	4561	G	A	100	35
Megal 13	4572	C	T	91	36.264
Megal 25	804	G	A	67	49.254
Megal 25	888	C	T	60	38.333
Megal 25	1074	A	G	65	47.692
Megal 25	1383	G	A	40	35
Megal 25	1419	G	A	45	42.222
Megal 34	2117	G	A	37	43.243
Megal 34	2200	T	C	40	40
Megal 47	254	A	G	168	36.31
Megal 49	416	C	T	42	47.619
Megal 49	419	A	G	42	47.619
Megal 49	438	T	A	39	48.718
Megal 68	141	C	T	229	48.908
Megal 68	276	T	G	241	45.643
Megal 68	285	G	A	233	37.339
Megal 72	832	T	A	163	48.466
Megal 72	1228	A	G	47	61.702
Megal 76	572	G	A	46	36.957
Megal 85	72	C	T	52	38.462
Megal 85	450	G	A	64	39.062
Megal 92	88	T	C	92	36.957
Megal 92	121	T	A	113	41.593
Megal 107	285	A	G	44	45.455
Megal 107	331	C	T	38	39.474
Megal 143	61	G	A	52	42.308
Megal 143	122	T	C	72	41.667
Megal 143	241	A	T	73	38.356
Megal 157	763	G	T	40	40
Megal 183	175	T	C	64	42.188
Megal 191	432	G	A	48	41.667
Megal 191	652	T	C	56	50
Megal 191	894	C	T	60	43.333
Megal 191	954	T	C	67	46.269
Megal 193	178	G	A	256	41.406
Megal 199	145	A	G	45	37.778
Megal 199	205	G	A	75	36
Megal 202	708	A	T	50	40
Megal 202	865	G	A	66	43.939
Megal 202	999	T	C	45	44.444
Megal 202	1030	G	T	37	37.838
Megal 215	725	A	G	50	48
Megal 236	440	C	A	66	48.485
Megal 236	752	A	G	51	41.176
Megal 236	803	A	G	47	44.681
Megal 236	830	A	G	50	48
Megal 236	854	G	A	45	46.667
Megal 236	866	A	T	47	38.298
Megal 236	1043	G	T	42	50
Megal 236	1133	A	G	38	50
Megal 236	1181	A	C	40	35
Megal 236	1225	T	A	36	44.444
Megal 238	560	G	A	36	52.778
Megal 238	592	C	G	41	46.341
Megal 238	646	G	A	50	40
Megal 238	661	A	T	39	51.282
Megal 238	670	C	G	48	47.917
Megal 238	792	A	T	37	45.946
Megal 238	838	G	A	35	45.714
Megal 312	169	T	C	390	37.692
Megal 312	391	T	A	421	46.556
Megal 346	91	A	G	40	40
Megal 346	126	C	T	36	38.889
Megal 346	198	C	T	37	37.838
Megal 360	298	T	C	257	42.412
Megal 360	334	C	T	254	44.094
Megal 362	198	A	T	39	38.462
Megal 370	1151	C	G	67	44.776
Megal 370	1166	G	C	79	46.835
Megal 376	294	T	C	41	41.463
Megal 378	257	A	G	138	39.855
Megal 408	33	A	T	110	41.818
Megal 419	288	T	A	71	36.62
Megal 471	219	A	G	53	43.396
Megal 475	306	G	A	36	47.222
Megal 491	113	T	A	59	35.593
Megal 491	386	A	G	129	42.636
Megal 533	374	A	G	67	44.776
Megal 533	537	G	T	47	36.17
Megal 537	100	T	C	53	35.849
Megal 537	249	C	G	55	38.182
Megal 537	360	T	C	60	35
Megal 551	319	C	T	40	47.5
Megal 569	351	G	A	152	43.421
Megal 569	421	A	C	162	38.889
Megal 572	72	C	T	52	44.231
Megal 572	139	T	A	56	42.857
Megal 591	676	A	G	39	48.718
Megal 603	159	T	C	91	40.659
Megal 608	259	T	C	85	43.529
Megal 608	289	C	T	85	44.706
Megal 608	433	T	A	61	39.344
Megal 608	441	C	T	74	47.297
Megal 624	201	C	T	93	36.559
Megal 624	222	T	C	54	40.741
Megal 656	198	C	T	37	43.243
Megal 675	270	T	C	38	42.105
Megal 675	294	C	T	38	42.105
Megal 675	342	C	T	38	36.842
Megal 716	340	G	A	70	47.143
Megal 749	508	A	C	38	36.842
Megal 829	133	C	T	50	40
Megal 829	148	G	A	54	38.889
Megal 836	491	C	T	39	38.462
Megal 861	17	C	T	40	35
Megal 861	121	A	C	113	46.018
Megal 861	285	A	G	127	35.433
Megal 861	432	G	A	114	44.737
Megal 861	465	T	C	63	39.683
Megal 861	474	T	A	82	35.366
Megal 909	20	C	G	40	47.5
Megal 909	23	G	T	40	47.5
Megal 909	71	T	G	46	43.478
Megal 909	107	T	C	48	37.5
Megal 909	205	C	T	49	44.898
Megal 909	267	G	A	44	43.182
Megal 909	301	T	G	41	48.78
Megal 909	313	T	C	43	44.186
Megal 909	330	C	T	38	39.474
Megal 952	114	T	C	97	36.082
Megal 1068	346	A	T	35	40
Megal 1087	477	C	T	57	38.596
Megal 1114	107	T	A	44	47.727
Megal 1114	135	G	C	47	40.426
Megal 1118	625	A	T	49	44.898
Megal 1118	793	A	G	49	46.939
Megal 1263	122	C	T	49	42.857
Megal 1263	419	T	C	66	39.394
Megal 1263	587	T	A	60	35
Megal 1263	610	G	A	48	37.5
Megal 1348	182	G	A	43	41.86
Megal 1482	178	G	A	45	37.778
Megal 1482	256	G	T	46	39.13
Megal 1626	136	T	C	87	43.678
Megal 1634	238	G	A	55	41.818
Megal 1634	256	G	C	56	46.429
Megal 1634	354	C	T	38	42.105
Megal 1634	360	A	G	39	41.026
Megal 1634	375	C	T	40	42.5
Megal 1634	465	C	G	40	45
Megal 1739	401	G	A	46	43.478
				13482

## Sheet: Table S4d - Contig Sequence
Megal 1
CCACGTATTAGATTTTGGTTCCCGACGTTTAATATTACATTGTCAATATCATTTACAAAC
ACTCGATCTTTCTCACAGCAATCCTCTAGCATGGCAACCACGATAGTGTTAACAAATAAA
ACCACAATAGAAAAAGAAACCATACATTGGGATTACTTAACTGTAAAATATCATTAAAAA
ACCAAAAGAAACAAATTTGTTGAATGTTGCTCGAGAAGTTTTTCAATTTTCTTACACCTA
ACAATAACAGACATTTACAGCTTGTCGAGGTACTGTTGAAGATCGGGAAGACCCTCCTTA
AGACCTTTCCTCTTACGGATGTCCTGGACAACGGTGAAGGGCTTGGTGCCGGCATCGGTC
GGGTCACCGGGGAGGATCTGCCAGTGGTCGAACACGCACTGAGGGAAGGCCTGTCCACCG
GTATTCGAGCGGAGATCAGCAGTGAAACCGAATGATTCATTGACAGGAAGGTAAGCCTTA
ACCACGAACATAGGGGTACCGGCAACCTGCATTTCTTCGAAAACGTGACCTCTCCTTCGG
TTGAGCACACCATAGATACCACCAACAGCAACCTCAGGGCACTGAATTTCACACAGGTAC
ACGGGCTCCATAAGCCTGGGCTTGGCAGTGAGCTGGCAAGCGTACAGGCAACGGCGGGTA
GTGGGAATGATCTGGCCACCACCTCTGTGGATGGCGTCGGTGTGAAGGGTCACATCATAG
ATGTTGAATCTAACGGCACGCATGTTCTCCTCAGAGAGCACACCCTCCTTGGTTGCCCAC
TGGAAGCCAGCAACAACGGAGTCCTTGATTTCGTTCAGGTACTGAACTCCCTTGGTGCAG
TCGACCATGATGTTGGGGCCAGTGCCATCGGGACCGAAGCACCAGATCTTACGGGCCTCA
GTTACATCGTAGTCGTACTTCTCACCCAGGTAACGAGCACGGATCTTGAAGTCGTCACGG
GGGTTGACGTCACCGTTGTCGATATCCTCAGCCAGACCATCGGGCATGGGCACGGCCTTC
ATGAACAGACGGTTGTGCTTGTTGGGGGACTTGGACAGACACATCTGGTCGGATTCTTCA
GAGACGGTTTCACGGTAGGACACAACAGGGTCAGACTTCTTGATGGGAATGCAGGCGTGG
TCTTCTTCCAAATCCTTCAGACAGATCTCAAGATGCAGCTCACCAGCACCGGCAATGATG
TGCTCACCGGACTCTTCAATGATACACTGCACCATAGGATCAGACTTGGCCAGACGCTTG
AGACCTTCCACAAGCTTGGGCAGATCAGCGGGGTTCTTGGGCTCGACGGCGACACGCACG
ACAGGGGACACGCTGAACTTCATGACCTTCATGTTGTGGGCATCCTTGAAGGTGGTGATG
GTACCAGTCTTGACCAAGAACTGGTCAACACCGACAAGACCGCAGATGTTACCAGAGGGA
ACATCCTCAATAGCCTCAACGTAACGTCCCATCATGAGGATGGTCCTCTGGATGGCCTTT
TCGTACAAGTCTTCCTTCTTGCCAGGAGTGAAGTTGGGGCCCATGATGCGGGCCTTCTGA
CCGGTAGCGACCTTGCCGGAGAAGACACGACCGAAGGCGTAGAAACGACCCTTGTCGGAG
GTGGGGACCATCTTGGACACGTACATCATGAGGGGAGCGTTGGGGTCGCAGTTCTTGATA
CCAATAGCGGCCTCATCGTCCTGAGGACCTTCGTACAACATCTCCATACGGTACTTCTGG
GCCACCACAGGGGAGGGAAGGTGGATGGCAATCATCTGAA
Megal 11
CGTCCCCACCTGGGAGGTTAACATGCTCAAGGGTATTGCCAGCCAGCTCCAGATCGACAC
CCAGGCCGAGAACCTCATCAGCTCCCGCATTAACAACAAGCCCAGCCACGGCTCCCTCAA
TGGCGTCTACAAGACCATGGAGGACTCCGTCACCGGCGAGTGCGAGGTCATCTACGACAT
CAGCCCCCTGCCCCAGTACCAGCTCCAGAGCCGCCCCGAGCTCGCTCCCATGCCCCAGCT
CCGCGGTGACGGTCAGCTGATCGACATCGTCAAGACCAAGAACTTCAGCCACTGCGAGCA
GCGCCCCGGCTACCACTTTGGCCTCAACGCCCTCACCGACGCCGAGCCCGCCTCCAGCAA
GATGGGCGAGTTCATGGCCCGCTCCTCCGTCAGCCGCGTCGTCCTGTCCGGCAGCCTCCA
GCGCTACACCATCCAGTCCTCTGTGACCACCAACAAGGTCATCCTCAGCCCCGTGCTGTA
CAACAACCAGAAGGGCATGGTCGTCTCCCGCATGAACCTGACCCTGGACTCCGTGCACTC
CGCTTCCGGCTCCTCCCTTCAGGGCCCCGCTAACCCCCGCAAGATCAAGGACCTCGTCTA
CGACTACAACGACCCCTTCTCCACCAGCCACAACTCTGAGCTCAGCGACGACTCCAGCAG
CTCCTCCAGCAGCTCCTCCTCCGAGAGCGGCAGCCACGAGCAGTGGAAGAAGCACCAGAA
GCGCAGCAACAACAACAACACCGACTCCAGCTCTAGCTCCAGCTCTGACTCCAGCTCTAG
CTCCAGCTCCGACTCCAGCTCTAGCTCTTCCTCCAGCTCCGACTCCAGCTCTTCCAGCGA
GAGCCAGGAGAACTCCCGCATGCGCAGCGCTGCTGCCAAGCGTTTCCGCCGCTCCCTGAA
GAACCAGCAGGACTCTTCCAGCAGCTCCAGCGAGAGCCAGGAGTACAAGAAGAACCAGAA
GAACCGCCGCAACAACACTGACTCCAGCTCCAGCTCCAGCTCCGAC
Megal 13
CTCCAGCTCCAGCTCCGACTCCAGCTCTAGCTCTTCCTCTAGCTCTTCCTCCAGCTCTGA
CTCCAGCTCTTCCAGCTCCTCCAGCGAGAGCAACGAGTCTCAGTGGGGCAAGAACCGTCA
CGCCCGCAGCAACAACCGCAACAACACCAGTGACAGCTCTAGCTCTTCCTCCAGCTCCAG
CTCCTCCAGCTCTAGCTCTTCCTCCAGCGACTCTGACAGCTCCGACTCCAGCTCCAGCTC
CAGCACCAGCTCCAGCGAGGAGTGGTTCCAGTCCAAGCCTAAGATGAACCAGCCCCCCAA
GCACCCCATGCTTCCCTTCTTCATCGGCTACCAGGGCATGAACATCGCTGCCTCCAGCCA
GGTCAATGCCGTCCACGCCGCCCAGAAGGTCGCCCAGCAGATCGGTCAGGAGCTCCAGCA
GCCCAGCAAGATCCCCGAGAAGGCCACCCTCGCCAAGTTCGCCATCCTCGCCCGTCTGGT
CCGCATCATGGACGTCAAGCAGATCGAGCAGGCTACCCGTGAGCTGTACGCCCCCGCCTC
CAAGAGCGCCAGCCAGAGCGAGAGCGCCAGCGCCAAGAACGCCGCCTGGAAGGCCTTCCG
TGACGCCGTCGCCCAGGCCGGTACCGGCCCCGCTCTCGTCGCCATGAAGGACTGGATCGA
GAACCACAAGGTCCAGGGTGAGGAGGCCGCTGAGCTCCTCGCTGTCCTCCCCGAGTCTGC
CCGCACTCCCACCCGCGAGTACATGGACACCTTCTTCTCCCTGATGAAGAAGTCCGAGGT
CCAGAAGCAGCAGTTCCTCAACACCTCTGCCATCATCTCCTTCTCCAGCCTGGTCCGTCG
CGCCCAGGTCGACAACGCCACCGCCCACGACCGTTACCCCACCCACGTCTACGGCCGCCT
GAACCCCAAGAAGGCTTCCGCCGTCACCCGTGACTACATCCCCTACCTGGCCCAGCAGCT
CAAGAGCGCTGTCCAGAACGGTGACAGCCACAAGGTCCAGGTCTACACCCGTGCCCTTGG
CAACATCGCCCACCCCAAGATCCTCGCCGTCTTCGAGCCCTACCTCGAGGGTCAGAAGCA
GGTCTCCACCTTCCAGCGCCTCCACATGGTCGTCGCCCTGAACAAGCTCGCCAAGATCTC
CCCCAAGGTCGCCCGCCCCGTCCTGTTCCGCGTCTACCAGAACACCGGTGACGCCGCCGA
GATCCGCTCTGCCGCCGTCTTCCTGCTCATGAAGACCAACCCTCCCGCCAGCATGCTCCA
GCGCATGGCTGAGTTCACCAACCAGGACCCCAGCAAGCAGGTTCGCTCCGTTGTCAAGTC
CGCCATTGAGTCCGCCGCCAACAACATGCAGTCCCAGGACGACCAGGAGCTCAACGAGAA
CGCCCAGGCTGCCGTTGACATGCTCAACGCCACCCTCAACGGTCCCCAGTACTCCAAGGT
CCTCCTCAAGAGCAACGATGTCGACGAGATGAACCTGGCTTACCAGGCCGCCCTCGCCAC
CATCGGCAGCGACGACAGCTTCATCCCCTCCGCCGCCTTCGTCAGCGCTCGCGCCAACCT
CGGTGGTTTCCAGGCTAACTACCTCCGCGCCGGTGCCATGGCCTCCAGCGTCAGCGACCT
GATCGACCTCCTGGCCGAGCAGTTCCAGCAGAGTGGCTCCAGCTCCAGCTACCGCTCCCA
CAAGTCCGGCAAGCACTCCGGCTCTTCCAGCTCCTCCAGCTCCTCCGGCAGCTGGTCCGC
TGACCAGATCGCCAACATGCTGAACATCAAGGCTGACCAGTCTGAGCAGGTTGAGGCTAA
CTTCCTCATCAACGTCCTGGCCCAGCAGCGTTTCTTCACCCTGGACAACCACACCGTTGA
GCAGATCCCCCAGTACCTGCAGCGCGCCGCCAGCAACCTCCGCTCCGGCGAGAACTTCAA
CTACACCAAGCTGTACGACCGCTACTCCCTGACCCTGGGCTTCCCCACTGAGATGGGTCT
TCCCTTCGTCTACACCCTGAGGGCCCCCACCCTCGTCCAGGTCGGTGGTGAGGCTCGCCT
CCGCACCCAGCCCGACATCGCCAACGGCCCCAAGAACGCCGTCAGGATCCCCAACGCTGT
CAACGCCTCCGCTGACATCCACTTCACCTACGCCACCCGCTCCCAGTCCAAGATCGGCTT
CGTCACTCCCTTCGACCACCAGCGTTACATCGCCGGTCTCGACAAGGATGTGCTCGTCAA
CCTGCCCATCCGCGCCAACCTCGACCTCGACCTCGAGAACGCCGAGGTTCGCGTCAAGCT
GCAGCCCATCAACGCCAACAAGAACGTCAAGATCGTCCACTTCTCTGCCCAGCCCTACAC
CGCCCAGCAGAACATCCTGGACCTGACCCCCACCGACCAGAAGCCCATCCGCCTCCAGCA
GTACCAGCAGGCCAACTTCACCGTCGGCCAGGACACCACCGGCATGGCCTTCCGCATCGA
CGCCGCCAGCGAGGCTCCCTTCGCTGACTTCGCCGCCCTTTACAACCAGTTCCAGAACTA
CGACGCCCTCTCCGCTCTGCTGTTCCCCACCGCTGAGCAGACCATCAAGGCCTACGAGTT
CGGCATCACCTACGACCACGACAAGACCTCCGCCAAGTCTGTCTCCCTGACCGCCTCCTA
CGACAACGACTCCGATGACGACAACCAGTCCTACAAGAAGAACAAGCGTTCCGCCAAGAA
CGGTTCCGACGAGGACTTCAGCGCCGAGGGCAGCAACGCCAGCCCCAGCCAGAACGCCGC
CAACCCCTCCAACAACTCTCCCAACAGCCAGAGCCGTCAGCAGCAGTTCCTGAACCGTGC
CGCCGCCGGTATCAAGAGCTCCAACGCCTCCGTCATCGACCTGTCCGCTGTCTTCAACGG
CGACCACAAGGCCCAGTTCATCGCCACCGCCGCCTACGCCAACAGCCAGGTCGACGAGAA
GGCCCGCGTCCTGGTCTACCTGCGCAAGTCCCCCGCCCGTTCCTCCGAGTACAACAAGGA
GCAGCAGCTCGCCATGACCCTCACCGCCAAGATGCCCAACGTCCCCGCCATGAACTACCA
GAAGGCCCTGAACGCTGACCCCAAGAGCCAGATCCAGGCCCAGATCGCCTTCGGCGAGAA
GCTCGACTCCTCCGCCTCCCAGGTCCAGATCCAGGCCCAGATGAAGCAGACCAGCGCCCG
CAAGGAGTACGTCCGCAGCCACCCCATCAACAAGCTGTGCGAGCAGCAGATGGAGCGCGG
CAACAACTTCCTGCCCGCCTGCCAGAACGCCACCATCCAGGCCAACATCATGGACCTGTA
CAACGTCAACGTTCACTTCGACAAGATCTCCCAGCGCGTCAAGAACGCCACCTACAAGGC
CTACGCCGCTGCCCGTTACTTCGGCTGGCAGTACAACTCCGAGAACTTCGTCAACCCCAA
GAACTCCCACAGCAACAAGGTTGAGTTCGAGCTCCGCTTCGCCCCCAACATGAAGTCCGC
CAACCTGTCCATCGACGCCCCCGTCATGAGCGCCGAGTTCAACAACGTCCGTCTTAACCC
CTGGGTTGCCCGCGCCGCCGCCATCCACCCCATGATCCCCCAGTACCAGATCCTCGCCAA
GGAGGCTCTGTCTGGTGGTTTCCCCATGTGCGTGGTTGACCAGACCGCCGCCAGCACCTT
CGACAACAAGACCTACCCCCTGAACCTCGGCAACAACTGGCACGTCATGATGCAGTCCGT
TCCCCAGGAGAGCTCCGACTCCAGCTCCTCCAGCCAGGAGGACGCCACCGACAAGGTCTC
CATCCTGGTCCGCGACGCCAGCGGCTCCCACGACAAGAAGGAGCTTAAGGTCATCTTCGA
CGAGGATGTCATCGAGTTCGTCCCCAGCTCCGGCAGCTACCCCACCATCAAGGTCAACGG
CCACTCCGTCTCCATCAACTCCGGCAGGACCGCCCAGCTCCAGAGCCAGAACGGCGACCT
GATCGCTGAGGTCTACCCCCTGCCCGCCAACACCGTCAAGTTCTACGCCCGCGACCAGCA
GATCGTCATCATGTACGACAACTCCCGCGTTGCCCTCATGGTCGGCCAGACCTACCGTGG
CGAGGTCCGCGGTCTCTGCGGCACCTTCAACGGCGACAAGACCACCGACTTCACCGTCCC
CCGCAACTGCGTTCTCAAGAGCCCCCAGCAGTTCGCCGCCTCCTGGGCCATCAACCCCTC
CGGTTCCGTCAAGGAGCAGCAGCAGAAGGCCAACCAGGCCGCCTGCTTCCCCCAGAACAT
CCTGTACGGTGACGTCATCAGCGACAACGAGGCCGGCCGCTACCAGCCCCGTCACAGCCG
CAGCTCCGGCAAGTCCTCCAGCCACAAGAGCAGCAGCTCCAGCCGCAGCTCCTCCCCCAA
GTCCGCCGCCGGCTGCACCAGCCACCGCGTCAAGGTCATCGAGCAGGACGGCCAGATCTG
CTTCTCTCTGCGCCCCCAGCCCGCCTGCAACTCCCACTGCCAGGCCACCCAGAAGAACGA
GAAGAAGGTCGACTTCCACTGCGTGACGACAGCTCCGCCGCCCGCCACTGGGCCGAGCTG
GTCAAGAAGGGCTCCAACCCCGACTTCAGC
Megal 25
CCACATATAGGTTTTATTGCATAACACTCGGGTTTCGATATTCTAACTTACATACAATCA
GTTCAATGTTTGTATTCAACTTGGTTGAAGTACCATGGGTACTCTTGACCTTTGTGGTAC
ACAACGACATCCTTCAAGTACATGTTGGGCTGCATGAAGTTGTAGTAGACGGGGCGGTCC
AACGGATATCCGAATGGTTTGTCGTCAACGATGAAGTCATTAAGAGCTTCGAACTCCTTA
GGTACGGCCTGGCTCGGGTAAACTACAACGAAGAACTGCAGAGGGAATCCACCATTGGTT
CCTCTTGGGAGCATGAGCCTCTTAGGCAAGTTGTAGGCTTTCTCAGCCATGTCGTAAGGC
AGCTTGTTTTCAGACAGGTACTTGTAAATATCACCAATGGACGATGAGTCTTCCTTGAAG
TTGAAGAACTCCTCGGACTTGCGAATGATCTCGTTCTCACCCTTGACCAGCTTGAACTTG
AACCAGTCCAACTCAACGAAGTTCATCCAGTTGTTCTCAAGGCTGATGGGGTAACCCTTC
TCGTCGTATTTCGGACCCATAAAGATCTTGAAAGTGGCTTCTTCTTCGATGTCGGACTTA
ACAGCGATCTTCACTGAGAAAGGCTTGTTGTCAAGACGAGGCTGGACAACCATGTAGGAT
TTCGGGTAGTATTGCAGTTCCTGGTCGCTGTAGAACACTGCGTTAGAAGCATTGTAGCGG
TAGAAGTCGAAGTAGGTGTAAAGGTCGCTGACCTCAACATCCTTAACCTTGACGCCGACG
TAGTGAAGGCTCTCCTGGCTGTAGGGCTGCAGGTATTTCTTGTACTGAAGCATGTATCCG
AAGATCTTGTTGTAGATCTGGTAGAAGGCAGGGTCGCGGAGAGAAGTCTGGTAGAAGTCC
AGGGCGGAAGGCATGAACTCGTCATCATCGTGGTAATGATAGGCACCACCCAAAATACGG
CGAGCCGCCATCTCGTAGGAACGGACGTAGTTGTTCTTTCCAAGTTTCTCATACAGGTCG
GGGTTAGCTTGCCAGAAGTTACCAACAAAGTTGATAGACTTAGAGTTGTAAAGATCCACC
TTCTGGTTGTAAGCCTCAAACTTGCCCTTCTCAAGGAAAGTCAAGAAGTTAGATTCGTAG
TTCCTGACGAAACGCAAATCTTCGAGGTTCTTCTCGTTGTTCATGACGTAGTATTCGCTC
CTCTGTACAAACGGATGAGTGTAGGTGCTCAAGAATGGACGGTATCCGTATTGGAAGACC
TGGTGCCACGAGAATGTGGGGATGGGACCCAAGCCGTTGGAGTATCTCTCCATGAGGTAA
CGAGCCAAAAGCTGTTGGTAGAAGTAGTAGTAGTATTCTCCGCGCTTTTCCTTCAGCAGA
CCGAAAGCAATCTTGTCTCCCTTCTCCCAGAATGGCACGAGGGCGTGGAAGTAGGAGTAG
AACGAGTTCCAGCCGATGTCTTCGGTGAGGTACGCAAGCTTGTGCTCATTCTTTCCGTAA
GTGTAGTAGTTGGAGTAGTTAGCGTAGTACAGGTAGTAGTCACCCTCTTCAACAATACCC
AGTTCAGGTAAGTGGTCGAAAGGCAGGCCGCGCATCTTGCCGTAGTGCATCTTGGTGAAG
ACTTCAGCGTTGGCGTAGAACTGGGGCCAGATTTCGTAGAAGGCGGGGAGGACTAGGTCC
TGAGTGTCGATGCGCTGGATAACGGCAATGTAGAAAGTGTAAGCGAACAGGCTCTCGTTC
AAATGAACGCGGGCCCACGCAGCAGTCTTGTATAAGGTCTCGAAGTCCTTGGCATAGTAG
AACAGGTCGTACAAGATCTTAGCTTCGGTCTTCCACTTGTCATCGAAGATGGAGAAGGTG
TAAACGCCGGGTTGGAAGTAGCCTCCATGCTCGTAGAATTTCCAGAAAGTCTCGAAAGCT
TCCTTGTTCGTGTAATCGGCTACATGAGCTTTAAGGTCGTAAGCCTTGCCCACATTGTAG
TATTCCGAATGGATGTTCTGCTGCAAAACATTCTCGAACAATTCCAGAATTTTATATTGC
TTGGCCACAATCGCCGGTTCAACTGACTTGAAGTTCTTCGGCTGCTGTGAAGGGATCACG
GCTGAGGCCAGGGCCACGAGGGCGGCTAAAACCAGGACAGTCCTCATT
Megal 34
CTCCAGCTCCTCCAGCTCTTCCAGCTCCAGCGAGGAGTGCGGTAACAGCACCATGAGCGA
CTCTTCCAGCTCTTCCAGCTCCAGCTCCAGCTCCTGCTCCGACTCCAGCTCCAGCTCTTC
CTCCAGCTCTTCCTCCAGCTCTAGCGAGAGCAACGAGTCTCAGTGGGGCAAGAACCGCAA
GGCCCGCAGCAACCGCAACAACACCAGCGACAGCTCCAGCTCTTCCTCCTCCAGCTCTTC
TAGCTCTTCCTCCAGCTCCGACTCCGACAGCTCTTCCTCCAGCTCTGACAGCACCAGCTC
CAGCGAGGAGTGGTTCCAGTCCAAGCCCAAGATGAGCCAGCCCCCCAAGCACCCCATGCT
CCCCTACTTCATCGGCTACCAGGGCAGCAACATCGCCGCCTCCAGCCAGGTGAACGCTGT
CCACGCCGTCCAGAAGATCGCCCAGCAGATCGGCCAGGAGCTCCAGCAGCCCAGCCAGAT
CCCCGAGAAGGCCACCCTTGCCAAGTTCGCCATCCTGAACCGTCTGGTCCGCATCATGGA
CGCCAAGCAGATCGAGCAGGCCGGCCGTGAGCTGTACGCCCCCGCCTCCAAGAGCGCCAG
CCAGAGCCAGAGCGCCAGCGCCAAGAACGCCGCCTGGATCGCCTACCGTGACGCCGTCGC
CCAGGCCGGTACCGGCCCCGCTCTGACCACTCTCAAGCAGTGGATCGAGAACCACAAGGT
CCAGGGTGAGGAGGCCGCCGAGCTCCTCGCTGTCCTTCCCGAGACCGCCCGCACCCCCAC
CCGCGAGTACATGGACACCTTCTTCTCCCTGATCAAGAAGTCCGAGGTCCAGAAGCAGCA
GTTCCTCAACTCCTCCGCCATCCTGGCCTTCGCCGACCTGTCCCGCCGCGCTCAGGTTGA
CAACGCCACCGCCCACAACCGTTACCCCACCCACGTCTACGGCCGCCTCAACCCCAAGAA
GGCCTCCGCCGTCACCCGTGACTACATCCCCTACTTCGCCCAGCAGCTCAAGAGCGCCGT
CCAGAACGGTGACAGCCACAAGGTCCAGGTCTACACCCGTGCCCTCGGCAACATCGCTCA
CCCCAAGATCCTCGCCGTCTTCGAGCCCTACCTCGAGGGCCAGAAGCAGGTCTCTACCTT
CCAGCGCCTGCACATGGTCGTCGCCCTGAACAAGCTCGCCAAGATCTCCCCCAAGGTCGC
CCGCCCCGTCCTGTTCCGCATCTACCAGAACGCCGGTGACGCCGCTGAGATCCGCTCTGC
CGCCGTCTTCCTGCTCATGAAGACCAACCCTCCCGCCAGCATGCTCCAGCGCATGGCTGA
GTTCACCAACCAGGACCCCAGCAAGCAGGTCCGCTCCGTCGTCAAGTCCGCCATCGAGTC
CGCCGCCAACAACCTGCAGTCCCAGGACAACCAGGAGCTCGCTGAGAACGCCCAGGCTGC
CGTTGACATGCTCAACGCCACCCTCTTCGGTGCCCAGTACTCCAAGGTCAACCTCCAGAG
CAACGATGTCGACGAGATGAACCTGGCTTACCAGTCCGCCCTCGCCACCATCGGCAGCGA
CGACAGCTTCATCCCCTCTGCCGCTTTCGTTAGCGCTCGCGCCAACCTCGGTGGCTTCCA
GGCCAACTACCTCCGCGCCGGTGCCATGGCTTCCAGCGTTAGCGACCTTCTGGACCTCCT
CTCCGAGCAGTTCCAGTGGGACTCTTCCTCCTCCAGCAGCAGCAGCCACTCCCGCTCCCA
CAAGAAGTCCGGCAAGCAGTCCTCCTCTTCCTTCTCCTCCAACTCTGGCAGCTGGTCTGT
TGAGCAGATCGCCAACATGCTCAACATCCAGGTCGACGAGGCTGAGCAGGTCGAGGCCAA
CTTCCTGATCAACGCTCTGTCCCAGAACCGTTTCTTCACCCTGGACAACCACACCATCGA
GCAGATCCCCGAGTTCGTCAAGCACGCCGCCAACACCCTCCGCTCCGGCGAGAACTTCAA
CTACACCAAGCTGTACAACCGTTACTCCCTGACCATGGGCTTCCCCACTGAGATGGGTCT
GCCCCTTGTCTACACCCTCAAGGCCCCCACCATGGTCAAGGTCGGCGGTGAGGCCCGCGT
CCGCACCCAGCCCGACGTCGCCCACGGCCCCAAGGACTCCGTCATGATCCCCAACGCCGT
CAACGCCTCCGCTGATGTCCACTTCGTGTACGCCACCCGTACCGAGGCCAAGATCGGTTT
CGTCACCCCCTTCGACCACCAGCGCTACATCGCCGGTCTGGACAAGGACGTGCTCGTCAA
CCTGCCCATCCGTGCCAACATGGACCTCGACCTCGAGAACGCTGAGGTGCGCGTCAAGCT
GCAGCCCATCAACGCCAACAAGAACGTCAAGATCGCCATGATCCGCAGCCGCCCCTACAC
CGCCCAGCACAACATCCTGGACCTGACCCCTGTTGACCAGAAGCCCATCCACGTCCGCAA
GCCCCACCAGGCCAACTTCACCGTCGGCCAGGAGATGACTGGCATGGCCTTCCGCATCGA
CGCCGCCTGCGAGAACGACTTCGCTGACTTCGCTGCCATCTACAACCAGGCCAAGAACCA
CGATGGTATCTCCGCTCTGCTGTTCCCCACCGCCGAGCAGACCATCAAGACCTACGAGTT
CTCCGTGTCTTACGACCACGAGAAGACCTCCGCCAAGTCCGTCACCCTCACCGCTTCCTA
CGACAACGACTCCGAGGATGAGTACTACGGCAGCTCCAGCAGCGACTCCCAGAACAAGAA
GAGCAAGCGCTCCAACAAGCACAACTCTGCCGAGTCTGACGAGGACTTCAGCGCTGAGGG
CAGCAACTCCAGCCCCAGCCAGAACGCCGCCAACC
Megal 47
CCATCTACAAGTCTAACAGCGAGCTCTCCGCTCCCGTGTCCAAGTCCTTCATGGTTATGC
AGCCCCGCCTCAACCACGAAGCCTTCACTCTCAAGATCAACGTTAAATCTGATGTTGAGG
AGACCGCCACCTTCAAGGTGTTCGTTGGACCCAAATACGACGGCAAGGGCTACCCCATCA
AGTTCGAGGACAACTGGATGAACTTCGTTGAGTTGGACTGGTTCAACCACAAGCTGACCA
AGGGCGAGAACGTAATTGAGCGCAGCTCTGAGGACTTCTTCTACTTCAAGGAGGACTCTC
TGCCAATCAAGGAGATCTACAAGCTGTTGGGCGAGAAGAAGCTGCCAGTTAGCATGGTTG
AGGACTACGACAACCTCCCCAGGAGGCTGATGCTGCCGAGAGGTACCAACGGTGGATTCC
CCCTGCAGTTCTACGTGTTCGCTTACCCCAGCGAGTCTCTGC
Megal 49
TAAAAGCGATATATTACAATTTTTAGAATACGGTTTGTTTTGGTTATAGCGCAGGGTAGT
CTTGTGTCGGTCAGACCAGGGGTTTCTTCGGCAGGCTGAAGGATACAGTCTTGTTCTCCA
GGTATTGCTGGATACCTTCTTCTCCCATTTCGCGTCCGATACCGGATTCCTTGAATCCGC
CGAATGGAGTCTGGGGCGTGACGTGTTCGTAAGTGTTAACCCACATGGATCCAGTGCGGA
CGTGCTTGACGAAGGCGAGAGCGATGTTGACGTCATTGGTGATGACGCCGGCGCCCAGCC
CGTAGTTGGAGTCGTTGGCGCGGTCCACCACCTCCTCGAACGTCTCGAACTTCAGGATGC
TCTGCACCGGCCCGAAGATCTCCTCCCTAGCAATCTTCATGTCATCCTTGACATCCGCAA
AGACCGTGGGCTGTACGTAGTAGCCGACCTTGCCCTGCCTGTCACCCCCAGCGATGCACT
TGGCTCCCTCCTTCTTGCCGGCCGCGATGTAGCCCATCACCTTGTTGAACATGTCCAGGT
CCACCTGAGGTCCCTGCTGCACATCCTCGTAGGGGTTCCCGACGGTCCTCTTCTTGGCGA
GCTCGGCGGCCTTAGCGATGAACT
Megal 68
AAGCCAAGCGGTGATTGTCACTTGTCTGCAAGGCCTCTATCCAGTTCAGCAGCCATCATG
TCCACAAACAAGAAGAAGACCAGGAAGTTGAGAGGCCATGTCAGCCACGGCCATGGTCGT
ATTGGCAAGCACCGCAAGCACCCCGGTGGTCGTGGTAACGCCGGTGGTATGCACCACCAC
AGAATCAACTTCGACAAGTACCACCCTGGATACTTCGGCAAGTTGGGTATGAGGAATTAC
CATTATAGGAAGAACCAGAAGTGGTGCCCCACACTTAACCTGGAGAACCTCTGGACCTTG
GTGCCCAGTGACGTTCGCCACACCCACAAGACCGACGGCAAGGCCCCCGTTGTTGACATT
GTCAAGCACGGTTACTACAAACTCCTTGGAAAGGGAATGCTGCCCAAGCAGCCCATTATT
GTTTGCGCCAAGTTCTTCTCAAGACAAGCTGAGGAGAAGATCAAGGCTGCCGGAGGTGCA
TGCATTCTTCGTGCTTAATTAAGTTCCCCATACGTGG
Megal 72
CCACGTATGAATGGCGGAGCTGTAAGGCTGAAGTTTGCACACAGCTCGGCCCACATTAGG
ATTTAAAATGTCGATTTCAGCAGCCCGCCCGCTGTGCAGCGTGTACAGCGAGAAGAATGA
GCGTACCAGCACCATTCTTTCTCTGCCTGCAGTGTTTAAGGCTCCAATCAGGCCTGATGT
CGTGAACTTCGTTCACCACAGCATGTCCAAGAACAAGCGCCAGCCGTACTGTGTCAATGA
GGATGCAGGACACCAGACCAGTGCTGAATCATGGGGTACCGGTCGTGCTGTTGCTCGTAT
CCCCCGTGTCCGTGGTGGTGGTACCCACCGCTCTGGTCAGGGTGCTTTTGGTAACATGTG
TCGTGGTGGTCGCATGTTTGCTCCCACCAAGCTCTGGCGCCGCTGGCATAGAAAGATCAA
TGTCAACCAGAAGAGATACGCTTTGTGCTCAGCTATTGCTGCCTCTGGTGTTCCTGCTCT
TGTCCAATCCAAGGGACACGTCATTGACAATATTCCAGAGCTGCCCCTGGTTGTCAGCAA
CAAAGTCCAGGAACTGAAGAAAACCAAGGAGGCTGTTGCTTTCCTGAAGAGTGTCAATGC
CTGGGCTGATGTTGCCAAGGTCTACAAATCTCGCCGTCTGCGTGCTGGTAAAGGTAAAAT
GCGTAACCGTCGTCGCATCCAGCGTCGTGGTCCTCTTGTCATCTACGGCGATGACCAGGG
CGTCACCAGAGCATTCCGCAACATCCCTGGAGTCGAATGCCTGAATGTTAACAAGTTGAA
CCTTCTGAAGCTGGCGCCTGGTGGTCATGTCGGTCGCTTCGTCATCTGGACTGAGTCGGC
GTTTGCATCACTGGACAGGATCTATGGTACATGGAAGAAGGCTTCCAAGGCCAAGCAGGG
CTACAACCTGCCTATGCCCAAGATGGGCAACACTGACCTTACTAGGTTGCTGAAGTCTGA
GGAAATCAAGAAGGTCTTACGACGACCCAAGAAGACAGTCCAGCGTCGTGTCCGTCGTCT
CAATCCTCTTACCAACAGGACCCAGCTGCTGAAACTTAACCCTTATGCTTCTGTCCTCAA
GAGGAAGGCCATCCTCACAATGCAGAGATGCATTCAGAAGAAGGCAGAGTTCCTTGCCAA
GAAGAATGGGGTGAAGGTTCCTGCAAAGCCCAACAAGTTCCAGAAGAGGAAACCCTTCAA
GAAAGTCAAGAAGACCCCAGAGCAGAAAAAGGCCGCACACATCAAGCCCAAACTTCAGGT
TCCCAAGAAACCTAAAGCTGCTAAGGCCTCTAAGTAATTGTCATAATGAATAAAAATGTT
ATC
Megal 76
TCCTTTAATAATCCTCAGATACAATTTATTCGACTTCTCCAGCCTCCAGCTTGGCAAGGA
AATCAGCCTTAACCTTGGCGACCTTCGCCTTTCTCTGCTCCAGGGTGAGCCTCTTGGCAT
TCCATCTCTTCTTGATAGGTGCCTTCTTCGCGGCCTTGACACGGGCAGGGTCTGCTCTGA
TGGAGTCATGGGCCTTCTTGTAAATGCCTTCAATAGCATCAGCATTAATTCCTAATTTAA
TGTACTGAGAGAACTGGCGTTTGTAGGCCTCATCATCCTCTTCAGCAAGCTGACGCATAT
AGTTGGCAACATGCTGGCCAAAGATATGTTCACGGTGGACCTCTGCGTTAAATTCCTTGG
ATTCGCCGTCAAATCCAGGGAACCTCTTGCAGCTGTGAGGAATATTTAATCCACCATCCA
CAGCACCCTTCATGGCACCAAAGACCTTAGCACCAGTGCTAGTACGGGCCAGACCAACAT
CAAGGAAACACCTGAATGGGTTAGGTCCTTTCTCAATGGGCTCCACAATAAATTCCTCGC
CAGTAACCTCAGTGGTGCCGATGTATTTCTCGTCCAGGCGCAAGAACTTCAGAAGTCTGC
GGGCCAGAAGCAGACCAGTGCAGTAGGCAGCAGCGTAGTTGGTCAGACCAACTTTGACAC
CATACTTGGGGAGTTCGTGGCTGTAGGCGGCACACATAATCTTGTCACCCTCAATTCTGG
AGTACGCAATCTGGCATGTTATGTCACGGTTGGAGAAACGGACAATAAGACGGTACTTAG
GGGTGTTGTACTTGTTCTTGTCCTGGGTGATGAGGCGTTTACGGGCGAAGTAGTCAGTCT
TTCCTTCACGACGCCTCCTGAACTTAACCTGGTACCTCTTGAAGTACTGCTTGTTCTTGA
CTACTTTGACGAACCCCATTTTGACAAATTTAACGCGGCAACACTAAGGTTACACGTCGT
CCGTGTAACCACTTTGGGTTCCGGGGGAAGTATGGTTGCAAAGCTGAAACTTAAAGGAAT
TGACGGAAGGGCACCACCAGGAGTGGAGCCTGCGGCTTAATTTGACCCAACACGGGAAAC
CTCACCAGGCCCAGACACTGGAAGGATTGACAGATTGAGAGCTCTTTCTTGATTCAGTGG
GTGGTGGTGCATGGCCGTTCTTAGTTGGTGGAGCGATTTGTCTGGTTAATTCCGATAACG
AACGAGACTCTGGCCTACTAAATAGCCGTCGGGTTCACTGCAACCGGCGATAGCTAT
Megal 85
CTGTTAGACTTGTAGATGGCGTTAGTAGCGTTGAAAGAGCTGAATTCGAAGAAAGTGGTC
AGCTTGCTGACCTCAACCTTGTTGATCTTGACACCGATGTAGTGCAGGTAGTCCTGGCTG
TAGGGCTGCAGGTACTTCTTGTACTGTAGCATGAAACCGACGATCTTGTTGTAGATCTGG
TAGAAAGCAGGGTCACGGAGGGAAGTGATGTAGTAGTCCATAGCGGTGGGGACGAATTTG
TAGCCCTTAGCCTGGTAGGGAGCACCACCCAGCACACGGCGGGCAGCCATTTCGTAGGAG
GCGTGGTAGTTGCTGTATCCAACCTTCTCGTACAGGTCAGGGTTCGCTTGCCAGAAGTTA
CCCACCCAGTTGATGGACTTAGAGTTGTAGAAGTCGACTTCCTGGTTGTAAGCCTTGAAC
TGGCCTTTCTCGAGGAAAGACAGGAATTCGTCTTCGTAGTTGCGGATGAAACGAAGGTCA
TCAAGGTTCTTGGGGGTCTGCATAGAGTACTCATCGTTCCTTTGGGCGAATGGGTAGAAA
GCGGTGCTCAGGTAAGGCCTGAATCCGTAGTGGTAGGGCTGGTACCAAGAGAACTGCGGG
ATTTCGCCTAAACCGTTAGACAGTCTCTCCAAGTAGTAACGGGCAAGCAGTTGCTGGTAG
AAGTGGTAGTAGATCTCTCCGCGCCTTCCCTTGAACAGGCCACCGAACAAATCGTCTCCT
TGCCTCCAGAAAGGCATGATAGCGTGGAAGTAGCTGTAGAAAGAGTTCCAGCCGATGTCC
TCAGTCAGGTAAGCCAGTTTGTATTCGTTCTGACCGTAGGTGGTGTAGTCAGAGTAGTTA
GCGTAGTAGTAGTAGTAGTCTCCTTGCTCGATCACTCCGTACTCGGGGTATTCCTCGAAC
GGTAATCCGCGCATCTTGCTGTAGTACATCTTGCTGAACACTTCGGTGTTGGTGAAGAAT
TCAGGGTAGATTTCGTAAAAGGCGGGGAGAACCAGGTTCTTGGTGTCGAAGCGCTGGATC
GCGGCAACGTAGAAGGAGTACGCGAACATACCCTCGTTCAGGTAGACGCGAGCCCAAGCA
GCGGTGTTGTAGTAAGTTTCGAAATCCTTGGCGTAGAAGAACAAGTCGAAAAGAGCAATA
GCCTGAGCCCTCATCTTCTCGTTGAAGATGGAGAAGTCGGCGTACTTGGGAAGGAAGTCC
TTCTCGTACATCTTGTAGAACTTCTCGACTACTTCTTTCTTTTCATACTTGTCAATGTTG
GCCTTGATGTTGTACTCTTTGCCGATTTTGTAGTAACCGGCGTAGGAGTTCACCTGGAAG
AGATCTTCGAAAAGCTCCAGCACGAGGTGCTGGCGTTGCATGGTGACATCGTCAACAGCA
ACAGTCTTCACGTTAGTGAATTCGAACTTGGGGAAACCCACGTTGGGGACGACGCTGGCC
GAAGCCAGAGCCACCAAAGCCGCAAGAACCAGGACAGTCCTCATT
Megal 92
TTTTTAATTTTTAAAATTTTTATGATAGGCATTAAATTACGCTGATGTAAGGGCACCAAC
GTATTCCTTCACAACATCGAGGGCGGGTGATTCTTCACCGTAATCCTTAACTACAACACA
TGAGCATCCAACAATTTTTCGGGGCTTGCCAGTGTTGTCAATTTTGCAGAGACCGGCCCA
CTCTCCCAATTTCTTATTGTCTTCAACCTTAATGATGGGGATCTGGTGCTCGTTGCAGAG
GGCCTCCACAAGCTTCTTGTAGGCAGGCTGGTCACAGTTGTCGGCCAGAAGGCACAGAAG
AGCCTGTCGCTTGTCGAGGGCTTTGGCAGCCTCATGAAGACCATGGGAAAGTCCATCGTG
AATCAAAGAGTTCTTCAGAACTTCCTGAAGCGCAGTGTTCACGTCCATGGCTCCGCCAGC
AACGGGGGCCACAGAGGGAACATCATCGTTTCCGGCATCCGACATTTTGGCTTTGGAGAG
AAGGCCTTCTGTACGATACGTGTGACAGACCGGAAAAGGATGGATGAACGTCTGCATACG
TGG
Megal 107
TGGATGGCGGCGGCGCGGGCAACCCAGGGGTTGAGGCGGACGTTGTTGAACTCGGCGCTC
ATGGCGGGAGCGTCGATGGTCAGGTTGGCGGACTTCAGGTTGGGGGCGAAGCGGAGCTCA
ACCTCGACCTTGTTGTTGTGGGAGTTCTTGGGGTTGACGAAGTTCTCGGAGTTGTACTGC
CAGCCGAAGTAACGGGCAGCGGCGTAGGCCTTGTAGGTGGCGTTCTTGACGCGCTGGGAG
ATGTTGTCGAACTGGATCTGGGCGGTGTACAGGTCCATGATGTTAGCCTGGAGGGTGGCG
TTCTGGCAGGCGGGCAGGAAGTTGTTGCCGCGCTCCATCTGCTGCTCGCAGAGCTTGGAC
ATGGGCTGCTGGTGGACGA
Megal 143
GGAGAATTTTCAGACGGAAAATACTCGTTTGTAACTATTTTTGTGGGAATTTAAACGTGG
GAAGAACGGTTTAACTTCTTGAGCAGCAAGGCAGCAAGTGGAGTCGTCGTCCACCTTCTT
GTAGCCTGTTTTACTTTCCGGACGTGGTACACTTGAATTTGACGATCTCGGCGCCTTTCG
AGTGCTTGACGCAGTGGTACTGGATGCAGCCCTCTTTAGTCGTCTCCGTCCAGCTCACGG
AGGTCGGGTAGCACAAGGCTTCGTGCTTGCAGTCGCCGTCATCGCAACCGTATTCAGAAT
TGTAGGGCTGGTTAGGGTCGGTCTTGTACGGCGATCCGCTCTTCTTCGATCCGGCACTGG
CCATGACGATGCAGGCCAGCAGGGCCGTGACTAGGATGGCGGTCCTCATGGTGCGGCGGG
GCG
Megal 157
CCACGTATTTCCTACTTGGACAGTTTTTCACTGATGTTCACAATTGCAAAGTGTTAAACT
TTAAAACCAGAGTTCACTGTGTGCTGACAGCAAATTAGTTCTTACTGACATGAATGAATC
CCATAGAGGTAATTGCTACAAAAAAATATTAGAAAAAAAGTTCTTTTGTATTTGAGTTAA
GGGGGTTGATTTGTTTGTTACCTGGATTTTACTTGGCTTTGTTAGTTGCTTAAAACACAT
TTTGGAAAATATGTTTATTAATGCTTTTATGAGTACTGTGTTAATTCAATTTTATGAGCC
CCTTGTTTTATTTGGACCAAGCAGCTCTAAGGTTAAAGTTGACACATTCAAGTTTTCCAT
TCCTTTTATTGCATTTAAGAGTACCATTTACCTCATGCTCTCAAGGTGGTATGTCAAATA
GCTTCTCATCTGATTGTATTCAGATATCTATGTTAAAATTACCTCAATTTGTTATATGTA
GAAAAGAGGTCTATTTTCTTCGTAAATTTTGTTATGCTTTTTTACTGTTTCAAGTAGTGT
TGTCAATGTGCTAGTTTTTCTTTATTTGAAGTTTAAAAATGTTCTTGTTAAGTTGTTAAA
TTAGTTTTTGCATTTTACGGTGATTTATTTACCCACATTCCAGTCTCTATAAGAGATATT
GTTGTGGGTTTTCAACTTTCTTCCTCAATGTGTACCTGCCTCTAAATTTGGAGTAGATTC
TTGCACAACAGACTGCTTATTTTGAATGTTCAACAATGCAACGTAATAACAGTGTTTGTC
AGATGTGAAGTAAAGTTCAAAGGGTAAAGTGTCATATTTTTAAAAACTTTGTTCTGAGAT
ATTATGGGTTTATTAATTTTTTGGCTTTGGAAGCATAGTTAGGCTTCAGTTGTACCTTTT
CAACTGTTCCTTACAAGCACAATAAAATGATCTACTTACAAACTGTTACCCGGTGAAAGA
ATTACTGTTGCCAATAAAAGTGAGATT
Megal 183
TTACTAATTCAACATGTGTGACGACGATGTTGCTGCCCTCGTTGTGGACAATGGGTCCGG
TATGTGCAAGGCCGGCTTCGCCGGAGACGATGCTCCCAGGGCCGTCTTCCCCTCCATCGT
CGGCCGACCCAGGCACCAGGGTGTCATGGTCGGCATGGGACAGAAGGACAGCTATGTAGG
TGACGAAGCCCAGTCCAAGAGAGGTATCCTCACCCTCAAGTACCCCATTGAGCACGGTAT
TGTCACCAACTGGGACGACATGGAGAAGATCTGGCACCACACCTTCTACAATGAACTCCG
AGTTGCCCCCGAGGAACACCCTGTCCTGCTCACTGAGGCTCCCCTGAACCCCAAGGCCAA
CAGGGAAAAGATGACACAGATTATGTTCGAGACCTTCAACACACCTGCCATGTACGTCGC
CATCCAGGCTGTCCTTTCCCTGTATGCTTCTGGTCGTACCACCGGTATTGTGCTGGATTC
TGGTGACGGTGTCTCCCACACAGTCCCCATCTATGAAGGTTATGCCCTTCCCCACGCCAT
CCTCCGTCTGGATCTTGCTGGCCGTGACCTCACAGACTACCTCATGAAGATCCTCACCGA
GCGTGGTTACAGCTTCACCACCACTGCCGAGCGTGAAATCGTCCGTGACATCAAGGAGAA
GCTCTGCTATGTTGCCCTGGACTTCGAGCAGGAAATGGCCACTGCTGCTTCTTCAAGCTC
TCTGGAGAAGTCGTATGAGCTTCCCGACGGTCAGGTTATCACCATCGGCAATGAAAGGTT
CCGTTGCCCCGAAGCCCTGTTCCAGCCTTCATTCCTGGGTATGGAAGCTTGCGGTATCCA
CGAGACCACATACAACAGCATCATGAAGTGCGATGTCGACATCCGTAAGGACCTGTACGC
CAACACTGTTCTGTCTGGTGGTACCACCATGTACCCTGGTATTGCTGACCGTATGCAGAA
GGAAATCACTGCCCTTGCCCCCTCAACAATGAAGATCAAGATCATCGCTCCCCCTGAAAG
GAAATACTCCGTATGGATCGGTGGTTCCATCCTTGCCTCCCTGTCCACCTTCCAGCAAAT
GTGGATCTCGAAGCAAGAATACGATGAGTCTGGTCCCTCCATTGTCCACAGGAAGTGCTT
CTAAATTTTTCACCATGACTTTAAAGATTTTACATTCCTATGGCGAGGGGTGTGCCGGAC
AGAATGGCAGGCGGCCATCTCATCGAACATTGTCACCATGCAGTTGTATTATAAAAGTGA
TTCCATCTTTTGTTTATGTTTCATTCTTTTACAAACTGTTAGGCTGCCTTTATTTTATTT
TGAACATCTAGTATTTAAGGTCACCTTCAGTCTGGTGGGTTCATTTTTTAAAATGTGCTT
TTAAGTGGACCGTTCAAGCTCAACTTTCATCATGTAAGATATTTTGGAAAGACGTCTTAA
ACCATTCTTCAGGGAATTTTCATGCGTGTAATGGCTGTTTCCTAAATATTTAAAGCATTT
GGGGGTTCTCGTGAATCCCTTCATCGTGATCACTAAGTGCACTAGGCCAAAGTATTAATT
TATTCCCATGTGCAGAAGTGAGAATCCATTGATGGGAAATAAACATACGTGG
Megal 191
CCACGTATGTGCGAGCAACGTGCGCTTGAGCCGGCTGCGACTTTGTTCCTTGTGCTCTGC
TAAGTTCTTATAATATTCAAGATGCCTGAAGAACCAATGCAGCAAGATGTTGAGACCTTC
GCCTTCCAGGCTGAGATCGCTCAGCTTATGTCCCTCATCATTAACACCTTCTATTCCAAC
AAAGAAATCTTCCTCCGAGAATTGATCTCTAACTCATCTGATGCCTTGGACAAGATCCGC
TATGAGTCGCTCACAGATCCATCGCGCTTGGAGAGTGGCAAGGAGCTGTACATCAAGCTC
ATCCCCAACAAGAATGACCGCACACTCACCCTTATTGACACTGGTATTGGTATGACCAAG
GCTGACCTCGTCAACAACCTGGGAACCATCGCCAAGTCCGGCACCAAGGCCTTCATGGAA
GCTCTCCAGGCGGGCGCTGACATCTCCATGATTGGACAGTTTGGTGTTGGTTTCTACTCA
GCCTACCTGGTTGCTGACCGTGTCACCGTCATCTCCAAGCACAATGATGACGAGCAGTAC
GTCTGGGAGTCATCTGCTGGTGGTTCCTTCACAGTCCGGCTCGACTCTGGTGAACCTCTG
GGCCGCGGTACCAAGATCATCCTGCACATGAAGGAGGACCAGATGGAGTACTTGGAGGAA
CGCAAGGTTAAGGAGATTGTCAAGAAACACTCCCAGTTCATTGGCTATCCCATCAAGCTC
CTCGTTGAGAAGGAAAGGGACAAGGAACTCAGCGAGGATGAAGAGGAGGAGGAAGACAAG
AAGGACGAGGAGAAGAAAGAGGGCGAGGATGAAACTCCCAAGATTGAAGATGTAGGTGAA
GATGAAGAAAAGGAAACCAAGAAGAAAAAGAAGACTGTCAAGGAAAAGTACACCGAGGAT
GAGGAGCTCAACAAGACCAAGCCTATCTGGACCCGCAACCAAGATGACATCACTCAGGAG
GAGTATGGTGAATTCTACAAGTCCCTGACCAATGACTGGGAGGAACACCTGGCCGTCAAG
CACTTCTCTGTTGAAGGTCAGCTTGAATTCCGTGCTCTCCTCTTCATCCCCAGGCGAGCA
CCTTTTGACCTGTTTGAGAACAAGAAAAAGAAGAATAACATCAAGTTGTACGTCCGCCGT
GTCTTCATCATGGACAACTGTGAAGACCTCATCCCAGAGTACCTCAACTTCATCAAGGGT
GTTGTTGACAGCGAGGACTTGCCCCTTAACATCTCCCGTGAGATGCTCCAGCAGAACAAG
ATCCTGAAGGTGATCAGGAAGAATCTCGTCAAGAAATGCCTTGAACTGTTCGAGGAATTG
GCTGAGGACAAGGAAAACTACAAGAAGTGTTATGAGCAGTTCTCCAAGAACCTGAAGCTT
GGAATCCACGAAGACAGCACCAACCGTAAGAAGCTTGCTGAGCTGATGAGGTACCACACA
TCTGCCTCCGGTGACGAGCTGTGCTCACTTAAGGACTACGTTGGACGTATGAAGGAGAAC
CAGAACTCCATCTACTACATCACTGGTGAGACCCGTGAGCAGGTCGCCAACTCCGCATTC
GTCGAGCGTGTTAAGAAGCGTGGTTTCGAAGTTGTGTACATGTGTGAACCCATTGATGAG
TACGTCGTCCAGCAGCTGAAGGAGTTCGATGGCAAGCAGCTCGTCTCCGTCACCAAGGAG
GGTCTTGAGCTCCCCGAGGATGAGGAAGAGAAGAAGAAACGCGAGGACGACAAGGCCAAG
TTCGAGAACCTTTGCAAGGTCATGAAGGACATCCTGGACAAGAAGGTAGAGAAGGTTGTT
GTGTCCAACAGGCTGGTCGACTCTCCCTGCTGTATTGTCACTTCTCAGTATGGCTGGACT
GCCAACATGGAACGTATCATGAAGGCTCAGGCTCTCCGTGACACCTCCACCATGGGCTAC
ATGGCTGCCAAGAAGCACTTAGAAATTAACCCTGACCACTCAGTCATCGACACCTTGAGA
CAAAAGGCCGAGGCTGACAAGAATGATAAGGCTGTGAAAGACTTAGTTATGTTGCTGTTC
GAAACTGCTCTGCTCTCTTCTGGCTTCGCCCTGGAGGAGCCGCAGGTCCATGCTTCCCGC
ATCCACCGTATGATCAAATTAGGTTTGGGTATTGATGAAGATGATGTTCCCGAAATCAAG
GAAGAGGGCAAGGATGTTGAAATGCCTGACCTTCAAGCTGATGCTGAAGATGCGTCTCGC
ATGGAAGAAGTAGATTAAGTAACTAATTAATTTATGTTTTCTAATTTTTCATCTTTCACT
CATGTCGCCAAAGCCATTTTTTTGTTTAATCACGCTACTCAGTTAGGTGTTGAAGTAGTG
TTTCCCTGACTGTCATTCCCACCAGTATTCTGGTCTCATTATGTACCTGTTACCAGTGTT
ATGCTATGCGATC
Megal 193
TGCTTTAAAATATTTATTAGAAATTTTAAAGAGCACACATTTTTGAAGATCTTACTTAAG
GGGAATAAAACGTGAACTGTGGGTGGCACCAATACCGGGTCTTCCGTGCTTGACAGGCTT
GTAGGTTACACTGAATTCTCCCAAGTAGTGACCAATCATTTCAGGCTTAATTTCAACGAG
GTTGAAGGTCTTGCCGTTGTAGACTCCAACAATGGACCCTACCATCTCAGGAACAATGAT
CATGTTGCGGAGATGGGTTTTGACGACATCAGGCTTCTCATTGGGCTGAGCCTCCTTCTT
GGCCTTGCGCAGCTTCTTGACCAGAGCCATTGGCTTGCGCTTAAGACCACGGGTAAACCT
CCTCCTGGCACGAGCGTGCATCAGCTCCATCAGCTGTTCAGCTGGCATATCCAGGAGCTG
ATCCAGGTCAACACCTCGGAAGGTGAACTTCCTGAAGGTCCTCTTCTTCTTCTGTCCATC
ATCGACGTCAGCCATGATTCTGATGGGTCGGTGCAACCTACGTAGAGAAAAGAGAAAATG
AAGAC
Megal 199
CGTATCTTGGTTAACTTAGATTTATTTACAACGATGATGGTAATCTACATAGTGCTTGAA
TAATAAACACAGTAACTGTTAAGTCCACATCAGCATACATGTGCAGATCACAGGGCAGCA
CACCATTTGAACCATATAAAGTTTAGAAAATTGCAGATAAACTTTCTACACAACTTGTTT
CAGGTCGGGATCTGTGAATTTCATGGGTGGCAAATCTTGGACATTGGCTCCCTCTTTGAA
TCCATACATTTTGTTCACACGATCCAGTTCTGCAGCTAATTCCTTCTGAATTTCAGCAGT
GGGCTCCACCATCTTTCCACCACTGCTCTTTTGTTTGTATTCCCTGATCTTGTCAACAAA
GAGCTGCTGAATGGGATCTGAAGCCTTTTGAGCGGCAGGCACACAGATACCGAAGTTCCT
CCTCAACACTGCCGGAGCCTGGCGGACACTGACGAGTACTTGAGATAGCACCATCTTGCT
AAAGTTGAACTTCCTTCCTGAAGGTTATTTGACCGACCAGCTCAGCTGCATACGTGG
Megal 202
CCACGTATGTTCTCAAAATTCGGAAATTTAATAACAAATTTTCATCAAGGTACCCACGAG
CGAGTAAAACGTTCCTAATCACTTGTTTCGAAAAGGCAGTACACACTGAACGCTCATGTG
CAGAATAAACGTTTAAGGCTGCGCGCTGCACGACTCGCACTGCGACTGCAACGCCTCAAT
ACACACCATCTGTACGAGTGTCAACTCGGTCAGTGATGCGTCGGGGCTGAGGCAGGCAGT
CACCGGGGCTCTACTCGGCGACTAGAGCTTGTTTGCAAAGAAGGCCCCGAGGACCAGCCT
CCGCCCAGGACGCAGCTCTGGCTGCAGTGCTGCTGCCTGCCGGCTTCCACCTTCGCAGTG
ACGTGCAATCGCCCGATGACCCGCTGGATGCGTACGTCAACCGTAGCCGGCCGTGTCCCG
GCGAGCGCAGACTGCGCTCCACGCAGTGCACGGCCGGTTCGCAAACTGACTACCTGAACG
TCCAGTTACAGCACACCTGACTGAGACACTTCCTGCCCGGGGTGTGCAGGCCGAGCCCCC
ACGATTAGAGATCGATGGGTGCCAGATCACCAGCGCCGCGGGGGAGACGGGCGCACGCCC
GGGGAGGAATAAGTCCGCCACAGTGCAGGAACAACTGGCCGCCCAGGCCATTTTTTCAGT
TCAGTTCAGTTTCAAGTGTCAGTATTTGCAAGCCGCGTAGAATCCAGACGAAGCTTCGAA
GAAAGGCACTTCGCCAAAAGGCAGTGGAAGGGATAGAATATCAAGGAATGCCAAAGTAAC
TCGTGGGTTAATGGAAGAAAGGATGTGGCAACCGAACACAACAACCACACCTCTGAAGTG
ACGTGGAATCGCGTGAGGCCTGTGGAAGCACAGGTTCGTCACAGTACCAGCCGAACGTGG
CAAGGCAAGCGCCGGTGCGCTCCACCGCACGACGATAGGTTTGTGAAAGGACTACCGGAA
CACACATTTACAGCACACCTCGAACCGACACTTCCTACTCGGCGTGCGCAGGCGAAGCCC
ACCGGGCTCGAGATCGATAGCGCAGGGCCAGATCACCGGAGCCGCAGGCGAACGCGGGCG
TACACCGGGGAGAAATAAGTCCGCTACAGTGCAGAAATAACTGCGCGCCCGGCCCGCAAA
ATTTGATATCTATTTCTTTATGTTTCAGTATTGCTGTGGTAAATCCTTTGGGCTACTCGC
ACTTCCGCGGCCTTCAAGAGAAGCCACTTCACCAAGAGGCAGTTAATCGAACGGAGTTAC
ATAAAAAGACAAAGAAAAACAAATCTCAGTTTCAAAAAAAAAAGTAGGGGCTGCTTAGTC
TGGCCCTTCATGTGAGGCCTCTCTGGCTCGAGCAGTTCTACCCAGCGCAGCCCTCACAAT
CACGAGGGCACGCAATCCCTCTCACGACCGG
Megal 215
AGGATTGTGCGAGTGGATGGGATGCAACCCCACCAATTAAGATCAAAGTGCCAACAGTAA
GCACACATTTCCATCTTACCTCTCATACTCCAAGTCAAGAATTTTGTGGCTGCATGAACT
CAATTTACATGAACTTCAATATATGAAAATAAACCACAGCAAAACCTGACTTGAAATAAT
AAGGAACATGTGTAGCTCACTGCCAGTATTTGATCTTAAACTTAAACGCACGTGAAACAG
TTTATTCCTCAGCAACTTCAAGATCTCCGCTGTTAATTTCGTCAATGAGGTCGTGAGGTG
CCTTTCCGTCTACGGTGCATCCAACAGATTGGCAGGTGCCAAGAACTTCCTTAACGGTGC
CCTTCATTTCCCTAGCCATGGAACGCGGCCTCATAACCTTGGCGATGCTAAGAACGTCAT
CCAAGGAGATGTTGCCATTGTGCTTAACGTTCTTGACCTTCTTTCTGTCACGTGGGGGTT
CCTTCAGGGCCTTAATGACAAGGGAAGCAGCTGATGGCACCACAGAAATGGCAGCCTGTC
TGTTCTGGATAGTAAGGCATACTGTGATCTTCAGTCCCTTCCAGTCTGAAGTAGCCTTGG
CAATGTCGTCACCAACTTTCTTGGGGGACAGACCAAGAGGACCAATCTTGGGGGCAAGAG
AAGATGTGGCACCAACTTCACCTCCAACACACCTCAGGTACACTTTCTTGACTTCATTGG
GATCAAACTTGGGAGGCATGGTGAATTAGTTAAAATAACTGTTTACAGAAAAGGATCTGT
ACTACTGGCGATGCCAGACGATAAAGAGTGACCACACCGAAAGGGCCACGACTCCACCAC
GACACCCGCTACTCAAGATACGTGG
Megal 236
CCACGTATCAATACATATACTAATAAAATATATACACTTACAGTATAGGTGCTGATGCCG
TGTTGAATACTACTCTATTGTCATATAATGGTGTTAATAAATATCTATTGCAAACTTCTA
ATGATATAAATAATGCGTACTACTCAATGCTACAACTACTATTTCTATATACACTATTAT
GGCTGGAATAAATAAAATAAAAATATATAAAACTATTACATGGCATCAACTGAGTAACAG
GTAAGTAAAACTAGAACAGAAGTCATTCACATTCTTTCAAGTTGATCGAACAGTCTAAGA
AACATTGGTACACCAGAATCTATATTGAGAAATTCTGATGTCCACCTTACTCATTATGCT
AACACAAGGCATCTAGACATCAGTTCTAATTCTACCGTTCGGAAGGCTCTTATTCGTTGT
GGGCGACGTAGACTTCGGGCGTGTGCTTGTGGTAGATCAGGACATCCTGGAACCACATGT
TCTTGAGGTTCTGGACCTGCCATTGGTGCAGAGGCCTGTCCAAGGGGTAGCCGAGCGGGT
CGCTTGTGTAGTGGCGAGCGCCGCTGCCGAGGCCAAGGGACAGTTTGGAGTCGAAGCCGG
TTCCGTAGAGCACGTTGGGGGCGTGGAACTCGGAGATGTAGACCATCACGACGTAGGGCA
TGCCTCCGACGCGACCTTTAGGAAGAAGCAGGCGCTGAGGGAAGCTGTCGATCTTCTGGG
TCGGGTCGTAGAGGTACTGCTCGTTGGCCTCAAGAGCATGGACGACCTTGTCGTAAATCT
CGTACGAAGACGACAAGTCCTTAACGAAGAATTGGTTGTCGGTGGACGCACGCACAATCA
TGTTCTCTCCGGCGTTCAAAGAGTAAGTGAATTGGTCGAACTGGAAGAAGTTCTCCGTGT
TCAGGCCCAGAGGGATGATCTTGCCGTAGCTGTCGTACTTGGGAGCGAGGAACAGTCGGA
CGACGACGTTCTTCGGGGCATCGCTGTGCACGTTCACACGGACGCTGAAGATCTTGTGGT
TCAGGCGCGGGTGCTGGACCACGACGCTCTTGCCGTCGTAGAAGCCCTTGTTCTCAGCCT
CGCTCAAGTGAAGGTGGTTGGTGACGTTCATGTAAGAGTAGTCGAAGTAGGTAACAAGTT
TGTCGACATCAACTTTCTCAATCTTGACTCCAGGTAAAGCAAGCTCTTCGGGCTTGTATG
CGGGAAGCTTCTCTTGCCACAGAGTGAATAGTTTCATCACTCTCTTCCAGATCATGTAGA
ATGCAGGGTCGCGGAGGGAGGTCTGGAACTGCTCAAGGGCCGAAGGAAGGACCCATGGGA
CTCCATTCCAGTAGAAGGGTTCATGAACGTAAGAGCTTCCGAGAAGAGCCTTCCAGACGC
TGATGAAATCTTTGTAGTATTTGCTGTTGGGAGAGTCAACATTGGCCTCAATCAGCCTTC
CAAGAACATCAATGGCTTCCGGGTGGTGAATGTCGACGTGCTCGCCAGTTGAGGTAACAA
TGTATCCCATCTCGATGGCATCGCGAATGCGGCGTTCGTAGTCGACGATTTCCTTAATTT
CATCAACCAACCAGGGTTGCTGGAGATAGAGGTAGTTCGGCCTAACTGGGTAGGGGATTC
CGCTGTGCCATAAGAGCCCAGATGAGTAACCCTGCTCAACAATATCAGTACCGAGCTCCG
TGATTTCACCGAGTCCGTTGGATAATCTCTCCATGTAATACCTAGCAAGAATTTGCTTGT
GCAAGAACCAGAACCATTCTCCACGACGGTCTTTCACTAAAGGTACAGCTTCGTCTCCGA
GCCAAGCGGGATACATCAGATGGTTGTTGTAGTAGTAGTTGTTAAGGCCGTAATCGTGGG
TGAAGTAAGAAACAGGCATTTCCTTGCTGTAGTAAGGCCATACAGTAGTGTTCCATCTGA
TGACAACATTGTTCTCCCATTTGTAAGTGGATGGGTAGTGCTCCATCCAACGACTACCGT
GGGTTGTGATTCTCTGAGCAGTGGTCATGATTTCACCATTGTTGAAGAAGGACGGGAAGA
TCTCGTATAGCGGAGGCACAATAAGTCCTTGCGTATCAGGTCGGTGGAGGACTGCCACGC
TCAAGATGTACACAAACATGTACTCGTTAACATGGTATCTGACGTACAGAGCGGTCTTGT
AGAACGTGTCCCAAGATTTGGCTGAGTACAACAGGTTGAAGAAAGACTTCACTTGGAATA
GATGGTAACCATCTAAGACCGAGAAAGGTAAGCCTTGAGGAAGAGTCCATCCATACTCGA
GCATGTCCGAGCAGATCTTGACGGCAGTAGCGTTGCTGTATTTGTCAACGTTCTCCATCA
ATTTCCATGACTTGGCGATCTCAATGTGCTCGGGCAGATGAAGAGGCTCGTGAGTGTGGA
AAAACAGCTGCAGCAAATTTTTTTGTGCTTCCAGGTCCTTCTGCCCAACGACAACCGGTT
GCATATGCTCAGCAACAGGCACGGGCTCAGGGGCGGCCAGCCCACTGGCCACGAGCGCCA
GCACACAAAGCACC
Megal 238
GATGACGTCACCGTACAGGATGTTCTGGGGGAAGCAGGCGGCCTGGTTGGCCTTCTGCTG
CTGCTCCTTGACGGAACCGGAGGGGTTGATGGCCCAGGAGGCGGCGAACTGCTGGGGGTT
CTTCAGGACGCAGTTGCGGGGGGCGGTGAAGTCGGTGGTCTGCTCGCCGTCGAAGTTACC
GCAGAGACCGCGGACCTCGCCACGGTAGGACTGGCTGGCGAAGAGGACGATGCGGGAGCC
GTCGTACAGGATGGTGAGCTCCTGCTCGGGGGCCCAGACCTTGACGGTGCCGGAGGGCAG
GGGGTACAGCTGGGCGAGGATGTCACCCTGCTGGTTGCGGAGCTGAGCGCCCTGGTTGGA
GGAGAAGGAGACGGAGTGGCCGTTCTGCTTGATGTTGGCGTAGCCGTTGGAGCTAGGGGT
CATCTCGATGACGTCGTCGCCGAGAACGATCTTGACCTCCTTCTTGTCGTGGGAGCTGCT
GGCGTCGCGGACCAGGACGGAGACGTAGTTGGTGGCGTCCTCCTGGCTGGAGGAGCTGGA
GTCAGAGCTGTCCTTGGGGGCGGACTGCATCATGACGTGCCAGTTGTTGCCCAGGTTCAG
GGGGTAGGTCTTGTTGTCGAAGGTGTTGGCGGCGGAGCGGTCAACGACGCAGACGGGGAA
ACCACCACGCAGGGCACGGTAGGCGACGATGCCGGACTGGGGGTACATGGGGTGGATGGC
GGCGGCGCGGGCAACCCAGGGGTTGAGGCGGACGTTGTTGAACTCGGCGCTCATGGCGGG
AGCGTCGATGGACAGGTTGGCGGACTTCAGGTTGGGGGCGAAGCGGAGCTCAACCTCGAC
CTTGTTGTTGTGGGAGTTCTTGGGGTTGACGAAGTTCTCGGAGTTGTACTGCCAGCCGAA
GTAACGGGCAGCGGCGTAGGCCTTGTAGGTGGCGTTCCTGACGCGCTGGGAGATCTTGTC
GAACTGGATCTGGG
Megal 312
ATTCAACGGCCCTTTCACGTACTCGCATGGCAAGATGTTCGCGGCAGGAGCGAAAATTCT
GAAAGCGGGTGGCGCTGAGCCCGATGCATTTGAAACTTCCATCTCCCAAGCTCTCTTGGA
GCTGGAGATGAACAGTGACCTGAAGGCTCAGCTACGTGAGCTGAACATTACTAAGGCTAA
GGAAATCGAGTTGAATGGCAAGAAGTCCATCATCATCTACGTGCCCATGCCTCAGTTAAG
ACTCTTCCAGAAGATCCAGACTAGGCTGGTTAGAGAGCTTGAAAAGAAATTCAGCGGCAA
GCACGTTGTGTTCTGTGGAGACAGAAAGATCCTGCCCAAGCCAACCCGTAAGACACGTAC
TCAAAACAAGCAGAAGCGACCAAGGAGCCGTACTCTGACCTGTGTGTACGATGCCATCTT
GGAAGATTTGGTGTTCCCTGCCGAGATTGTTGGAAAGCGCATTCGTGTCAAGCTAGATGG
TTCTCAGCTCATCAAGGTGCACCTTGACAAGAACCAGCAGACAAATATTGAACACAAGGT
TGACACCTTTGCTTCTGTCTACAAGAAGCTTACAGGAAGGGAAGTGTCATTCGAGTTCCC
TGAACCCTACTTGTAAATGTTTCTATCAACTATTAAATTGATTTAAAAAA
Megal 346
CCACGTATAGCTTCCCCGTTGAGCACTCACCAACCACATCCAATCAAAATGAAATCCTTC
GTCGCTTTCGCCCTGTTCGTGGCCGTGGCCACCGCCGTGCCCGTGTCCACCGACCCTAAG
GACGCCGAGGTCACCAAATACGTCAACGACAACATTGGCGTTGAGGGATTCCAATACGCC
GTGGAGACCTCCAACGGCATCGCCCAGCAGGAGCAGGGTCAGCTGAAGAACGTCGGCACT
GAGAACGAGGCCATCGAGGTCCGCGGCCAGTACTCGTACCCCGGTCCCGACGGCGTGGTC
TACACCGTCACCTACGTAGCCAACGAGCTGGGCTTCCAGCCCCAGGGTG
Megal 360
AAGCTTGACTGTGTTCATTTCTTCAGGGTTTCCGGTAGCCCAGTGAGTGGCACGTAAAGG
TTCAACAATGGCACCAAGGAAAGGGAAAGTTCAGCAAGAGCAGGTGCAGGTTCACCTGGG
CCCCCAGGTTAGGGAGGGCGAGATTGTTTTCGGAGTGGCACACATCTATGCCAGCTTCAA
CGACACATTCGTTCATGTCACTGATCTGTCCGGAAGGGAAACCATCGCCCGTGTCACTGG
TGGAATGAAGGTGAAGGCTGATCGTGATGAGGCTTCACCCTACGCTGCTATGTTGGCTGC
TCAGGATGTTGCTGAGAAGTGCAAGGCTCTTGGCATCACTGCTCTTCACATTAAACTGCG
TGCTACTGGTGGCAACAAGACCAAGACTCCCGGCCCTGGTGCCCAGTCTGCTTTGCGTGC
GCTGGCTCGTTCTTCAATGAAGATTGGACGCATTGAAGATGTCACTCCTATTCCTTCAGA
TTCCACCAGGAGGAAGGGAGGTCGCCGTGGTCGCAGATTGTAGGAGGAAAATATTTTGCC
AATAAATTTAAGTTTCCCCCATCTGGGAA
Megal 362
TTTTTTTCTTGTCATTTTTCTGAGCTTTTTTCCATTCTTCTTTATCCCCTGATATTTTTA
TTGGACAAAAATGACCATGTGCTGGTATTCAATCTTTTAATCCAATAGCAATTCCTTTAA
TAAATACACTGATTCTTTTAAGATCAGGAATATCTTTAACAGCTTCCCATCATTATTTAA
TGTTAGGAAATAAAAAAAATCAATCATCTATATTGTACTAACAGTAGTTTTAGGAGTTTA
CTTTACTATTCTTCAATATGTTGAATATGCAGAAGCATCTTTTTCAATCGCAGATTCAGT
TTATGGATCAACATTCTTTATAGCAACAGGATTTCATGGAATCCATGTAATTATTGGAAC
TCTCTTTCTTATGGTTTGCTTAAAACGAATATTAAATA
Megal 370
TGTGTGCCTTGGGAGACCCGACCACGCCACGTATGTAACGGTCGGTCGTGTAGCGACGGG
AGAAGCTTAGCTACTTGAGTTCGAAGTATTCGTCCTGTGATATCCTAAAGAGAAAGACTG
AAATGGCTGCCCCAGCTATTGGTATTGACTTGGGCACCACCTACTCGTGCGTGGGTGTGT
TCCAGCACGGCAAGGTTGAAATTATTGCCAATGACCAGGGCAACCGCACCACACCCAGCT
ATGTGGCGTTCACTGACACTGAGCGTCTCATTGGTGACGCTGCCAAGAACCAAGTTGCCA
TGAACCCCAGCAACACCATCTTTGATGCCAAGCGTTTGATTGGTCGTAAATTCGAGGACT
CCACTGTCCAGTCTGACATGAAACATTGGCCATTCACTGTGATCAGCGAGGGTGGCAAGC
CCAAGCTGAAGGTGGAGTTCAAAGGCGAAGCTAAGACCTTCTACCCAGAGGAAGTTTCAT
CCATGGTCCTCACCAAGATGAAGGAAACTGCTGAGGCTTACCTCGGCAAGACTGTAACCA
ATGCAGTTGTCACAGTTCCTGCTTATTTCAATGATTCCCAGCGTCAGGCTACCAAGGATG
CTGGTACCATTGCTGCTCTCAACGTTCTCCGTATTATTAACGAGCCCACTGCTGCTGCCA
TCGCGTATGGTCTTGACAAGAAGGGCAGCAAGGAGAGCAATGTCCTCATTTTCGATCTGG
GTGGTGGTACTTTTGATGTGTCCATCCTGACCATTGAGGATGGTATCTTCGAGGTCAAGT
CCACCGCTGGTGACACCCATCTTGGTGGTGAAGATTTCGACAACCGCATGGTGAACCACT
TTGTCCTGGAGTTCAAGCGCAAGTACAAGAAGGAGCTGACCTCCAACAAGAGGGCCCTGC
GTCGTCTGCGCACTGCCTGCGAGCGTGCGAAGCGTACCCTGTCATCCTCCACCCAGGCCT
CCGTCGAAATCGACTCCTTGTTCGAGGGCATCGACTTCTACACCTCCATCACCCGTGCCC
GTTTCGAGGAGCTCTGCGCCGACCTGTTCCGTGCCACCATGGACCCCGTCGAGAAGGCTC
TCCGTGACGCCAAGATGGACAAGTCCTCCATCCACGAGATCGTCCTGGTCGGTGGCTCCA
CCCGTATCCCCAAGGTGCAGAAGCTGCTCCAGGACTTCTTCAACGGCAAGGAGCTGAACA
AGTCCATCAACCCGGATGAGGCCGTCGCCTACGGTGCCGCTGTCCAGGCTGCCATCCTCC
ACGGTGACAAGTCTGAGGCTGTCCAGGACTTGCTCCTGCTCGACGTGGCTCCTCTGTCCA
TGGGTATCGAGACCGCCGGAGGCGTGATGAGTGTCCTCATCAAGCGTAACACCACCATCC
CCACCAAGCAGACCCAGACCTTCACCACCTACTCTGACAACCAGCCCGGTGTGCTCATCC
AGGTTTACGAGGGTGAGCGTGCCATGACCAAGGACAACCACATGTTGGGCAAGTTCGAGC
TCTCTGGCATTCCCCCTGCACCCCGTGGTGTTCCTCAGATTGAGGTCACCTTCGA
Megal 376
CCACGTATGCTGGGGCTCGTGTTGGCTGAACCATCGATAGGGCCATCCTCTTTTCTCTTG
CTCTAGGACACCAGGAACACACACACATTCACAATGGCGGATGATGAAGCGAAGAAGGCC
AAACAGGCCGAGATCGACCGCAAGCGCGCTGAGGTGCGCAAGCGCATGGAGGAAGCCTCC
AAGGCCAAGAAGGCGAAGAAGGGTTTCATGACCCCTGAGAGGAAGAAGAAGCTCAGGTTG
CTGTTGCGTAAGAAAGCCGCTGAGGAGCTGAAGAAGGAGCAGGAACGCAAAGCTGCCGAG
AGGAGGCGCATCATCGAGGAGAGGTGCGGCAAGCCCAAGAACATCGAAGACGCCAATGAA
GATGCACTTTCGAGGGTTTGCAAAGAATACCACCAGCGCATCGGCCAACTCGAAGACGAA
AAGTACGATCTGGAATACATCGTTAAGAGGAAAGATATGGAGATCTCCGACCTGAACTCT
CAAGTCAACGACCTTAGAGGCAAATTCGTCAAACCTACACTAAAGAAGGTGTCCAAATAC
GAGAACAAATTCGCCAAACTCCAGAAGAAGGCCGCTGAGTTCAACTTCCGTAACCAATTG
AAGGTCGTCAAAAAGAAGGAGTTCACTCTCGAAGAGGAAGACAAAGAGAAAAAGCCTGAC
TGGTCGAAGGGCAAGCCAGGAGACCAGAAGGTAAAAGAGGAAGAGGTTGAGGCATGAAGT
TAATAACTTAATGTATCCTATAAGACCTTGTTCGTGCCAGCTGACCGCACCTGTTCACCC
AAGCCTGGGCGAACACCAGCCCATGGCAAATTCCTCCATTATGTATATGTATTGTCCGAA
ACAACACGTCTACCATTTCGAACATACGTGG
Megal 378
TCCGTTCTTTCCACAGCAGGTCAAAATGGGTATCTCCCGGGACCACTGGCATAAGAGGCG
AGCCACCGGAGGCAAGAGGAAGCCCCTCCGTAAGAAGAGGAAGTACGAGCTCGGCCGTCC
CGCCGCCAACACCAAGCTTGGTGCCCGTCGTATTCACACTGTCCGTACCCGTGGAGGTAA
CAAGAAGTACCGTGCTCTGCGTCTTGACCAAGGAAACTTCTCTTGGGGCTCTGAGTGCTG
TGCCCGTAAGACCCGTATTATTGATGTAGTATACAATGCTTCCAACAACGAGTTGGTGAG
AACAAAGACCCTTGTCAAGAACGCCATCGTCGTTATTGATGCTACACCTTTCAGACAGTG
GTATGAGGCACATTACGCTGTGCCCCTTGGCCGCAAGAAGGGCGCCAAGCTGACTGAAGC
TGATGAGGCCCTCTTCAACAAGAAGAGATCAAAGAAGGTCGAAAACAAGTACAAGTCCAG
GCAAAAGCTGGCTAAGGTTGAGCCTGCAGTTGAGGAACAGTTCCTCACTGGTCGTCTCCT
TGCTTGCGTGTCAAGCCGACCTGGTCAGTGTGGTAGGGCAGACGGATACATCCTTGAAGG
CAAGGAATTAGAATTCTACATCAGGAAGATCAAGGCCAAGAAGGGCAAATAAACATTTGG
TGACATGTCTCCGAAGTGTTTCTGTGATTCATTAAGGGAATAAATGTCATCTT
Megal 408
ATTTAAAACAAAATTAAAAATTAGTAAATTTTAAAAAAATATAAGAACTCGGCAAAACAG
CTTTCGAATGTTTAACAAAAACATTGTCTCTTGAAATTTATATGAGGTACAACCTGCTCA
GTGAAAATTAAACAGCCAGAATATGCAAAGGTAGCATAATAATTTGTCTTTTAATTGAAG
GCTTGTATGAAAGGTCAAACGAAAAGCTAACTTTTT
Megal 419
CACTCTTAATATTGTAGTTCGATTATATTGGGCATTTTCTACCTTCCTCTCGTTTCGAAC
GGCGGTTTTCTGAACCGAAATTACGTTCATTATCTTCATCCGGCGTAACCCTCTAACACT
ATGGGCAAGGTAAAGTGCTCAGAACTTCGTCTCAAGGACAAGAAGGAGCTGACCAAGCAG
CTCGAGGAGCTCAAATATGAGCTCAGCAATCTCAGGGTGGCGAAAGTCACCGGCGGTGCT
GCTTCAAAGCTGTCAAAAATCCGTGTAGTGCGTAAAGCCATTGCCCGTGTGTACATTGTC
ATGCACCAAAAGCAGAAGGAGCACCTTAGGAGATTCTACAAGAACAAGAAGTTCAAGCCC
CTGGACCTCAGGCCCAAGAAGACCCGTGCTATCCGTCGTGCCCTGACCAAGAAAGAACTG
AGCATCAAGACACCCAAGGAGCTGAAGAAGAGGACAAACTTCCCTCCTAGAATGTTTGCA
GTCAAAGCTTAAGTTCAAATCAATATACGTGG
Megal 471
TCTGCAAGTGCTCGGGGCTGAGAGTTCAAGATCTAAAATTTGTTTCTTACTCGGGGTTCA
CACTTGGCAGCCTCAAAATGCTCTCACGACTTGCGTCCAGGGCAGTGGCTCAGAGCCAGT
CATTGGTGTCTCGACCCATGATTGTCTCTGTCCAGAAGGCTTCATCTGCTCCATCAACCG
ATTCTGACAAGCGTGTTAACCAGAGTCTGGAAGATCCCATTGACTCGCTCCCAAAAATCA
CTCCCAAGCTGACAGAGAACCCAGAGCGTGATCTTGTTAACTTCCCCCGCCCAGTGCAGA
AGGAGCAACCTGACCCTGTCCGACTTGGTTTCATCCCAGAGGAATTCTTTGAAATCTTCT
ACAAGAAGACTGGTGTAACTGGACCTTATGTCTTTGGTGCTGGTGTGCTTACTTGGCTGC
TGAGCAAAGAGATTTACGTTTTGGAGCACAATTTCTACAACGGTCTCTCCTTCCTTTTGA
TCCTTGGTATCATCCATAACAAACTTGGACCCAAGATTGCTGAGTTGGGAGACAAGGAAC
TTAAGAAATGGGAGACTGAAATCCGTGAGGCTCAATCACAAGAGAAAGTTTCACTTAAGG
AAGACCTTGAGGAACTCGATGCTTTCAATAAGAAAATTGAAGTCTACAAGGACTTGATGG
ATGCCAAGCGTGAAATTGCTGCTGCTGCTCTGGAAGTGACCTACCGTCAATGGTCACTTA
ATGCTTACAAGGAGGCCAAGAAGAGGTTAGACTACCAGTTGGATCTTGCAAATGCTGAAC
GCCGTGTTTCCCAGAAGAACATGTCTTCCTGGATTACCGACAGTGTCCTGAAGTCTATCA
CTCCTGCTCAAGAAGCCGAGGCCCTGAAGAAGTGCATTTCAGATTTGAAGTCTCTGTCTG
CTTCTGCTTAAGAAGTCATTTTAAGTAGTCTGTACACAATCTTTTGAGAAAAATTAAAAT
AATTCAATTTCAGAACTTACTAGGCTGTTAGGCAAGGGATGTACTAAAATTGCATAGCTT
GCCATGCAAGAAGGAAGAATCAGTTAAAACATCTTGTACAAAGTTTT
Megal 475
GGTGTCTCCCACACCGTCCCCATCTACGAGGGTTACGCCCTGCCCCACGCCATCCTCCGT
CTGGACTTGGCTGGTCGCGACTTGACCGATTACCTCATGAAGATCCTCACCGAGAGGGGT
TACTCTTTCACCACCACCGCTGAGAGGGAAATCGTCCGTGACATCAAGGAGAAGCTGTGC
TATGTCGCCCTGGACTTCGAGCAGGAGATGGCCACCGCCGCCGCCTCCACCTCCCTGGAG
AAGTCCTACGAGCTTCCCGACGGTCAGGTCATCACCATCGGTAACGAGAGGTTCCGTTGC
CCCGAGGCCCTGTTCCAGCCTTCCTTCCTGGGTATGGAATCTTGCGGTATCCACGAGACC
GTGTACAACTCCATCATGAAGTGCGACGTTGACATCCGTAAGGACCTGTACGCCAACACT
GTCATGTCCGGTGGTACCACCATGTACCCCGGTATCGCCGACAGGATGCAGAAGGAGATC
ACCGCCCTGGCTCCCTCCACCATCAAGATCAAGATCATCGCTCCCCCCGAGAGGAAGTAC
TCCGTATGGATCGGAGGATCCATCCTGGCTTCCCTGTCCACCTTCCAGCAGATGTGGATC
TCCAAGGAGGAGTACGACGAGTCCGGCCCTGGCATCGTCCACCGCAAGTGCTTCTAAGCT
GCGCGACCTTAGTGCTGTGTGTTGTGTT
Megal 491
GTTTTTAATTTTATATTAAAGTAGTTCAAACAACTGGTGCAGCAATGGGTGCAGCATCAG
GTTTGCTGGCCTTCACATCACTAGACGGCATAGAGGGAAGGATTTCTTCTTTTGGCTCTA
CCACAGAGACATTGTCTGGAAGAGGCTTCTTGGGACCAGTCTTGCCATTAGGATCCCAAG
GCAACATAATTTTAACCTTAATACCAAGCACACCCTGCCTGAGCAACACATGGCGTGTAG
CTGTGTCGACATAGTCATTGGTGGGCTCACCACTGTGGATCATCAAGCCATCAACGAACT
TCATGGACTTGGCACGCTGTCCTCTCAGCTTGCCAGAGACCACCACCTCACAACCCTTCG
CACCACTCTCCATGATGAAACGGAGAACACCATAGCAGGCCCTCCTCACGGCAAGACCTC
CGATCAGCTTGTACCTAAGCGATTCAGCCTGAGCAATGGCGCACAAACCACGAGTGGCAA
CCTTCTCAGCGTACAGTTCAACAGAGTTCTCAGGGAAGTTGAACCTCTTCTGGACAACAG
AGGTCAGCTCACGGATGCGTCTGCCCTTCTCACCAAGAACATTCTGGGTGCGGGTGGCCA
TGATGATGATCTCGGTGCGGGAAGGGGTCACACGGACCTCAACACCGGAGTAACCATCTT
CAGCGAGCTCACGAGTGAGGAACTCGTTGAGCTCAGCTTTGAAGACTCCGTCTCCAACGA
ACTTTCGTTTCTTTGAGATGGTGGTCGTCATTTTGCTTAACACACAGCACCGCACATGAA
A
Megal 533
GTTTATTTCGTCGTATCAAGATAAAGGATTGATAATAGCAAGTAGGCAATAGTGTTAAGT
GGTAACTTATGCGGTGACTTTATTTTCTTGTCATCATATCATATGTGGGTTGGCAGGACA
ATCCAAGCAGGGAGGACGATGATTGTCGCGCTTAGAACTTCCAGAGGTTCTGCAGGTTCC
TCTGGTGAACGTTCTCCCTGATGCAGTCGTAGATAGCCTTGGCAGTGTCTTCGGGGACTG
GCTTGGGTTGACCAGCTTTATTCTCGCAGTCGTTGGCAATTTCCTCCGCGACCTTGTATT
TCTCGGCTTCCTCGGGCTTGCCGTCGAGGGCCATCTTGGCCATAGCCAGAATGTTATCCT
TCGAGTATTTGTCACTGGCGTCCATGATTTTGAAGGCACGGAACATGCACAGCGTCAATC
TCTTGGCGAAGTCCGTATTAACTTCGTGCTTCTCCTCGAGTTCCTTGAGCTCAGCATCGG
TACCCTTGGCTTCAGCCACGCACTTCGCCTTCTGCTCCAGGGCAATCTTCTTAATCGCTT
CCTTGTCCAAGGCAGAGACGGATGCCACCAGGGCGGCGGCGGCGACCAGGATGAGGACCT
TCATGATGGCGGCGGGGTGCTGCTGACGGTAAAGCGTGGCTGCTGGGTGGCGTCATACGT
GG
Megal 537
TCCGAGCATGGCTGGAAGACCGGCTCCGAGTACAAGTACCAGGTGCGCGGTCGCACCCTG
ACCGCCCTCCACCAGGTCGCCAACCAGTACGCTGGTGTCTTCATGAAGGCCCAGCTGTCT
GTGCAGCCCAAGTCCGAGAACGTCCTCATCGCCAAGGTTTCCAACGCTGAATACGCCAAG
GTCAACGAGCAGATGCCCGCCGGCTGGGGTACCCCCATCCCTACCAGCAAGCTCAGCTAC
CACCAGCTCCCCATCAGCAACAAGCCCTTCGAGATCAAGCTCAAGAACGGTATCGTCGAT
GAGCTGATCGTCAGCAAGAACATCCCCACCTGGGAGGTGAACATGCTCAAGGGTATCGCT
AGCCAGCTGCAGATTGACACCCAGGCCGAGAACCTCATCAGCTCTCGCATCAACAACAAG
CCCAGCCACGGCTCCCTCAACGGCGTCTACAAGACCATGGAGGACTCCGTCACCGGCGAG
TGCGAGGTCATGTACGACATCAGCCCCCTGCCCCAGTACCAGCTCCAGAGCCGCCCCGAG
CTCGCTCCCATGCCCCAGCTCCGTGGTGACGGTCAGCTGATCGACATCGTCAAGACCAAG
AACTTCAGCCACTGCGAGCAGCGCCCCGGCTACCACTTTGGCCTCAACGCTCTCACCGAC
GTCGAGCCCGCCGCCAGCAAGATGGGCGAGTTCATGGCCCGTTCCTCCGTCAGCCGCGTC
G
Megal 551
CCACGTATGTCCGGTTTCTCTGTCTTTCGTGCATGGCCCGACTTGTTGGGAGCACACGTG
TGATTATTTTGTTCAATTTGTGAACGAGTAGGAACAATCTTTCACCATGGATAAGCCCGT
TGTTTTGGCTCGTGTGATGAAAGTTCTGGGCAGAACTGGCTCCCAGGGACAGTGCACACA
GGTGAAGGTTGAATTCATCGGTGAACAAAACCGACAGATCATCAGGAACGTGAAGGGACC
CGTCCGTGAAGGCGATATCTTAACTCTTCTGGAATCTGAACGTGAAGCTAGGAGATTAAG
ATAGATTTAAGGTGCTCTCGCTGGCAAGATGACGTTGACTGAACACCCTGCGTCAAGATC
TCTGTTCCATGGTTACTGTTAATAAATCATCTTAACCAGCATACGTGG
Megal 569
CCACGTATAAAAGATGGATCAATTTATTTCTCCTAAAATTGGATTTGAGGTTCGGTATAA
ATATCATTCACTTGCAATCTCTCTCCCCATCCTCCAGTAAAAATAAATACAAAAACTGGT
CTGACGTATTTACAATTCTTCGTAAAAACAATGCCACAGGGGCTACACACAATTTCATAA
ATTCTGTTAGTCATACACTTAGAAAGCTGCAGTCGATGATTAAAACTTTTCCTCCTCAAG
ACCGTGTTTGAAGAACATACAGATTGGTACACTGTCACCATCAATGTCACGGTACTCCAC
CATGGCAACCATGCCATCAACATCCATTGATTCACCGGTGAAGAACTGCAGGTCCTTAAA
CCTTCCAAGAACATCCTTCATGTACTTGTTGATGTTGTTCTTGAAGACATCAACCTGGTC
AGGGGCACGCTCCTGGAGCTTCTCAACCAACTTCTTCATGTAATCCTTCAGGTATAGGGT
GTAGGACTTCTTGTCACCAAAGGCAAAGCACTCAGCAAGTCTGTGGTTCAGAACAATGTC
AACACCAGATTCAACAGTTTCATCGGCACCTTCATCAGCCTCCTCAGCAGATGGGTTGGC
ACCATCCAACTGAACATCACCCTGCTTCCGCTGAATCAGCTTGCCAGTGACTTCATACAT
AACTTCGTCGACAAGCTTGACTTTGTAGGTGTCCGAGAACATCTCGTCACCGGTAATGAT
ATCCTTGTAGATCTTCATTTTGGAAGATGGGGAAAGATATTAACGCCGCTGCACGGACTC
GACGTCACCTTACTCGCGATACGTGG
Megal 572
CCACGTATCCAGAACGTCTGCAGCGTCGGAAACATGAGGTTCATTTTCTTCGCATTAGCA
GCAGTCTGCATCGGAGTGGCAGCAGTGCCTCAACCTGGCAGACTTCCACCTAACCTACCG
AAGCCAAAGACGTCTTCATTCAGCAAGACACAAATTCATGCCACCTTGACGTCATGCGTC
CCCACAGTGCTGAAGGGTCGAGCGCGGAACATAGAGACCAAGAACTTCGAAGCGTGCTTC
AAGGATAGTTACGGACGCCTGACCATTAAGCCTGCTGCTGCCTCCGTCCTGCAGTCCATG
AACCAGTGTACTAGGCCAGGTGGTATCGGCAGCAAGAGCAAGCTGTACGTAGCGTTTGAG
AGTTGTGTACTGAGGCGACTCGGTTAGACAAGCTGAACCTCCGTCCGTCAAACAAAGGCA
TTTGTATTGAAATTCAAAAGAAAATACACATGTGCTTTAAAAATAAAAATTGAAG
Megal 591
CCACGTATCCATGTTCTGTCAATAATTTATTGCACCAGATGGGAAATGTCAAAGATAAAA
AATGAGGACATTTTAATACTCTTCGGCACCCTCACCCTCTCCCTCAACGGAGTCCATGCC
GACTTCTTCGTAGTCCTTCTCCAGGGCAGCAAGATCCTCACGGGCCTCAGAGAATTCACC
TTCCTCCATACCCTCACCGACGTACCAGTGCACAAAGGCACGCTTGGCGTACATCAGGTC
AAACTTGTGGTCAAGGCGGGCCCACGCCTCAGCAATAGCTGTGGTGTTGGACAACATGCA
CACAGCACGCTGTACCTTAGCAAGGTCTCCACCAGGGACAACAGTTGGGGGCTGGTAGTT
GATTCCAACCTTGAATCCAGTAGGGCACCAGTCGACAAACTGGATGGTACGCTTGGTCTT
GATGGTGGCAATGGCAGCATTGACGTCCTTGGGGACAACATCACCACGGTACAGCATGCA
GCAAGCCATGTACTTGCCGTGACGAGGGTCACACTTCACCATCTGGTTGGCTGGCTCGAA
GCAAGCATTGGTAATCTCAGCAACAGACAGCTGCTCATGGTAAGCCTTCTCAGCGCTGAT
GACAGGGGCATAGGTGACCAGGGGGAAGTGAATACGTGGGTAGGGCACCAAGTTGGTCTG
GAACTCGGTAAGATCAACATTGAGGGCACCGTCGAAACGCAGGGAGGCAGTGATGGAAGA
CACAATCTGGCCAATGAGACGGTTCAAGTTGGTGTAGGTAGGCCTCTCAATGTCAAGGTT
CCTGCGGCAGATGTCATAGATGGCTTCGTTGTCGACCATGAAGGCGCAGTCTGAGTGCTC
CAGGGTAGTGTGGGTGGTCAGGATGGAGTTGTAGGGCTCAACGACGGCGGTGGAGACCTG
AGGAGCGGGGTAGATGGCGAACTCGAGCTTGGACTTCTTGCCGTAGTCAACAGACAGACG
CTCCATCAGCAGAGAGGTGAAACCAGATCCAGTGCCACCACCGAAGGAGTGGAAGATGAG
GAAGCCCTGGAGACCAGTGCACTGGTCGGCCAGCTTGCGGATGCGGTCGAGTACGAGGTC
AACAATCTCCTTGCCAATGGTGTAGTGTCCACGGGCGTAGTTGTTGGCAGCATCCTCCTT
GCCAGTGATGAGCTGCTCGGGGTGGAACAGCTGTCTGTAGGTGCCGGTACGAACCTCATC
GACTACTGTGGGTTCCAAGTCAACAAACACGGCCCTGGGCACGTGCTTTCCAGCACCAGT
CTCGCTGAAGAAGGTGTTGAAACTGTCATCGCCTCCTCCAATGGTCTTGTCTGAGGGCAT
CTGGCCGTCAGGCTGGATGCCATGTTCCAGGCAGTAGAGTTCCCAGCAAGCGTTTCCGAT
CTGAACACCGGCCTGGCCGACGTGGACGCTGATGCACTCACGCATTTTGAGAGATGTGGC
GGAGTTTGTCTAAAGTGAGAGAGAGGGTGTACAACGACGGGTTGCCGTTTGCCGAAGCGG
TAAGGATGCTATACGTGG
Megal 603
CTTTCATCGTTGTCCGTCAACTCCGGCAAGATGTCTCTCGTAATCCCGGAAAAGTTCCAA
CACATTCTCCGTATCCTCGGTACTAACATCGATGGAAAACGGAGAGTTATGTATGCCATG
ACGGCCATCAAGGGTGTTGGTCGCAGGTACGCTAATATTGTCCTGAAGAAGGCTGATGTT
GACCTTTACAAGCGTGCTGGAGAATGCTCCGAAGAAGAGGTCGAAAAAATCATTACCATC
ATGGCCAACCCTCGCCAGTACAAAATCCCCGACTGGTTCTTGAACAGACAGAAGGACATT
GTTGACGGCAAGTACAACCAGCTCACCTCCTCCAGCTTGGACAGTAAACTTCGTGATGAT
CTTGAAAGGCTAAAGAAGATCCGTGCCCACAGAGGAATGCGTCACTACTGGGGCCTGCGT
GTCCGTGGTCAGCACACAAAGACTACTGGTCGCAGAGGAAGAACTGTCGGTGTGTCCAAG
AAGAAGTAGGGGAAATATTGACAAGCTTATTTTATTTAATAAA
Megal 608
CCACGTATAATCGCCCTCAGATCTCCTTGAGAAAATTCTCAGAGAGTAAGCAGACCATTC
TTCGGTGTTCAACTAGCTTCAATTCACAATGTCTGCACTTCAGAGGATTGCCAGGCCTGT
CCTCAGGGCAGCATCTCGCCGCCAGATGTCCAGCATTGAGACGTTCGAGAAGCCCGGCTA
CGACGTCCTCCCCGTGCCCAAGGGCTCGTGGCAGGAGCAGTACAACCAGAAGAACGCCTA
CGCCAACAAGGTCCTGGCTCTTGGTATCCTCACCGGCGGTGCCGTCCTCGCCCACTCTCT
GCAGGATGACCAGCGCCCCGTGACCAAGGCCGATCTGCCCATTGATCCACGAAAGTGTTA
GAATGTAGCCAAATTGTTACCTGTTTGCGGTATTTAGATCCTCTATTTCTGTCATTCCTG
CACAATGTACAATAATCAGGCCTGGACTAGTCAACTGGTCAACATCGTCAAAGGATCTTA
AAAACGTGTTATTCAAATATTTAGTCAATAAATTCAACCTCTCCGATACGTGG
Megal 624
GCCAAGAAGGCTGAAAAGAAGCCTGCTGCTGGAGAATCGTCTAAGCCAGCAGAGAAGAAG
CCTGCCGCTGCCAAGCCCAAGGCTGCAGCAAAGCCTGCTGCCAAGCCTGCAGCCAAGCCC
GCTGCTAAGGCTGGTGCTAAACCCGCTGCCAAGACTGCTGCTGCTAAGGGCAAGACAGTC
ACCAAGCCGGTGAAGGGTGTCGCTCCCAAGGCACAGAAGGGTGTGAAGAATGTGAAGCCC
GTCAAGGCTATCCAGAAAGCCCTTAAGGTCCAAAAGAAGGTTATCAAAGGCCCATGGGGA
ACCAGGACACGCAAGATCAGAACCTCTGTTCATTTCCGTCGTCCTCCTACATTCTGCGCT
CCCAGGAACCCTAAATACCCTCGCCGGGCTGTTCCTAAGAGGAATCGTCTTGATGCCTTC
ACGATCATCAAGTATCCTCTGACCACTGAATCTGCGATGAAGAAGATTGAAGATAACAAC
ACCTTAGTCTTCATTGTCGACCTTAAGGCCACCAAGCGACATGTCAGGATGGCTGTTAAG
AAGCTGTATGATATCGATGTTGCTAAAGTTAACACCCTTATCAGGCCCGATGGCAAGAAG
AAGGCATACGTCAGACTTACCAGAGACTTTGATGCCCTTGATTCCGCAAACAAGATTGGA
ATCATCTAATTATGTATTTCTTTCTTGCTTATTAAATTTACAAAACCCCATACGTG
Megal 656
CCACGTATCAGAAGTTTGATCTGAGAAGTCAACATGAAATCCATAATCATCGCCTTATCT
CTGGTCGCGTGCGCCTACGCCGCATCCGACGTAGAAGCCGTCGTCAACGCGTACAAGTAC
GACCAACAGCCCGACGGACAGTTCGTATACAACTACGAGACCAGCAACGGCATCTCCGCT
CAAGTGTCCGGACATGTCGAGCCTCTTGGCAAGGATGAGGTTGCCCTGAAGGTGTCTGGC
TCCAACCAGTACATCTCCCCCGAAGGAGAAACCATCCAGCTGAGCTACGTGGCTGACGAG
ACCGGATACCATCCCCAGGGCGCTCATCTCCCCACTCCCCCACCCCCGGAAGCCATCCCT
GAGTACATCCAGAGGTCTCTGGCCTGGATCGCTGCCCACCCCTACGTCGAGAAGCCCTAA
GAACCTGTGACGTCAGTAGTTAGCAAGTTATATTAATGATCCGTTCTGTACAACTGTATA
CACGAGCAAGTTACCAACAATTGCAAACAGTGTTAAACATTCATCTCGTTAAGGACCCCG
CTAGTTGCGACATTATTGCAAATAATGCCAAAATGCGTGACCACAACTGCGCCTAATGAG
TTGAAGCTTCGGTTGCACAACGAATCAATAATAAAGCGACCTGTCTCATTATACAAACGG
AACCTTGTAGATAATGTACATATGACGTATTGTTTAAGTTTAACCGGACTCCGACAACTG
CCAATAACGTATTTTGTTAATTCTAGCAAATAACTTTTGTTTTATGCTAATAAAGATTTG
TACA
Megal 675
CAAGCCTGTTATATATAATTTCATTTATATTTCAGCTCCAAAATGGTACAGCGGCTTACT
TTCAGGCGACGATTGTCGTACAATACCAAGTCAAATCAGAGGAGAATAGTAAGGACACCT
GGTGGTCGTCTTGTCTATCAGTACGTCAAGAAGCCCAAGAAGATCCCGAGATGTGGCAAC
TGCAAAAGCAAACTCCGTGGTATTGAGCCTGCCAGGCCCGCTGAGCGTTCCCGCCTCTGC
TACCGCAAGAAGACCGTCAAGCGTGTATATGGTGGTGTCCTGTGCCACAAGTGCGTCAAG
CAGCGCATTGTCAGGGCTTTCCTTATTGAGGAACAGAAGATCGTGAAGGTCCTCAAGGCA
CAGCAAGCAAGTGTTAAAACTGGCAAGAAAGCCACAAAGTAAATGCTAGCACTAATAAAT
AAGTAAAACATACGTGG
Megal 716
TGATCGCATCTGTGGGAGCTAATGTTGTGAGGACGGTGTCCAGGAACTTCTCGACCACGG
TTGCGAGGAGCCACGGAGCCGACAAGATTGTCGGCCGTGGCGAGTGGCCCAAACCAGGAT
CTAACCTGCCCTTCTCAATTAACAATAGGTACAAGCTGACCCTGTACTACATGCTTTTCA
CTGGATCAGCATTTGGCCTTCCTTTCTATTTCTGGACCCAGAAGATGTAAAATTTTAACT
TAGGTCATACTAATTAGAACAGTCCAAGAGAATTGCTCTTACATTGTCATGTCTAAGCTG
GCATCTGTAAACGTTCTGTGTACATCATGAAAATTATCCGATTCTATTGCTGTTAAAGGC
ATATTTAAAAACATGGATGGAACTCACTTTTAAAATAAACCACAAATACGTGGCGTGGTA
GGCGTCTCCCAAGGCACACAGGGGATA
Megal 749
CACGTATCCGAGACGAACAGTAGCGCCATCAGCCGCACCATGAACGCCGCCGCCATCCTC
CTCGTCTGCCTGGGCCTCGCCGCCCAGGCCCTCGCCTTCGAGATCAGCATCGGCAAGTGC
CCTAAGTCGGTGAACGTCGTCCGCAACTTCAAAGTCGGCGTGTACACCGGCTTGTGGTAC
GAGATTGAGGCCTACTCCCAGGTCTGGGAGCTGGGTGGCAAGTGCTCCACCGCCGAGTAC
TCTCTGCAGGACGACGGCAAGGTCCACGTCAAGAACGCCATGAGGTTCTGGCTGGGCAAC
GACATCACCCAGGAGGGCTACGCCGAGGTCACCAGCGACAACGGTGACGCTGAGCTGCTG
GTCACCTTCCAGGTCCCAATCTTCGGCAAGCGTCAGGCCAACTACTACGTCCTGGACACC
GACTACGCAAACTACTCCGTCGTCTACTCCTGCGCCGACCTCGGCGGCCTCCTCAAGCTC
GAGTCCGCCTGGATCCTCAGCCGCGACACCACCCTCAGCCCCGACGTCAAGGACCAGGTG
GAGGAAGCCATCAAGGCCGGTGGTCTCAACAGGAAGGCCTTCAAGCCCACCAAGCAAGAC
TGTTAGCCCGACTGCGGCGCCCCTAGCATTAGGTCTCGTCCTCAATAAACCTCGCATTCA
TCCCATACGTGG
Megal 829
CCACGTAAGCTCAGGATCAATCAGAGAAGTCAAAATGAAATCCATCATCATCGCCCTGTC
TATCTTTGCGTGCGCTTTCGCCGCCTCCGACTCTGACGCTGTGGTCAACAACTTCAACTA
CGAGTCCCAGCCCGAGGGCAGCTTCGGGTACAACTTCGATACCAGCAACGGCATCTCCGC
CCAGGTCTCCGGACATGTTGAGCAACTCGGCAAGGATGAGGTTGCCCTGAAGGTGTCTGG
CTCCAACCAGTACATCTCCCCCGAAGGAGAAACCATCCAGCTGAGCTACGTGGCTGACGA
GACCGGATACCATCCCCAGGGCTCCCATCTCCCCACCCCCCCGGCTCCCGAACCCATCCC
GGAGTACATCCAGA
Megal 836
CCACGTAATGCAGGATAAACTATATTTTGTCACTTCAAAAGCGAACAAATACAAATGGTT
GGTATCACAGAATAAACTTTCGCAGAGTATTAGATACGTTCCAAACGTAAATTACGATAT
AAAAATGCAACTGTTCATTACGGCCAACAATGCAATGTTGAGAGTTGTTTGTAGCGATGC
TTCTGTAGTCTATTCCGTGAAACCATAGAGGACATCTTAGTGACAAAAACAGGACGCGCT
GTGTGTGTGGTGCTCTCCGTCAGACGAAGAGTCGCCACCTGTGATACTACTTCTAGGACG
GCCGGCTTAACGCCCACAGCCTTCTACCTGGTAGTTGCCATTGTTGGAAGCCTGACTGGA
GAGGACGGTCGTTTGCTTGACGACTTTCACGGTCCTGTCGTCCGAGATCTGTCGATCGTT
GAGGCCGCCGGCCACGATCACGGTGCCGGTCCCGGCCTGCGTGATGCCGGAGCCGCTGCT
GTACGTTGTGCGGGCGTACGAGGGATCCTGGTCGATCTGGGTGGTGACGACCGTGGACGT
CTTCTCGACGTTCTTTACAACCTCGACGTTGTCGCCGCTTGACCGTGCTGTGTTGACGCC
CTGGCTGACGACGACGACCGAGGGATCCTGCTGGATGTGATAAGAAAGCGCTATCGGGTC
CCTGTCCTGCGAGGCTGAGGTGTCCGACGACACAGAGACCGTTTTCGTCACCACAGTCTT
CTTCTCAGTTTCGCCGGACCAGCCGTCTCCGCTGCCGCTCGAGATCACCGCGGTTTGGTA
CCCGGCAGTATGCCCATGGTTCCCGATGCTGTAGTCATCGTCTTCCGTTTTCTTGATGAC
GGTCTCGGATGTTGTAACTTTCGAATAGGTGGTCTCGCTGGAGCCGTCGTGATCGCTGTG
GACGTCCACGGCGTCGCTGGTGTGGACCGTGTCTTCCTTCCCGAATGATATTCCGAAGCC
GTCCTTTCCGACGCCCAGGTGGATTCCGAGCAGGGGGCCCGCCGACCAGAAGCCCATCCA
CGTCCGCAAGCCCCACCAGGCCAACTTCACCGTCGGCCAGGACATGACCGGCATGGCCTT
CCGCATCGACGCCGCCTGCGAGAACGACTTCGCTGACTTCGCCGCCATCTACAACCAGGC
CAAGAACCACGACGGTATCTCCGCTCTGCTCTTCCCCACCGCCGAGCAGACCATCAAGTC
CTACGAGTTCGCCGTCACCTACGACCACCAGAAGACCTCCGCCAAGTCCGTCACCCTGAC
CGCCTCCTACGACAACGACTCTGAGGACGAGTACTACGGCACC
Megal 861
CCACGTATGTGGTCTGCAGCTTGCAAAATGGCGAAGAAACTTCATTACTTCAACTTGAAC
GGTCTTGGAGAAGCTATCAGGTACATTCTCCACTATACCGGGGAGAAATTCGAAGATGTC
AGATACGAACTCTCTGAATGGCCCATTCAGAGTGTAAAAGACTCTCTGCCGTACGGCCAG
CTTCCCCTCTACGAAGAGAAGGGCAAGACTCTGAACCAGTCCTTGGCCATCGCCCGGTAC
CTCGCCATCAAGGCCAAGCTCCTGCCCACTGACCCTTGGGAGCAAGCCATCTTGGATGCA
GCCGTCTTCAACATCTTCGACTTCTGGGGAAAGGCCAAGGCGTACTTATTCGAGAAGGAC
CCCGTAAAGAAAGCAGCTATTAGGAAGGAGATCCTAGAAGAAGTGGTCCCTTACTACTTC
GAAAGGTTCGAGCAGGAATTGAAATCGGCCAATGGATATTTCGGTGGCAAGCTTACCTGG
GCTGACTTCATCCTGGTCGGCATTGTGGAGACCGCCAATTTGTTCTACGAAGCTGAGATT
GAGAAGAATTACCCCACAGTCGTTGCTCTGATCAAGAAGATCCACAACCTCCCCAAAGTC
AAAGAATACATCGCCACAAGGAAACCGATACGT
Megal 909
TGGCGGTGTTCCTGGTGGCCGCGATGGTGATGCCGACCCAGGTGCTGGCCTGCATCAGGA
ACCGCGACGGTTGCCAGCCTGACGGCAGCCAGGGCAACTGCTGCTCTGGGTACTGCCACA
AGGAGCCTGGCTGGGTCGCCGGGTACTGCCGCTAGGGAACGCGACAGCCAAGTAACAAGA
TCCAGTCGTATCACTTCGGTGTAGCAACTACGCTGAACTGAAGACGACGACCGCCTGACA
ACCAGCATCCACACGGTTCCAGATTTGTTATTCTCAAAGGAATAATAAGACTGCTTCGGC
TTTCCTTTCGATTGGGTTAGAGTTTACAACTGGGAAAA
Megal 952
CCACGTATCGAGTGTTGTGTGTGTGCACGCACCAAAATGACTAACTCCAAGGGTTATCGC
CGTGGTACCAGGGACCTGTTCTCCCGGAAATTCAGGACCAAGGGTCTTATTCCTCTGTCC
ACATACCTGCAAGTCTACAGAGTTGGGGACCTCGTTGACATCAGGGGAAATGGTGCCATC
CAGAAGGGTATGCCCCACAAATCCTACCACGGAAGGACTGGCCGAGTATTCAATGTTACC
CCCCATGCTCTTGGTGTGATTTGCAACAAGAGGGTTGGTGGCCGTATCATCCCCAAGAGG
ATCAATATCCGTATTGAGCACGTGAAGCACTCAAAGTGCAACATTGACCACATCAAGCGC
GTGCAGGAAAATGAGCGTATCAAGAAGGAATGCCGCGAGAAGGGTCTCCCCTACCCCAAC
CTGAAGAGACAGCCTAAAGGACCCAGGCCAGCACATATTGTCAAGGGAACAGAGCTTATC
AACTTGGCACCTATCCCCTATGAATTTGTTGCTTAAGGAGTAATAAAAGTTTTC
Megal 1068
TGATAATTGCATTTATTCGGATAAAAATCAAAATTACATTTTCGAAATAGGATCGTTAAA
AAACAAATTTTGAAATGAAAGCGAATGTGAATATAGAAAAATAAATGAAAGTCTGTGCAC
TGAGAGTTCTCAGATAAACTCAGTGGCTCGATAGATTCGTTAGTGTTGTATTATGTCAGT
GAAGCCCATAACTGTTGACTTTGTCACAGGCCGGCGGATGTGACGATAATGATGCTTCTA
GTATTCAGAGAATGACTGGCTGGAGTCATCAGAAGCGCTGGAAGCATAAGAAGACGACGA
AGTCTGGTAGCTTTGGGATGACGACGACGACTGGGCGCTGTTAGAAGAGTAACCACCGTC
CTTTGTCTGGGTCACACTGGCGCTTTCAGCACGGTTAGCCTGTTCGTTGTAAGAAGAGTT
GGCGTCGGAGTAACTCTTGCCGCTTGAAGCCTTTGAGGCGCTTTCTTGGTGGCGACCGTT
CGCGTTTTCGATTAAAGTGGCGCTGCTACCCTTTTCGGCGTGAGCTTGGTAGTGAGCGTT
GCCCGAGTTCCAACCTTCGGCACTTTGGTCAGCGCTAGCGCTCTTTTGGTACAGAGAACC
ATCAGCTCCAGTCTTCTTTACAGCACTGTTCTGAGAGCCCTGTTGGTTCCATCCGTTGCT
ACCGTCAGCGTTTTGGTACTGGTTCTTGCTGCCAGCAGCGTTCTGGCTTGCTTCGTAAGA
AGAGCCGTTAGCGTCCACCTTCTTCTGAGCACTGTTGTTCGCGAACTGAGCCGAGGCACC
TTGGCTACCATCAGCGTTCTTGAACTCTTTGTGGCTGTTCCTTGCCTCAGCGCTCTGGGC
ATTCAGGTCGCCATTGGCACCCTTCTGCACGATCGAGCTCTTCTTGTCGGATTGGCCAGA
TGACTGCTGGTTACCTTTGCTGTCTACGCTCTTTTGGTTGCTGGAATCGTCAGTCTGTTC
GGCCTCCACGGAGTTTCCTTTCCAGTCTCGAGACTTCTGTCCGCTGCGCTTCTTCGACGA
GTTGTTTTCAACTTTGTTGCCTTTGCCGTCGTCCGATTTAGTTTCGTTGGTCAATTCCGA
CTGCTCAGCGGAGGCTTTGCCTTTCTTGGTCACGGATTGTTGCGAGCTTTCCTTTAGGGA
TTTCTTGTCAGAGATAGCGGAGCCGTCCTTTCCTTTCCACGCAGTCTCGTTGGTGATTTC
AGTAGCGTCGTTGGAGGCCCTGTCGCCGTTGGCGCCGACGGAAGCGTTCTGGCTGTGAGC
CGCGACCTTCTTGCTAGAAGAAGATCCCTTGCTGTTCTTGGTTTGCACGGCGCTCTCCCT
GAGAGACTGCTCCGAAGAGGCCTTGGATCCGTCCACGCCCGCGGACTGCTTCTTCGACTC
CTTCAGGTCGTTTTGTTCGGCGTAAACGTCCCCATTGGCCTTGGAGCTGTAGAGGTCGCT
GTGTTGGTTCTTGTTGCTGCCGGAGGCGGTGCCGGCGGCGGTCTTGGAGTACACGTTGTC
GGTCTGGTCCCTCTGGTTGGCGACGATCACGCTGCCATCGGCGTTGTAGTTGGCCTGTCC
GCTCTGTTGGTCGCGAGCGTTCTGGACCAAAGTGTCACCGTTCTTGTTCTGCACGTAGTT
GTTGCTGCTGTCATCTCGGGCGGTCGCCTTAGCTACGTTGCCCTTCTTGTCCTTGGAGGA
GTTGACGCTGTATGCGGAGTGCTGGTTGCCGATAACGGTGCCCTGAGCGTTCTTCTGGTA
CTGGCTGCTGTCAGCTACTCCCGCCTGGGCGGATGCTTTGCTACCGTCAGCATTGTTCGA
CACTTGGGTGCTCTCCTGGTTGGAGGCCTGTTGACGGACTACGTTTCCTTGAGCGTCGAT
CTTCTCGTTCTTGCTAGCGTTCTTCTTAGCGTTGTAAGCAGCGCTGCCTTCCTTAGTCTT
TGACAAGATGGTGGTATCAGCTGATTCTTGCTCAGAGTTGATTACTCCATCCTTTCCCTT
GTACCTTTGGTGGCTGTCTGCAGCATTGTCGGAGCGGCTGTATGCGGTACCGTCTTTGTT
CTGGATGTTAACTCCGCTGTGCCTCTTGGAAGCGTCGTTGGAGATGGCCTCGCCGTCCTT
GCTGACGGAAGAGTTCTCGCTCCTCTCCAAGGACTGTTCAGCGGATTGCGATCCATTCTT
GCTGACTGCCGCTTGTTTGCTCACCAGCTTTTCTTGGGAAGCTGACGCGCGGCTGCCGTC
TTTCTTGGAGGATGACTGAGAGCTCTTCTTGGCAGAGGCCTCGTTGGAGGCGGAGTTCCC
TTTGCCGTCGGTCCAGGCGTTCTTGCTCTCCTCATCGCTCTGTTTGGCGGAGGCGCGGTC
CCCGTTGGCGCTTTGAGACGATTGGCCGGAGGTCTTCTTGGAGGCGGTAGAAGATGACGC
GCTGCCATCAGTGTTGGCCACGTTCACGCTGCTGCCGGAGTCAGTGGCGGTGGACTGGGC
GGAGTTGCCCTTGTTGTCGGCGGACCTGATGTCGGACCGCTTGTCGTGTTGCTCTGAGGA
GGCGAGGCTGTCCTTGGTCTTGACGATCTGCTTGCTCTTGGCGTCGCTAGCGTCTACTGA
GGTGGATCCGTTCTTGTCGGTCACGCGCTGCTTGCTGGCTGCTACCTCGGCGGAGTTCTG
CGAAATACCGTCTTTGGTCTCAACGTATTTCTCGCTCTTCTTCAACGAAGCATCGCTCTC
AGTGGAGCGGTCGCCCTTCCAGGTCTTCACGCTGCTGCCGCTGTCTTCCGCGCTAGTGAT
CACTTTGCCGTCTTTGGTTACTAGGGACGAGCCTGATACGTGG
Megal 1087
AAACATGAAATATGTGTTTTATTCAGAGAAAAAGTAAGTGTCCATACATGGCAAAAATGA
AAATGAGAAAGTGAGTGAGAACATGTCAAGAGAATAAAGAACAATTAATACTCCTGAGAC
TGGGATTTGGAGGACTTGACACTCTTGCCAGCGTCACCAGTCTTCTTCGGGAGGAGGACA
GCCTGGATGTTAGGCAGGACACCACCCTGGGCAATTGTTACTCCTGACAGCAACTTGTTC
AATTCTTCGTCGTTTCTAATGGCGAGCTGCAGATGTCTGGGGATAATCCTAGACTTCTTG
TTATCTCTGGCAGCATTACCAGCCAACTCCAAAACTTCAGCAGCAAGGTACTCCATCACT
GCGGCCAAGTAGACAGGGGCACCAGCTCCCACACGCTCAGCATAGTTGCCCTTACGCAGA
AGTCTGTGGATACGACCTACAGGGAACTGCAATCCCGCTCTGCTGGAACGAGACTTCGCC
TTGGTCTTAACTTTGCCTCCTTTGCCACGGCCCGACATGATGCAGATAGAATATAAAAAC
CAAAGACGTCGACAACTAACAACCTTTTCCAACCACACTCAACGGCCAACTGACAAGGGA
GACGTAAAAGCCGCGAAAACGCCGGCAACGGCAGTCAACATGTAGCGGCGTTGCCAGATT
TGGCCAGATTAGCGTAATGGACAGGGTTGCGGCCAGGGTTGTTGGTGTTGGTCGTCGCTA
GTTAGTTGCTAAGAGAGCTGCAAGCACGGGCTAGGTGCGGAAAATGTATTGTTTACGTAT
ATATAAAATGTCAGCTTTAACATACGTGG
Megal 1114
GGATGTTTAACAGCAGAGTTTACTTTATTCAGATATTAACAGAAAATTACAATTACAGTG
CCTTGGTAGTGAACGACCAGTTAAAGAACACCAAATCTATGGCATTTCACTGAAAATAGA
TTTAAAAACCTTTCGAAGAAGGTAAACACATGATGCACTGTACACAATCAGACTCCGGCC
TTCACCGAAAGTCAAGTTAACTAATTAAATATTCTCATCTCTACTTCAGCTGCTTAAAAA
GATCGTGGGCTGCACAGTGGTCAACGCAGTGGAACCAATCATACAATTCCTCTGCACATG
ATTCAGTAGTTTGTGTTCGGCTGCGGACTCTGGCATTGCAAGTCTCAAGCTTTTCCTGCA
GGGCAGCGCACTTTGGCTTGGCTCTGCATTTCTCTCTCAATACCTCCTGAGGATCAACAA
GATCATCTTCTTCGGCCTTAGCCTTAATCACAAATCGGCTGACAAAGTTGCCCAACCAAG
ACATGTTGATCTAGAATATTCCTTCGAATGGAACGACCCTCAAAGCTGGAAGACCTCTAC
AAGAATCTGTCTGCTAGGATTCGTTCCCCTTCAACTCGTCTTTATCCCCACCTTTAGCGC
AAGCGGTCAGACTCGGTCTTAAGGCTCAAACAGTGATTTAACCTAGGCAATCAAATGTGA
CGGAGTAAATAAGACGTTCCCGTAGCGTCAGCTGCATATTTGCAGCCGGCCAAAGATACG
TGG
Megal 1118
CCCTGTGTGCCTTGGGAGACGCCGATCACGCCACGTTATCGTTTATTTTTCACTCTGCAT
TCATTGGCGTTCAACTATTTTTTTCTTTACACATTCATACAGACTCGTAAATACCTTTAA
TGATTAGAACTCATTGGCTTATATCACTGGGGAGGTGGTGAATACAAAAGGCCATCTTAT
GCCATCATTCAGAACATAACGTGACTCCATTCTTTCTACATCAGAGCAATCTCGACAACA
AATGCTATACAGTATAACAAAAGATTTAACAAATAATTTTAATACATACATAAAACATTT
AACAACCTCTAATATAATAAAATCAGCCTAGAAAATAAAATTTAAATAGCTAACATTTAA
AGAAATTGTACAATTCACTGGAAAAAAAATGACAGGGTCACAAAAATCAGAAGAATCTTA
TTTTGAGATGCCAACATTTTTGTGGGGCATGGGGTTGAAGGGAGTGGTTCCACGAATAAT
AGGCTCTAAGCTGTGACTGTAAATGTCCGCAGGAAGTTCATCAAGACCAACCTCCCTATC
TGCCTTCGCTTTCTTGGTTGCTTCATCAACTTCAGCCTTAATTTCAGTGTCCATTTTTTT
GAGTTCATCAGCAGTAGCAAGTTGAGTTGATAGCAAACGTTCTTTAAATGATGTAATAGG
GTCACGAGTCTGTCGCACTTCCTGGATTTCATCACGAGTTCGGTAACTTGTGCCAGGGTC
AGACATGGAATGACCTGAATATCTGTAGGTGAAAGTCTCCATGACCAAGGGGCCCTTTCC
AGATGTGCAGTGATCAATGGCGTACCGAGTTGCTTCACGGACTGCCAAGACATCCATGCC
ATCAACCCAAATTCCAGGGATGTAGTCTCCTCTTGTGTAGTATGAGGTGCTGGCAGAGGA
TCGTTCAGTACTGGTACCCATACCATAACCATTGTTCTCGCACACAAAAATGCAAGGGAG
ATCCCACAGCTTGGCCATGTTGTATGCTTCAAAAGCCTGACCTTGATTAGAGGCTCCATC
ACCATACAGAGCTATGCAAACACCACCGGTATTTTGGTACTTTTGAGCAAAGGCTAGACC
AGCACCAAGAGGAACCTGCGCTCCTACAATACCATTGCCTCCAAAGAAGTTCCGGCTGTA
CATGTGCATAGAACCTCCCTTTCCTCTTGAGCAACCAGAAATACGCCCCGTGAGCTCAGC
CAATACTCCAAGGGGGTCAATACCCATGATGTATGTCCAACCATGGGCGCGGTATGCAGT
GATTACTGTATCTTGGGATCGCATGGCACCCGACATACCAACAGCAACAGCTTCTTGACC
AGAGTAGAGATGGCAGAAACCACGGATTATCTTCTCTTTGTAGAGATTACCAGCGCTGGT
TTCCATTCGGCGGATTGTCTGCATTTTCCGGTACAGTGTGAGTCCTTCATCTCTTGTGCA
GGATACTGTTGTTGATGGGCCAGATTCCAGTTTGTGAAGTTTGTAGGGTTTGGTTTCAAA
AGATGCTTCAGTGGCATAATTGTTCTTGCTTGTGGCAAAGAAGGATGAGATTGTGTTCTT
ATTGGCTTGACGGCCCAGAGAACGGGCACAGTTGTTCAGCATGATGGACGGCAGTGTTTA
GCAGCTTATCCCACTATTAAATGCTAGAAGACAACC
Megal 1263
GACACAGGCAATCCTGTGGCGGCACCATCATCAACAACCGCTCCATCCTTACCGCCGCTC
ACTGCACCATCGGAGACGCGATCGCCAGGTGGCGCTCTCGTGTTGGTTCCACTTTCGCTA
ACAGCGGCGGTACCATCTTGAACACCGCCCAGATCATCAACCACGCCCAGTACAACACCC
GCAACTTGGACAACGATGTCGCCATCATCCGTACCGCTTCCGCCATCCCCTTCTCCAACG
TCGTCAGGGCCGGTAGCTTCGCTGGTGCCAACTACAACGTCGGTGACAACCAAGTTGTTT
GGACCTCTGGATGGGGTACCGTTGCTTCCAACGGTGCCGCTTCTGAGCAGCTGCGCCACG
TCCAGGTCTGGACTGTCAACCAGGCCGTCTGCAGACAGCGCTACGCCGCCCGCGGCAATG
AGGTGACCGACAACATGCTGTGCTCCGGCTGGCTCGATGTCGGCGGCCGCGACGCCTGCC
AGGGTGACTCCGGTGGTCCCCTCTACCACAACGGCATCGTCGTCGGTGTCACCTCCTGGG
GTATTGGCTGCGGTCTCGCTCAGTTCCCTGGTGTCAGCGCTCGCGTTCAGCGCTACCCCG
CCTGGATCAGTGCCAACGCGTAAATCGCACTTTTGACTCATGAGCATAAATAAAAATTAT
AACATCCCATACGTGG
Megal 1348
CGGACTTGACTTCAGTGGTCAGGTTGGCAGGGGCGAAGGTGACAACCATACCGGGCTTGA
GGAGACCAGTCTCCACACGGCCGACGGGGACGGTTCCGATACCACCAATCTTGTACACGT
CCTGGAGGGGCAGGCGGAGGGCCTTGTCGGTGGGACGGCTGGGGGGAAGGATGGCGTCCA
GGGCCTCAATCAGGCACTTGCCGTCAGCCTTGCCTTCCTTGCGCTCGACAGCCCACCCCT
TGTACCAGGGCATCTTGGAAGAGGGCTCAAGCATGTTGTCGCCGTGCCAGCCGGAGATGG
GCACGAAAGCGACGGCAGCGGGGTTGTAACCGATCTTCTTGATGTAGGAGGAGACTTCCT
TCTTGA
Megal 1482
CCACGTATGCAAGATGGCGGATCAGACAGAGAAAGCGTTTCAGAAACAGGCAACCGTCTT
CCTTAACCGCAAGGGAGGGCTGAAGAAGTCACAGCAGCGGCACCATAAGAATGTTGGTCT
AGGTTTCAAGACGCCACGTGAGGCGATCGAAGGCACATACATCGACAAGAAGTGCCCGTT
CACCGGCAACGTCTCCATCCGTGGACGTATCCTCACCGGAGTGGTGCAGAAGCAGAAAAT
GCAGAGGACCATCGTGATCCGTCGCGATTACCTGCACTACCTGCCCAAGTACAACCGATT
TGAGAAGCGTCACAGGAACATGTCGGTCCATCTTTCGCCTTGCTTCAGGGACGTGGAACT
GGGAGACATCGTCACCATCGGCGAGTGCCGGCCGCTCTCCAAGACTGTCAGGTTCAACGT
ACTCAAGGTCTCTAAGGGCAAAGGATCCAAGAAGTCCTTCAAAAAGTTCTAAATAAATTA
CTTTTAAGATAC
Megal 1626
TGTGCTCATGGGAAAGAACACCATGATGCGCAAGGCTATTCGTGGTCACCTGGAGCGCAA
CCCCGCTCTTGAGAAGCTGCTTGGTCACATCAAGGGCAATGTTGGCTTTGTCTTCACCCG
TGGAGACCTTGTTGATGTCCGTGACAAGCTCTTGGAGAACAAGGTGCAGGCTCCTGCCCG
TGCTGGTGCCATTGCTCCATGCCCTGTCGTCATCCCTGCCCAGAACACTGGTCTGGGTCC
CGAGAAGACTTCTTTCTTCCAGGCTCTGTCCATCCCTACCAAGATTTCTAAGGGTACCAT
TGAAATCATTAACGATGTGCACATCTTGAAGGAAGGTGACAAGGTTGGCCCCAGCGAAGC
CACTTTGCTGAACATGTTGAACATCTCTCCTTTCAACTATGGTCTGATTGTTGAGATGGT
ATACGACTCTGGTACCATCTTTGAGCCTAAGATTCTTGACATCAAGCCTGAGGATCTTCG
TGCTAAGTTCATGGAGGGTGTTAGCTGCCTTGCTGCCGTGTGCCTTTCCATTGGCTACCC
AACTGTGGCATCTGTTCCTCACTCCATTGTTAACGGTTTCAAGAACCTGTTGGCTGTGGC
AGCTGTTACTGATGTTACATTCAAGGAGGCAGAGACTGTCAAGGAGTTCT
Megal 1634
ATCAACATACAGACAGACATGTTGAAGATTACTTTGTCGTTGTTCGTCGTGTTGGCGGCA
TGCCACGCCGACCCGCTGCCTCAAAATGACTTCAAATGTGGGCAGATGCCTCCTCAATTC
ATGACCTGTATTGGTAGCCCGAAATTCGCCCAACAGGACGTGGTGCAAAGCTGCCTGATC
TACCAGAACCCGTGCGAGAGGAACACCTGCTTCTTCGAGAAGCTGGGTTGGCTGAACGAC
GGCGTGCTGAACCAGGCCAAGATCTCCGAGTACTACGACAAGTTTGCAGCGGAACACCCC
GCTTGGTTGAAGGCTGTGGAGCACGCGAAGGCCCACTGCTTCGGACAGCTGCCCCCTCAA
GGATACCACCTCCACTGCCCCGCTTACGATGTCATGTTATGCTCTCAGGCGTCTTTCTTC
AAGAACGTGGAGCCATCCCAGTGGTCTTCGTCAATGGACTGTGCCTACGAGAAGCAGTGG
GCTGCCTCCTGCCCTCACTGTCCAGCTGAGTGTTACCAGCCCCACATCCCCGCCGGGTCT
TGCAACGCCTGTCACTTCTAGACATTTAGCATACCTAGTCTGTGCCTGTACAGAACACTT
TCAACACGTTAAAATAAATAAATAGTCAGAATACGTGG
Megal 1739
TCGTGGCTTCTGCTGGGTATCTGTCCTTTACCTGCTCTCCTTTCGCTTACTTCTCTTGTG
TCGGCTGTTGCTGTTCACTTGCTACGATCGCAACGAAGTAACTGTAGGGGCCCTCATTCA
CCATGGAGAAGATTTGCACTTTCTTAGTCCTCGTTTCTCTGATCGGCCTCAGTGCTGCAA
ACTCAAATATTTGCACCAAGCCGGAGGTATCTGCACAGTCCTACACTACTCCAGATGCTA
CTATCCTAACCAACATCGGATTCGTGGCAGAGTTTTCTCTGAAGTGTGGCAACGGAGTCC
AGAATCCTGCCCTGTTTGCTGAGCTTGGAGGCAAAACCCAGTCCGTAGCCCGCATCGGCA
ACAACAAGTACCAGGTGAGCTGGGCTGAGGATGTGAAGAAGGCTCAACGAGGAGACTACA
CAATCAACATCTATGATGAAGAGAACTATGCTGCTCTTCGTAAAGCCATCAGGAACAATG
AGGACATTTCATCTGTGAAGCCTCTTGCCTCAGTAGTTTTGAACTTCCCTGGAGCCTACC
AAGGACCTTGGGTGAACTCTGAATTCATGGCATTTGTCTTATCCATTGCTGTTCTGTATG
CTGCCTACTCTGCTAAATCAAAACTGTTGGCATAAGTGTAGGTAGAACTATTTCCACTCT
TCTGTGAAAAGTGGCTGACTGTTTTATTTTGTAATTTACTATTTAATAAATTGTCCTG
